# Supplementary material for: IL-27 disturbs lipid metabolism and restrains mitochondrial activity to inhibit γδ T17 cell-mediated skin inflammation
Source: Cell Death Dis. 2024 Jul 9;15(7):491. doi: 10.1038/s41419-024-06887-0 (PMC11233514; doi:10.1038/s41419-024-06887-0)
Supplement: Supplementary file 2 — Supplementary Table 1 [file 41419_2024_6887_MOESM2_ESM.xlsx]

## Sheet: Sheet1
Table S1. Transcriptomic analysis of in vitro differentiated γδ T17 cells from the spleen of Cd2-Cre Il27raflox/flox or Cd2-Cre mice (Refer to Figure 2) RNA-sequencing analysis was performed using in vitro differentiated γδ T17 cells that were isolated from the spleen of Cd2-Cre Il27raflox/flox (n = 2) or Cd2-Cre (n = 3) mice. The significantly altered genes are presented in Table S1.
gene_id	BaseMean	BaseMean_control_WT	BaseMean_case_CKO	FoldChange	log2FoldChange	pValue	qValue	Regulation	Expression_WT1	Expression_WT2	Expression_WT3	Expression_CKO1	Expression_CKO2	Dbxref	product	TF_Family	GO_id	GO_term	pathway	pathway_description
1700025G04Rik	271.229	340.599	167.175	0.490827	-1.02671	0.000686979	0.124854	Down	1.59521	1.51327	2.0566	1.06509	0.621016	GeneID:69399,Genbank:NM_197990.3,MGI:MGI:1916649	RIKEN cDNA 1700025G04 gene		GO:0003674,GO:0005575,GO:0008150	molecular_function|cellular_component|biological_process
AI661453	60.623	43.3454	86.5394	1.99651	0.997477	0.0114346	0.702139	Up	0.37452	0.581061	0.350698	0.803052	0.927512	GeneID:224833,Genbank:NM_145489.2,MGI:MGI:2146908	expressed sequence AI661453		GO:0003674,GO:0005575,GO:0008150	molecular_function|cellular_component|biological_process
Abcg1	548.3	643.21	405.936	0.631109	-0.664038	1.34619e-05	0.00725549	Down	5.79261	5.27417	5.67984	3.46255	3.55689	GeneID:11307,Genbank:NM_009593.2,MGI:MGI:107704	ATP-binding cassette, sub-family G (WHITE), member 1		GO:0009897,GO:0010033,GO:0010745,GO:0010872,GO:0010875,GO:0010888,GO:0033993,GO:0016020,GO:0034041,GO:0016021,GO:0016887,GO:0034374,GO:0034375,GO:0034436,GO:0034437,GO:0042626,GO:0042632,GO:0042803,GO:0000166,GO:0005524,GO:0005548,GO:0005739,GO:0005768,GO:0005886,GO:0006355,GO:0006869,GO:0008203,GO:0017127,GO:0019534,GO:0030301,GO:0032367,GO:0033344,GO:0042987,GO:0043531,GO:0043691,GO:0033700,GO:…	external side of plasma membrane|response to organic substance|negative regulation of macrophage derived foam cell differentiation|regulation of cholesterol esterification|positive regulation of cholesterol efflux|negative regulation of lipid storage|response to lipid|membrane|sterol-transporting ATPase activity|integral component of membrane|ATPase activity|low-density lipoprotein particle remod…	mmu02010	ABC transporters
Abi3	632.409	507.359	819.984	1.61618	0.692588	0.00180216	0.232045	Up	2.67563	2.54566	3.4653	4.11966	5.19961	GeneID:66610,Genbank:NM_001163464.1,MGI:MGI:1913860	ABI gene family, member 3		GO:0030027,GO:0030334,GO:0042802,GO:0005622,GO:0005737,GO:0018108	lamellipodium|regulation of cell migration|identical protein binding|intracellular|cytoplasm|peptidyl-tyrosine phosphorylation
Ablim3	12.7113	5.06653	24.1786	4.77221	2.25466	0.0272645	0.972933	Up	0.0532011	0.0421242	0.0650553	0.133829	0.373397	GeneID:319713,Genbank:XM_017317925.1,MGI:MGI:2442582	actin binding LIM protein family, member 3		GO:0060271,GO:0003779,GO:1903955,GO:0005737,GO:0006351,GO:0007010,GO:0015629,GO:0030027,GO:0030032,GO:0030036,GO:0045944,GO:0046872,GO:0001725,GO:0051015,GO:0003674	cilium assembly|actin binding|positive regulation of protein targeting to mitochondrion|cytoplasm|transcription, DNA-templated|cytoskeleton organization|actin cytoskeleton|lamellipodium|lamellipodium assembly|actin cytoskeleton organization|positive regulation of transcription by RNA polymerase II|metal ion binding|stress fiber|actin filament binding|molecular_function	mmu04360	Axon guidance
Ace	6.73188	2.34271	13.3156	5.68386	2.50687	0.0481754	1	Up	0.0192679	0.0381404	0.00981715	0.0745678	0.178433	GeneID:11421,Genbank:NM_001281819.1,MGI:MGI:87874	angiotensin I converting enzyme (peptidyl-dipeptidase A) 1		GO:0005515,GO:0005576,GO:0005615,GO:0005737,GO:0005764,GO:0005768,GO:0005886,GO:0008241,GO:0008270,GO:0006508,GO:0009792,GO:0006518,GO:0009897,GO:0009925,GO:0010608,GO:0010629,GO:0032092,GO:0010815,GO:0032496,GO:0014910,GO:0035814,GO:0016020,GO:0042310,GO:0042447,GO:0042755,GO:0001822,GO:0060978,GO:0043065,GO:0061098,GO:0043171,GO:0002446,GO:0070062,GO:0045777,GO:0003081,GO:0070573,GO:0003084,GO:…	protein binding|extracellular region|extracellular space|cytoplasm|lysosome|endosome|plasma membrane|peptidyl-dipeptidase activity|zinc ion binding|proteolysis|embryo development ending in birth or egg hatching|peptide metabolic process|external side of plasma membrane|basal plasma membrane|posttranscriptional regulation of gene expression|negative regulation of gene expression|positive regulatio…	mmu04924,mmu04614,mmu05410,mmu05142	Renin secretion|Renin-angiotensin system|Hypertrophic cardiomyopathy (HCM)|Chagas disease (American trypanosomiasis)
Acpp	2135.49	1516.7	3063.66	2.01995	1.01432	0.00781792	0.565713	Up	13.1334	14.8604	10.6037	19.8791	31.8313	GeneID:56318,Genbank:NM_207668.2,MGI:MGI:1928480	acid phosphatase, prostate		GO:0042803,GO:0016311,GO:0005615,GO:0045177,GO:0016787,GO:0005622,GO:0046085,GO:0016791,GO:0005764,GO:0005771,GO:0005886,GO:0006144,GO:0030141,GO:0006772,GO:0051289,GO:0030175,GO:0008253,GO:0051930,GO:0031985,GO:0009117,GO:0033265,GO:0012506,GO:0003993,GO:0052642,GO:0042131,GO:0016020,GO:0060168,GO:0042802,GO:0016021,GO:0005576	protein homodimerization activity|dephosphorylation|extracellular space|apical part of cell|hydrolase activity|intracellular|adenosine metabolic process|phosphatase activity|lysosome|multivesicular body|plasma membrane|purine nucleobase metabolic process|secretory granule|thiamine metabolic process|protein homotetramerization|filopodium|5'-nucleotidase activity|regulation of sensory perception of…
Acsl3	450.409	549.289	302.089	0.549964	-0.862591	0.00017186	0.0506826	Down	8.0464	7.28742	5.74221	4.01725	3.68301	GeneID:74205,Genbank:NM_028817.3,MGI:MGI:1921455	acyl-CoA synthetase long-chain family member 3		GO:0102391,GO:0016874,GO:0005524,GO:2001247,GO:0019901,GO:0005739,GO:0019904,GO:0005741,GO:0005777,GO:0005783,GO:0005794,GO:0005811,GO:0034379,GO:0006629,GO:0042998,GO:0006631,GO:0043231,GO:0006633,GO:0044539,GO:0008152,GO:0000166,GO:0048471,GO:0016020,GO:0003824,GO:0051047,GO:0016021,GO:0004467	decanoate-CoA ligase activity|ligase activity|ATP binding|positive regulation of phosphatidylcholine biosynthetic process|protein kinase binding|mitochondrion|protein domain specific binding|mitochondrial outer membrane|peroxisome|endoplasmic reticulum|Golgi apparatus|lipid droplet|very-low-density lipoprotein particle assembly|lipid metabolic process|positive regulation of Golgi to plasma membra…	mmu00061,mmu00071,mmu04146,mmu04216,mmu04920,mmu03320,mmu04714	Fatty acid biosynthesis|Fatty acid degradation|Peroxisome|Ferroptosis|Adipocytokine signaling pathway|PPAR signaling pathway|Thermogenesis
Ak4	474.587	557.549	350.144	0.628006	-0.67115	0.0362507	1	Down	4.90958	3.88388	5.8009	3.74559	2.35006	GeneID:11639,Genbank:XM_017319923.1,MGI:MGI:87979	adenylate kinase 4		GO:0046033,GO:0005524,GO:0046034,GO:0005525,GO:0046039,GO:0005739,GO:0005759,GO:0006139,GO:0006165,GO:0046899,GO:0009142,GO:0016301,GO:0016310,GO:0016740,GO:0000166,GO:0016776,GO:0004017,GO:0019205,GO:0004550	AMP metabolic process|ATP binding|ATP metabolic process|GTP binding|GTP metabolic process|mitochondrion|mitochondrial matrix|nucleobase-containing compound metabolic process|nucleoside diphosphate phosphorylation|nucleoside triphosphate adenylate kinase activity|nucleoside triphosphate biosynthetic process|kinase activity|phosphorylation|transferase activity|nucleotide binding|phosphotransferase …	mmu00230,mmu00730	Purine metabolism|Thiamine metabolism
Akr1c18	33.1808	44.1858	16.6731	0.377341	-1.40606	0.0162356	0.808162	Down	1.31144	1.96791	2.28478	0.859535	0.536104	GeneID:105349,Genbank:XM_011244250.1,MGI:MGI:2145420	aldo-keto reductase family 1, member C18		GO:0005737,GO:0005829,GO:0006693,GO:0006709,GO:0007186,GO:0034614,GO:0007567,GO:0035410,GO:0008106,GO:0042448,GO:0008202,GO:0042574,GO:0044597,GO:0048385,GO:0044598,GO:0050810,GO:0051897,GO:0045550,GO:0055114,GO:0061370,GO:0071276,GO:0071277,GO:0000060,GO:0071379,GO:0001758,GO:0071384,GO:0004032,GO:0071395,GO:0004033,GO:0004745,GO:0005496,GO:0005622,GO:0005634,GO:0008207,GO:0008284,GO:0010942,GO:…	cytoplasm|cytosol|prostaglandin metabolic process|progesterone catabolic process|G-protein coupled receptor signaling pathway|cellular response to reactive oxygen species|parturition|dihydrotestosterone 17-beta-dehydrogenase activity|alcohol dehydrogenase (NADP+) activity|progesterone metabolic process|steroid metabolic process|retinal metabolic process|daunorubicin metabolic process|regulation o…	mmu00140	Steroid hormone biosynthesis
Alpk2	32.5114	46.6537	11.298	0.242167	-2.04593	0.00227596	0.261568	Down	0.365325	0.424157	0.186136	0.0815669	0.0753333	GeneID:225638,Genbank:NM_001037294.1,MGI:MGI:2449492	alpha-kinase 2		GO:0006468,GO:0008150,GO:0016301,GO:0016310,GO:0016740,GO:0004674,GO:0005524,GO:0005737	protein phosphorylation|biological_process|kinase activity|phosphorylation|transferase activity|protein serine/threonine kinase activity|ATP binding|cytoplasm
Amotl1	192.893	160.069	242.129	1.51265	0.59708	0.00859689	0.603301	Up	0.800022	0.843565	0.847204	1.32547	1.17744	GeneID:75723,Genbank:XM_006510667.2,MGI:MGI:1922973	angiomotin-like 1		GO:0031410,GO:0005515,GO:0035329,GO:0005886,GO:0005923,GO:0008180,GO:0016055,GO:0042802,GO:0016324,GO:0043536,GO:0030027,GO:0030036,GO:0030054,GO:0001525,GO:0030334,GO:0003365	cytoplasmic vesicle|protein binding|hippo signaling|plasma membrane|bicellular tight junction|COP9 signalosome|Wnt signaling pathway|identical protein binding|apical plasma membrane|positive regulation of blood vessel endothelial cell migration|lamellipodium|actin cytoskeleton organization|cell junction|angiogenesis|regulation of cell migration|establishment of cell polarity involved in ameboidal…	mmu04530	Tight junction
Apol8	161.212	124.987	215.548	1.72455	0.786224	0.0319293	1	Up	1.31932	1.68725	2.50755	2.62463	3.68484	GeneID:239552,Genbank:XM_006520941.3,MGI:MGI:2444921	apolipoprotein L 8		GO:0016020,GO:0050896,GO:0003674,GO:0008150,GO:0008289	membrane|response to stimulus|molecular_function|biological_process|lipid binding
Apol9a	30.9947	20.1327	47.2876	2.34879	1.23192	0.0372352	1	Up	0.734762	0.623333	0.213924	0.888614	1.5604	GeneID:223672,Genbank:NM_001162883.1,MGI:MGI:3606001	apolipoprotein L 9a		GO:0008289,GO:0016020,GO:0050896,GO:0003674,GO:0005575,GO:0008150	lipid binding|membrane|response to stimulus|molecular_function|cellular_component|biological_process
Apol9b	61.0892	41.7512	90.0963	2.15793	1.10965	0.0172575	0.824874	Up	1.57158	0.892475	0.735099	1.79472	2.78772	GeneID:71898,Genbank:NM_173743.4,MGI:MGI:1919148	apolipoprotein L 9b		GO:0008289,GO:0016020,GO:0050896,GO:0003674,GO:0005575,GO:0008150	lipid binding|membrane|response to stimulus|molecular_function|cellular_component|biological_process
Arhgap23	251.977	199.359	330.904	1.65984	0.731046	0.000290381	0.0680784	Up	1.38718	1.58473	1.40604	2.65568	2.17221	GeneID:58996,Genbank:XM_006533867.2,MGI:MGI:3697726	Rho GTPase activating protein 23		GO:0005096,GO:0007165,GO:0043547	GTPase activator activity|signal transduction|positive regulation of GTPase activity
Arhgap6	138.02	112.884	175.724	1.55667	0.638467	0.0157939	0.798785	Up	0.891439	0.930859	0.925058	1.59836	1.24368	GeneID:11856,Genbank:XM_006528694.1,MGI:MGI:1196332	Rho GTPase activating protein 6		GO:0007165,GO:0007202,GO:0010518,GO:0015629,GO:0016004,GO:0017124,GO:0043087,GO:0043274,GO:0043547,GO:0048041,GO:0051497,GO:0005096,GO:0051895,GO:0005737,GO:0007015	signal transduction|activation of phospholipase C activity|positive regulation of phospholipase activity|actin cytoskeleton|phospholipase activator activity|SH3 domain binding|regulation of GTPase activity|phospholipase binding|positive regulation of GTPase activity|focal adhesion assembly|negative regulation of stress fiber assembly|GTPase activator activity|negative regulation of focal adhesion…
Arhgef10l	73.4536	52.9591	104.195	1.96747	0.97634	0.00623453	0.505162	Up	0.428663	0.490262	0.582419	0.958504	1.00287	GeneID:72754,Genbank:NM_001112722.1,MGI:MGI:1920004	Rho guanine nucleotide exchange factor (GEF) 10-like		GO:0005089,GO:0005096,GO:0005737,GO:0005829,GO:0030036,GO:0032933,GO:0035023,GO:0051496,GO:0005085	Rho guanyl-nucleotide exchange factor activity|GTPase activator activity|cytoplasm|cytosol|actin cytoskeleton organization|SREBP signaling pathway|regulation of Rho protein signal transduction|positive regulation of stress fiber assembly|guanyl-nucleotide exchange factor activity
Asb2	1255.42	905.417	1780.41	1.9664	0.975557	0.000166807	0.0501384	Up	16.6059	11.4692	22.9223	34.1296	32.5042	GeneID:65256,Genbank:NM_023049.1,MGI:MGI:1929743	ankyrin repeat and SOCS box-containing 2		GO:0016567,GO:0031466,GO:0035556,GO:0035914,GO:0045445,GO:0061630,GO:0000151,GO:0000209,GO:0006511	protein ubiquitination|Cul5-RING ubiquitin ligase complex|intracellular signal transduction|skeletal muscle cell differentiation|myoblast differentiation|ubiquitin protein ligase activity|ubiquitin ligase complex|protein polyubiquitination|ubiquitin-dependent protein catabolic process
Atp7b	36.4657	51.609	13.7507	0.26644	-1.90812	0.000868211	0.150779	Down	0.452984	0.30869	0.378359	0.107771	0.0941054	GeneID:11979,Genbank:XM_017312538.1,MGI:MGI:103297	ATPase, Cu++ transporting, beta polypeptide		GO:0005794,GO:0005802,GO:0005886,GO:0005923,GO:0016021,GO:0006811,GO:0016323,GO:0006812,GO:0006825,GO:0016787,GO:0019829,GO:0030001,GO:0031410,GO:0060003,GO:0032588,GO:0070160,GO:0043682,GO:0071280,GO:0071287,GO:0000166,GO:0004008,GO:0005375,GO:0005507,GO:0005524,GO:0005768,GO:0005770,GO:0005783,GO:0006878,GO:0006882,GO:0007595,GO:0008270,GO:0015677,GO:0015680,GO:0045177,GO:0016020,GO:0046688,GO:…	Golgi apparatus|trans-Golgi network|plasma membrane|bicellular tight junction|integral component of membrane|ion transport|basolateral plasma membrane|cation transport|copper ion transport|hydrolase activity|cation-transporting ATPase activity|metal ion transport|cytoplasmic vesicle|copper ion export|trans-Golgi network membrane|occluding junction|copper-transporting ATPase activity|cellular resp…	mmu01524	Platinum drug resistance
B4galnt4	1837.86	1491.09	2358	1.58139	0.661194	5.64026e-05	0.0220393	Up	25.2295	24.8407	22.7171	34.0119	42.3916	GeneID:330671,Genbank:NM_177897.3,MGI:MGI:2652891	beta-1,4-N-acetyl-galactosaminyl transferase 4		GO:0016020,GO:0016021,GO:0016740,GO:0032580,GO:0033842,GO:0005794,GO:0008376	membrane|integral component of membrane|transferase activity|Golgi cisterna membrane|N-acetyl-beta-glucosaminyl-glycoprotein 4-beta-N-acetylgalactosaminyltransferase activity|Golgi apparatus|acetylgalactosaminyltransferase activity
Bcl2a1a	213.057	154.173	301.382	1.95483	0.96704	0.0120028	0.716084	Up	9.59825	8.86645	10.8893	14.363	23.703	GeneID:12044,Genbank:NM_009742.3,MGI:MGI:102687	B cell leukemia/lymphoma 2 related protein A1a		GO:0046982,GO:0005515,GO:0051400,GO:0005737,GO:0097192,GO:0005741,GO:0006915,GO:0008053,GO:0008630,GO:0015267,GO:2001243,GO:0042803,GO:0042981,GO:0043065,GO:0043066,GO:0001782,GO:0001836,GO:0002903	protein heterodimerization activity|protein binding|BH domain binding|cytoplasm|extrinsic apoptotic signaling pathway in absence of ligand|mitochondrial outer membrane|apoptotic process|mitochondrial fusion|intrinsic apoptotic signaling pathway in response to DNA damage|channel activity|negative regulation of intrinsic apoptotic signaling pathway|protein homodimerization activity|regulation of ap…	mmu04064,mmu04210,mmu05202,mmu05221	NF-kappa B signaling pathway|Apoptosis|Transcriptional misregulation in cancers|Acute myeloid leukemia
Bhlha15	77.9751	92.9363	55.5332	0.59754	-0.742892	0.0427334	1	Down	1.56083	1.28971	1.10898	0.775845	0.795652	GeneID:17341,Genbank:XM_006504808.3,MGI:MGI:891976	basic helix-loop-helix family, member a15	bHLH	GO:0048469,GO:0019722,GO:0001228,GO:0030968,GO:0002071,GO:0042149,GO:0003677,GO:0005634,GO:0006351,GO:0042593,GO:0006355,GO:0042803,GO:0006851,GO:0045944,GO:0007030,GO:0007186,GO:0000977,GO:0046983,GO:0007267,GO:0048312,GO:0010832	cell maturation|calcium-mediated signaling|transcriptional activator activity, RNA polymerase II transcription regulatory region sequence-specific DNA binding|endoplasmic reticulum unfolded protein response|glandular epithelial cell maturation|cellular response to glucose starvation|DNA binding|nucleus|transcription, DNA-templated|glucose homeostasis|regulation of transcription, DNA-templated|pro…	mmu04950	Maturity onset diabetes of the young
Blcap	482.57	395	613.926	1.55424	0.636213	0.00449898	0.411222	Up	7.10824	8.47435	11.5471	13.5313	14.4657	GeneID:53619,Genbank:XM_006499900.2,MGI:MGI:1858907	bladder cancer associated protein		GO:0016021,GO:0030262,GO:0006915,GO:0007049,GO:0016020	integral component of membrane|apoptotic nuclear changes|apoptotic process|cell cycle|membrane
Blk	6516.79	5110.14	8626.77	1.68816	0.755456	0.0237797	0.907574	Up	102.981	128.016	82.0386	141.429	209.098	GeneID:12143,Genbank:NM_007549.2,MGI:MGI:88169	B lymphoid kinase		GO:0030154,GO:0004715,GO:0030217,GO:0031234,GO:0005102,GO:0005515,GO:0005524,GO:0005886,GO:0006468,GO:0032024,GO:0007169,GO:0038083,GO:0016020,GO:0042127,GO:0016301,GO:0045087,GO:0016310,GO:0000166,GO:0050853,GO:0016477,GO:0004672,GO:0016740,GO:0004713	cell differentiation|non-membrane spanning protein tyrosine kinase activity|T cell differentiation|extrinsic component of cytoplasmic side of plasma membrane|signaling receptor binding|protein binding|ATP binding|plasma membrane|protein phosphorylation|positive regulation of insulin secretion|transmembrane receptor protein tyrosine kinase signaling pathway|peptidyl-tyrosine autophosphorylation|me…
Cacna1c	6.64982	10.7583	0.487072	0.045274	-4.46517	0.0178969	0.839217	Down	0.00951221	0.0533494	0.0387724	0.00306773	0	GeneID:12288,Genbank:XM_006505443.3,MGI:MGI:103013	calcium channel, voltage-dependent, L type, alpha 1C subunit		GO:0005261,GO:0005262,GO:0005515,GO:0005516,GO:0005737,GO:0005886,GO:0007628,GO:0008217,GO:0005891,GO:0008331,GO:0008542,GO:0014069,GO:0016020,GO:0030315,GO:0030425,GO:0016021,GO:0031369,GO:0017156,GO:0032991,GO:0034765,GO:0035115,GO:0042383,GO:0002095,GO:0060083,GO:0042593,GO:0002520,GO:0061337,GO:0042734,GO:0005216,GO:0061577,GO:0043010,GO:0005244,GO:0070509,GO:0005245,GO:0070588,GO:0086002,GO:…	cation channel activity|calcium channel activity|protein binding|calmodulin binding|cytoplasm|plasma membrane|adult walking behavior|regulation of blood pressure|voltage-gated calcium channel complex|high voltage-gated calcium channel activity|visual learning|postsynaptic density|membrane|T-tubule|dendrite|integral component of membrane|translation initiation factor binding|calcium ion regulated …	mmu04010,mmu04020,mmu04024,mmu04022,mmu04911,mmu04912,mmu04921,mmu04924,mmu04925,mmu04927,mmu04260,mmu04261,mmu04270,mmu04724,mmu04727,mmu04725,mmu04728,mmu04726,mmu04720,mmu04723,mmu04742,mmu04713,mmu05010,mmu05031,mmu05410,mmu05412,mmu05414,mmu04930,mmu04934	MAPK signaling pathway|Calcium signaling pathway|cAMP signaling pathway|cGMP - PKG signaling pathway|Insulin secretion|GnRH signaling pathway|Oxytocin signaling pathway|Renin secretion|Aldosterone synthesis and secretion|Cortisol synthesis and secretion|Cardiac muscle contraction|Adrenergic signaling in cardiomyocytes|Vascular smooth muscle contraction|Glutamatergic synapse|GABAergic synapse|Chol…
Camk2b	156.09	187.943	108.31	0.576293	-0.795126	0.028059	0.987752	Down	1.86603	2.26393	1.48237	1.39774	0.753036	GeneID:12323,Genbank:NM_001174053.1,MGI:MGI:88257	calcium/calmodulin-dependent protein kinase II, beta		GO:0005515,GO:0005516,GO:0005524,GO:0005737,GO:0005829,GO:0005856,GO:0019901,GO:0006468,GO:0030154,GO:0006816,GO:0030425,GO:0007399,GO:0032222,GO:0032430,GO:0035556,GO:0042802,GO:0061003,GO:0042803,GO:0090129,GO:0043005,GO:1903076,GO:0043204,GO:2001235,GO:0000082,GO:0000166,GO:0002030,GO:0004672,GO:0004674,GO:0004683,GO:0010976,GO:0014069,GO:0016020,GO:0016301,GO:0016310,GO:0016529,GO:0043274,GO:…	protein binding|calmodulin binding|ATP binding|cytoplasm|cytosol|cytoskeleton|protein kinase binding|protein phosphorylation|cell differentiation|calcium ion transport|dendrite|nervous system development|regulation of synaptic transmission, cholinergic|positive regulation of phospholipase A2 activity|intracellular signal transduction|identical protein binding|positive regulation of dendritic spin…	mmu04012,mmu04310,mmu04066,mmu04020,mmu04024,mmu04114,mmu04217,mmu04911,mmu04922,mmu04912,mmu04921,mmu04916,mmu04925,mmu04261,mmu04971,mmu04725,mmu04728,mmu04720,mmu04722,mmu04740,mmu04750,mmu04360,mmu04713,mmu05200,mmu05205,mmu05214,mmu05031,mmu04934,mmu05152	ErbB signaling pathway|Wnt signaling pathway|HIF-1 signaling pathway|Calcium signaling pathway|cAMP signaling pathway|Oocyte meiosis|Necroptosis|Insulin secretion|Glucagon signaling pathway|GnRH signaling pathway|Oxytocin signaling pathway|Melanogenesis|Aldosterone synthesis and secretion|Adrenergic signaling in cardiomyocytes|Gastric acid secretion|Cholinergic synapse|Dopaminergic synapse|Long-t…
Ccdc166	93.7741	110.739	68.3271	0.617011	-0.696632	0.0380769	1	Down	2.51087	1.81684	2.62311	1.36775	1.48091	GeneID:223648,Genbank:NM_146059.2,MGI:MGI:1925902	coiled-coil domain containing 166		GO:0003674,GO:0005575,GO:0008150	molecular_function|cellular_component|biological_process
Ccdc64	1025.59	1189.73	779.373	0.655085	-0.610246	0.00214072	0.25171	Down	19.5076	16.0061	20.4423	13.8724	10.4943	GeneID:75665,Genbank:XM_006530489.2,MGI:MGI:1922915	coiled-coil domain containing 64		GO:0005737,GO:0005813,GO:0005856,GO:0007399,GO:0017137,GO:0031175,GO:0034452,GO:0047496,GO:0055107,GO:0005515,GO:0005622,GO:0005623	cytoplasm|centrosome|cytoskeleton|nervous system development|Rab GTPase binding|neuron projection development|dynactin binding|vesicle transport along microtubule|Golgi to secretory granule transport|protein binding|intracellular|cell
Ccr2	14313.4	11276.7	18868.6	1.67324	0.742646	0.00216323	0.252323	Up	129.044	186.809	115.082	223.399	255.114	GeneID:12772,Genbank:XM_011243063.1,MGI:MGI:106185	chemokine (C-C motif) receptor 2		GO:0005515,GO:0005886,GO:0005887,GO:0006935,GO:0006954,GO:0006955,GO:0019725,GO:0006959,GO:0019955,GO:0006968,GO:0030097,GO:0007165,GO:0030334,GO:0032729,GO:0032743,GO:0035705,GO:0090026,GO:0035715,GO:0090265,GO:0035716,GO:0097350,GO:0035717,GO:1903238,GO:2000439,GO:2000451,GO:2000464,GO:0001525,GO:2000473,GO:0001974,GO:0002246,GO:0002548,GO:0002827,GO:0002829,GO:0004871,GO:0004930,GO:0004950,GO:…	protein binding|plasma membrane|integral component of plasma membrane|chemotaxis|inflammatory response|immune response|cellular homeostasis|humoral immune response|cytokine binding|cellular defense response|hemopoiesis|signal transduction|regulation of cell migration|positive regulation of interferon-gamma production|positive regulation of interleukin-2 production|T-helper 17 cell chemotaxis|posi…	mmu04060,mmu04062	Cytokine-cytokine receptor interaction|Chemokine signaling pathway
Cd163l1	24805.1	17221.8	36179.9	2.10082	1.07095	0.000291827	0.0680784	Up	192.587	165.998	220.359	333.394	473.793	GeneID:244233,Genbank:XM_017322262.1,MGI:MGI:2443796	CD163 molecule-like 1		GO:0009897,GO:0003674,GO:0005886,GO:0008150	external side of plasma membrane|molecular_function|plasma membrane|biological_process
Cd320	156.952	181.715	119.808	0.659316	-0.600957	0.0214715	0.885489	Down	3.94401	3.56955	3.89006	2.71397	2.28212	GeneID:54219,Genbank:NM_019421.3,MGI:MGI:1860083	CD320 antigen		GO:0005887,GO:0008083,GO:0015889,GO:0016020,GO:0016021,GO:0030656,GO:0030890,GO:0031296,GO:0031419,GO:0046872,GO:0005509,GO:0005783,GO:0005886	integral component of plasma membrane|growth factor activity|cobalamin transport|membrane|integral component of membrane|regulation of vitamin metabolic process|positive regulation of B cell proliferation|B cell costimulation|cobalamin binding|metal ion binding|calcium ion binding|endoplasmic reticulum|plasma membrane
Cdkn2a	634.534	512.822	817.101	1.59334	0.672055	1.27868e-06	0.00124911	Up	23.8981	21.1234	23.393	39.0856	33.3487	GeneID:12578,Genbank:NM_009877.2,MGI:MGI:104738	cyclin-dependent kinase inhibitor 2A		GO:0004861,GO:0005515,GO:0005634,GO:0005654,GO:0005730,GO:0007568,GO:0007569,GO:0005737,GO:0008134,GO:0008285,GO:0008544,GO:0008637,GO:0009303,GO:0032088,GO:0010243,GO:0032091,GO:0010389,GO:0032991,GO:0010468,GO:0033088,GO:0033235,GO:0033600,GO:0000079,GO:0045892,GO:0034393,GO:0000082,GO:0045893,GO:0035019,GO:0000209,GO:0035985,GO:0000422,GO:0045944,GO:0001652,GO:0046822,GO:0001953,GO:0046825,GO:…	cyclin-dependent protein serine/threonine kinase inhibitor activity|protein binding|nucleus|nucleoplasm|nucleolus|aging|cell aging|cytoplasm|transcription factor binding|negative regulation of cell proliferation|epidermis development|apoptotic mitochondrial changes|rRNA transcription|negative regulation of NF-kappaB transcription factor activity|response to organonitrogen compound|negative regula…	mmu04110,mmu04115,mmu04218,mmu05200,mmu05206,mmu05203,mmu05212,mmu05225,mmu05214,mmu05220,mmu05218,mmu05219,mmu05223,mmu04934,mmu05166,mmu01524,mmu01522	Cell cycle|p53 signaling pathway|Cellular senescence|Pathways in cancer|MicroRNAs in cancer|Viral carcinogenesis|Pancreatic cancer|Hepatocellular carcinoma|Glioma|Chronic myeloid leukemia|Melanoma|Bladder cancer|Non-small cell lung cancer|Cushing's syndrome|HTLV-I infection|Platinum drug resistance|Endocrine resistance
Cdkn2b	203.507	156.312	274.3	1.75482	0.811326	0.000244213	0.0615653	Up	5.37502	4.8494	6.78133	9.481	10.3366	GeneID:12579,Genbank:NM_007670.4,MGI:MGI:104737	cyclin-dependent kinase inhibitor 2B (p15, inhibits CDK4)		GO:0048536,GO:0004861,GO:0050680,GO:0005634,GO:0060253,GO:0005737,GO:0007049,GO:0007050,GO:0007093,GO:1902807,GO:0008285,GO:2000134,GO:0019901,GO:0030511,GO:0031668,GO:0000079,GO:0031670,GO:0000086,GO:0042326	spleen development|cyclin-dependent protein serine/threonine kinase inhibitor activity|negative regulation of epithelial cell proliferation|nucleus|negative regulation of glial cell proliferation|cytoplasm|cell cycle|cell cycle arrest|mitotic cell cycle checkpoint|negative regulation of cell cycle G1/S phase transition|negative regulation of cell proliferation|negative regulation of G1/S transiti…	mmu04350,mmu04068,mmu04110,mmu04218,mmu05200,mmu05203,mmu05226,mmu05222,mmu04934,mmu05166	TGF-beta signaling pathway|FoxO signaling pathway|Cell cycle|Cellular senescence|Pathways in cancer|Viral carcinogenesis|Gastric cancer|Small cell lung cancer|Cushing's syndrome|HTLV-I infection
Ckb	1826.23	1508.52	2302.81	1.52654	0.610264	7.85833e-06	0.00472407	Up	45.3174	48.809	60.5772	79.7215	77.1311	GeneID:12709,Genbank:NM_021273.4,MGI:MGI:88407	creatine kinase, brain		GO:0043025,GO:0005515,GO:0043209,GO:0005524,GO:0005634,GO:0005737,GO:0005739,GO:0005829,GO:0016301,GO:0016310,GO:0016740,GO:0016772,GO:0030425,GO:0000166,GO:0030644,GO:0003824,GO:0031625,GO:0004111	neuronal cell body|protein binding|myelin sheath|ATP binding|nucleus|cytoplasm|mitochondrion|cytosol|kinase activity|phosphorylation|transferase activity|transferase activity, transferring phosphorus-containing groups|dendrite|nucleotide binding|cellular chloride ion homeostasis|catalytic activity|ubiquitin protein ligase binding|creatine kinase activity	mmu00330	Arginine and proline metabolism
Clec2g	26.6919	14.5908	44.8436	3.07342	1.61985	0.0338536	1	Up	0.439752	0.0189235	0.370181	0.573453	1.11828	GeneID:70809,Genbank:NM_027562.4,MGI:MGI:1918059	C-type lectin domain family 2, member g		GO:0016021,GO:0030246,GO:0045671,GO:0046703,GO:0005615,GO:0005886,GO:0016020	integral component of membrane|carbohydrate binding|negative regulation of osteoclast differentiation|natural killer cell lectin-like receptor binding|extracellular space|plasma membrane|membrane
Clnk	606.235	433.056	866.004	1.99975	0.999822	1.49833e-05	0.00780629	Up	7.34211	5.86441	10.5007	15.3822	16.108	GeneID:27278,Genbank:XM_011240734.1,MGI:MGI:1351468	cytokine-dependent hematopoietic cell linker		GO:0007169,GO:0035556,GO:0005515,GO:0005622,GO:0006955	transmembrane receptor protein tyrosine kinase signaling pathway|intracellular signal transduction|protein binding|intracellular|immune response
Clybl	178.894	208.781	134.063	0.64212	-0.639085	0.00919489	0.624853	Down	3.88893	3.62763	3.17381	2.44735	2.11354	GeneID:69634,Genbank:XM_011245173.2,MGI:MGI:1916884	citrate lyase beta like		GO:0005739,GO:0016740,GO:0016829,GO:0046872,GO:0047777,GO:0070207,GO:0106064,GO:0000287,GO:0003824,GO:0004474	mitochondrion|transferase activity|lyase activity|metal ion binding|(3S)-citramalyl-CoA lyase activity|protein homotrimerization|regulation of cobalamin metabolic process|magnesium ion binding|catalytic activity|malate synthase activity
Cmklr1	27.4043	14.1603	47.2703	3.33822	1.73908	0.00314019	0.324496	Up	0.283717	0.162572	0.182597	0.534553	0.85882	GeneID:14747,Genbank:NM_008153.3,MGI:MGI:109603	chemokine-like receptor 1		GO:0006935,GO:0007165,GO:0007186,GO:0010759,GO:0016020,GO:0016021,GO:0032088,GO:0032695,GO:0045600,GO:0050848,GO:0004871,GO:0004930,GO:0005886	chemotaxis|signal transduction|G-protein coupled receptor signaling pathway|positive regulation of macrophage chemotaxis|membrane|integral component of membrane|negative regulation of NF-kappaB transcription factor activity|negative regulation of interleukin-12 production|positive regulation of fat cell differentiation|regulation of calcium-mediated signaling|signal transducer activity|G-protein …
Cnn3	55.8517	68.2402	37.2688	0.546142	-0.872653	0.0470875	1	Down	1.80547	1.28358	2.07302	1.15635	0.718868	GeneID:71994,Genbank:NM_028044.2,MGI:MGI:1919244	calponin 3, acidic		GO:0005829,GO:0005913,GO:0008017,GO:0014069,GO:0015629,GO:0030425,GO:0031032,GO:0032780,GO:0043025,GO:0043197,GO:0098609,GO:0003779,GO:0098641,GO:0005515,GO:0005516	cytosol|cell-cell adherens junction|microtubule binding|postsynaptic density|actin cytoskeleton|dendrite|actomyosin structure organization|negative regulation of ATPase activity|neuronal cell body|dendritic spine|cell-cell adhesion|actin binding|cadherin binding involved in cell-cell adhesion|protein binding|calmodulin binding
Col16a1	163.601	108.554	246.171	2.26772	1.18124	0.00184092	0.232045	Up	0.762312	0.997315	1.07146	1.6616	2.5966	GeneID:107581,Genbank:XM_006502639.3,MGI:MGI:1095396	collagen, type XVI, alpha 1		GO:0005581,GO:0007155,GO:0031012,GO:0033622,GO:0033627,GO:0051894,GO:0071230,GO:0005178,GO:0005576,GO:0005578	collagen trimer|cell adhesion|extracellular matrix|integrin activation|cell adhesion mediated by integrin|positive regulation of focal adhesion assembly|cellular response to amino acid stimulus|integrin binding|extracellular region|proteinaceous extracellular matrix
Col18a1	685.989	512.99	945.489	1.8431	0.882131	7.23496e-11	2.26165e-07	Up	3.05724	3.02013	2.77842	5.0627	5.77382	GeneID:12822,Genbank:XM_006513174.3,MGI:MGI:88451	collagen, type XVIII, alpha 1		GO:0046872,GO:0005198,GO:2000353,GO:0005576,GO:0005578,GO:0005581,GO:0005604,GO:0005615,GO:0007155,GO:0008284,GO:0030198,GO:0030335,GO:0001525,GO:0031012,GO:0001886	metal ion binding|structural molecule activity|positive regulation of endothelial cell apoptotic process|extracellular region|proteinaceous extracellular matrix|collagen trimer|basement membrane|extracellular space|cell adhesion|positive regulation of cell proliferation|extracellular matrix organization|positive regulation of cell migration|angiogenesis|extracellular matrix|endothelial cell morph…	mmu04974	Protein digestion and absorption
Crispld2	425.744	338.969	555.906	1.63999	0.713685	2.61185e-05	0.0113398	Up	3.59511	3.47629	4.85652	6.30445	6.68629	GeneID:78892,Genbank:NM_001310635.1,MGI:MGI:1926142	cysteine-rich secretory protein LCCL domain containing 2		GO:0005578,GO:0005615,GO:0008201,GO:0030133,GO:0030198,GO:0060325,GO:0005539,GO:0005576	proteinaceous extracellular matrix|extracellular space|heparin binding|transport vesicle|extracellular matrix organization|face morphogenesis|glycosaminoglycan binding|extracellular region
Ctla4	1156.56	1340.22	881.078	0.657412	-0.605131	0.0375721	1	Down	39.8677	25.9754	39.2027	22.8937	22.9892	GeneID:12477,Genbank:NM_009843.4,MGI:MGI:88556	cytotoxic T-lymphocyte-associated protein 4		GO:0048471,GO:0005886,GO:0050777,GO:0005887,GO:0050853,GO:0006955,GO:0006974,GO:0009897,GO:0016020,GO:0098636,GO:0016021,GO:0030889,GO:0042130,GO:0043065,GO:0002250,GO:0045334,GO:0002376,GO:0045590,GO:0005794	perinuclear region of cytoplasm|plasma membrane|negative regulation of immune response|integral component of plasma membrane|B cell receptor signaling pathway|immune response|cellular response to DNA damage stimulus|external side of plasma membrane|membrane|protein complex involved in cell adhesion|integral component of membrane|negative regulation of B cell proliferation|negative regulation of T…	mmu04514,mmu04660,mmu05323,mmu05320	Cell adhesion molecules (CAMs)|T cell receptor signaling pathway|Rheumatoid arthritis|Autoimmune thyroid disease
Cyp4f16	578.269	473.303	735.717	1.55443	0.636386	1.98646e-05	0.00970262	Up	9.97784	12.7324	9.31062	16.2507	16.7942	GeneID:70101,Genbank:XM_006524881.2,MGI:MGI:1917351	cytochrome P450, family 4, subfamily f, polypeptide 16		GO:0003674,GO:0005575	molecular_function|cellular_component
Dbn1	69.5338	54.5671	91.9839	1.6857	0.75335	0.0408688	1	Up	0.760466	0.998097	0.926543	1.32757	1.676	GeneID:56320,Genbank:XM_006517305.3,MGI:MGI:1931838	drebrin 1		GO:0005911,GO:0005921,GO:0007015,GO:0007275,GO:0007399,GO:0008092,GO:0032232,GO:0010643,GO:0032279,GO:0010644,GO:0032507,GO:0010811,GO:0042995,GO:0043025,GO:0043197,GO:0043198,GO:0061351,GO:0044295,GO:0071356,GO:0044308,GO:0071560,GO:0044309,GO:0090327,GO:0098828,GO:1900026,GO:1902737,GO:0003779,GO:1902897,GO:0005515,GO:1904113,GO:0005522,GO:1904622,GO:0005622,GO:0005737,GO:0005856,GO:0005884,GO:…	cell-cell junction|gap junction|actin filament organization|multicellular organism development|nervous system development|cytoskeletal protein binding|negative regulation of actin filament bundle assembly|cell communication by chemical coupling|asymmetric synapse|cell communication by electrical coupling|maintenance of protein location in cell|positive regulation of cell-substrate adhesion|cell p…
Dbp	118.719	94.3306	155.302	1.64635	0.719275	0.0114839	0.702139	Up	1.87899	1.9397	1.85295	3.04946	3.15122	GeneID:13170,Genbank:XM_006540596.2,MGI:MGI:94866	D site albumin promoter binding protein	TF_bZIP	GO:0001077,GO:0003677,GO:0003700,GO:0005634,GO:0006351,GO:0006355,GO:0006357,GO:0007275,GO:0007623,GO:0045944,GO:0000977,GO:0048511	transcriptional activator activity, RNA polymerase II proximal promoter sequence-specific DNA binding|DNA binding|DNA binding transcription factor activity|nucleus|transcription, DNA-templated|regulation of transcription, DNA-templated|regulation of transcription by RNA polymerase II|multicellular organism development|circadian rhythm|positive regulation of transcription by RNA polymerase II|RNA …
Dhrs3	66.1856	47.7919	93.7762	1.96218	0.972456	0.00972693	0.652498	Up	0.732671	0.711208	0.559952	1.43137	1.1812	GeneID:20148,Genbank:XM_006538681.3,MGI:MGI:1315215	dehydrogenase/reductase (SDR family) member 3		GO:0060021,GO:0004745,GO:0060349,GO:0060411,GO:0005811,GO:0016020,GO:0016021,GO:0016491,GO:0016616,GO:0030278,GO:0042572,GO:0048385,GO:0048387,GO:0001523,GO:0052650,GO:0055114,GO:0003151	roof of mouth development|retinol dehydrogenase activity|bone morphogenesis|cardiac septum morphogenesis|lipid droplet|membrane|integral component of membrane|oxidoreductase activity|oxidoreductase activity, acting on the CH-OH group of donors, NAD or NADP as acceptor|regulation of ossification|retinol metabolic process|regulation of retinoic acid receptor signaling pathway|negative regulation of…	mmu00830	Retinol metabolism
Dlg5	164.367	193.61	120.503	0.622399	-0.684088	0.00745637	0.560303	Down	1.15036	0.969463	1.16063	0.606082	0.749435	GeneID:71228,Genbank:XM_017316200.1,MGI:MGI:1918478	discs, large homolog 5 (Drosophila)		GO:0045202,GO:0035331,GO:0005856,GO:0045211,GO:0035332,GO:0005886,GO:0045880,GO:0036064,GO:0005913,GO:0051965,GO:0008013,GO:0008092,GO:0014069,GO:0016020,GO:0042130,GO:0030011,GO:0060441,GO:0042981,GO:0030054,GO:0060999,GO:0042995,GO:0030336,GO:0065003,GO:0045176,GO:0030859,GO:0001837,GO:0071896,GO:0045186,GO:0030901,GO:0005515,GO:0072205,GO:0045197,GO:0005737	synapse|negative regulation of hippo signaling|cytoskeleton|postsynaptic membrane|positive regulation of hippo signaling|plasma membrane|positive regulation of smoothened signaling pathway|ciliary basal body|cell-cell adherens junction|positive regulation of synapse assembly|beta-catenin binding|cytoskeletal protein binding|postsynaptic density|membrane|negative regulation of T cell proliferation…
Dock7	91.9306	113.667	59.3258	0.521925	-0.938084	0.00613928	0.505037	Down	0.715261	0.569791	0.681456	0.427592	0.255088	GeneID:67299,Genbank:NM_026082.5,MGI:MGI:1914549	dedicator of cytokinesis 7		GO:0048365,GO:0005515,GO:0007264,GO:0050767,GO:0007275,GO:0007399,GO:0007409,GO:0008180,GO:0022027,GO:0090630,GO:0030154,GO:1904754,GO:0031175,GO:0033138,GO:0042995,GO:0000226,GO:0043473,GO:0002244,GO:0045200,GO:0005085	Rac GTPase binding|protein binding|small GTPase mediated signal transduction|regulation of neurogenesis|multicellular organism development|nervous system development|axonogenesis|COP9 signalosome|interkinetic nuclear migration|activation of GTPase activity|cell differentiation|positive regulation of vascular associated smooth muscle cell migration|neuron projection development|positive regulation…
Epm2a	11.9382	17.2819	3.92258	0.226976	-2.13939	0.0486918	1	Down	1.03852	0.280327	1.10637	0.22836	0.138049	GeneID:13853,Genbank:NM_010146.2,MGI:MGI:1341085	epilepsy, progressive myoclonic epilepsy, type 2 gene alpha		GO:0005737,GO:0005783,GO:0005829,GO:0005844,GO:0005886,GO:0016787,GO:0005975,GO:0016791,GO:0005977,GO:0019203,GO:0006470,GO:0030246,GO:0032007,GO:0035305,GO:0035335,GO:0042803,GO:0046838,GO:0046959,GO:0004721,GO:0004722,GO:0004725,GO:0005515,GO:0005634,GO:0005654,GO:0006914,GO:0007399,GO:0008138,GO:0010923,GO:0016020,GO:0016239,GO:0046983,GO:0098556,GO:2001070,GO:0016311	cytoplasm|endoplasmic reticulum|cytosol|polysome|plasma membrane|hydrolase activity|carbohydrate metabolic process|phosphatase activity|glycogen metabolic process|carbohydrate phosphatase activity|protein dephosphorylation|carbohydrate binding|negative regulation of TOR signaling|negative regulation of dephosphorylation|peptidyl-tyrosine dephosphorylation|protein homodimerization activity|phospho…
Erf	345.513	401.598	261.385	0.650861	-0.619579	0.00415417	0.393513	Down	5.13273	5.33911	6.90463	3.81241	3.69941	GeneID:13875,Genbank:NM_010155.3,MGI:MGI:109637	Ets2 repressor factor	ETS	GO:0060707,GO:0003677,GO:0060710,GO:0003700,GO:0003714,GO:0005634,GO:0005654,GO:0005829,GO:0006351,GO:0006355,GO:0006357,GO:0010668,GO:0000122,GO:0030154,GO:0000981,GO:0043565,GO:0001701	trophoblast giant cell differentiation|DNA binding|chorio-allantoic fusion|DNA binding transcription factor activity|transcription corepressor activity|nucleus|nucleoplasm|cytosol|transcription, DNA-templated|regulation of transcription, DNA-templated|regulation of transcription by RNA polymerase II|ectodermal cell differentiation|negative regulation of transcription by RNA polymerase II|cell dif…
F2r	4031.47	3244.27	5212.27	1.60661	0.684018	1.80955e-07	0.000235694	Up	44.5988	54.9241	49.6986	74.2788	84.8564	GeneID:14062,Genbank:NM_010169.3,MGI:MGI:101802	coagulation factor II (thrombin) receptor		GO:0005770,GO:0005886,GO:0005887,GO:0005901,GO:0006919,GO:0006954,GO:0007165,GO:0015057,GO:0007186,GO:0007200,GO:0016020,GO:0007204,GO:0016021,GO:0030168,GO:0030193,GO:0030194,GO:0043410,GO:0043524,GO:0030335,GO:0043547,GO:0045211,GO:0045217,GO:0045893,GO:0045907,GO:0000186,GO:2000484,GO:0001965,GO:2000778,GO:0045987,GO:0002248,GO:0048873,GO:0003105,GO:0004871,GO:0004930,GO:0005102,GO:0005769,GO:…	late endosome|plasma membrane|integral component of plasma membrane|caveola|activation of cysteine-type endopeptidase activity involved in apoptotic process|inflammatory response|signal transduction|thrombin-activated receptor activity|G-protein coupled receptor signaling pathway|phospholipase C-activating G-protein coupled receptor signaling pathway|membrane|positive regulation of cytosolic calc…	mmu04015,mmu04020,mmu04072,mmu04024,mmu04151,mmu04080,mmu04810,mmu04610,mmu04611,mmu05200	Rap1 signaling pathway|Calcium signaling pathway|Phospholipase D signaling pathway|cAMP signaling pathway|PI3K-Akt signaling pathway|Neuroactive ligand-receptor interaction|Regulation of actin cytoskeleton|Complement and coagulation cascades|Platelet activation|Pathways in cancer
Fads2	269.417	395.422	80.4085	0.203349	-2.29797	3.96443e-09	1.03273e-05	Down	14.6927	9.9955	15.0409	3.36594	2.00845	GeneID:56473,Genbank:NM_019699.1,MGI:MGI:1930079	fatty acid desaturase 2		GO:0006631,GO:0006633,GO:0016020,GO:0016021,GO:0016491,GO:0055114,GO:0004768,GO:0005783,GO:0006629	fatty acid metabolic process|fatty acid biosynthetic process|membrane|integral component of membrane|oxidoreductase activity|oxidation-reduction process|stearoyl-CoA 9-desaturase activity|endoplasmic reticulum|lipid metabolic process	mmu00592,mmu01040,mmu03320	alpha-Linolenic acid metabolism|Biosynthesis of unsaturated fatty acids|PPAR signaling pathway
Fam124b	404.676	316.029	537.647	1.70126	0.766602	0.0229873	0.898228	Up	4.69724	5.74015	4.59119	6.60055	10.357	GeneID:241128,Genbank:NM_173425.3,MGI:MGI:3026880	family with sequence similarity 124, member B		GO:0005739,GO:0008150,GO:0003674,GO:0005634,GO:0005654	mitochondrion|biological_process|molecular_function|nucleus|nucleoplasm
Fam184b	9.92939	15.5748	1.46122	0.093819	-3.41398	0.00994599	0.658711	Down	0.234722	0.0855893	0.251774	0.0358574	0	GeneID:58227,Genbank:NM_021416.3,MGI:MGI:2442958	family with sequence similarity 184, member B		GO:0003674,GO:0005575,GO:0008150	molecular_function|cellular_component|biological_process
Fam189b	613.061	717.699	456.104	0.635509	-0.654016	0.0229468	0.898228	Down	10.3335	8.88292	13.3763	7.56109	6.20457	GeneID:68521,Genbank:XM_006501979.3,MGI:MGI:1915771	family with sequence similarity 189, member B		GO:0016021,GO:0050699,GO:0005575,GO:0008150,GO:0016020	integral component of membrane|WW domain binding|cellular_component|biological_process|membrane
Fam221a	85.3397	101.199	61.5514	0.608224	-0.717325	0.0391865	1	Down	2.26881	2.762	1.80332	1.05365	1.70297	GeneID:231946,Genbank:XM_006505938.3,MGI:MGI:2442161	family with sequence similarity 221, member A		GO:0003674,GO:0005575,GO:0008150	molecular_function|cellular_component|biological_process
Fam83a	91.0037	72.3118	119.042	1.64622	0.719161	0.0267225	0.962378	Up	1.21697	1.17511	0.801536	1.53641	1.95307	GeneID:239463,Genbank:XM_017316599.1,MGI:MGI:2447773	family with sequence similarity 83, member A		GO:0008283,GO:0019901,GO:0036312,GO:0005575,GO:0005737,GO:0007173	cell proliferation|protein kinase binding|phosphatidylinositol 3-kinase regulatory subunit binding|cellular_component|cytoplasm|epidermal growth factor receptor signaling pathway
Fat1	61.3205	43.2957	88.3577	2.0408	1.02913	0.00793695	0.570092	Up	0.107497	0.103265	0.19653	0.308956	0.24348	GeneID:14107,Genbank:XM_006509276.3,MGI:MGI:109168	FAT atypical cadherin 1		GO:0005886,GO:0005911,GO:0007015,GO:0007163,GO:0016324,GO:0030027,GO:0030054,GO:0030175,GO:0045197,GO:0048471,GO:0003382,GO:0048593,GO:0005515,GO:0098609,GO:0005634	plasma membrane|cell-cell junction|actin filament organization|establishment or maintenance of cell polarity|apical plasma membrane|lamellipodium|cell junction|filopodium|establishment or maintenance of epithelial cell apical/basal polarity|perinuclear region of cytoplasm|epithelial cell morphogenesis|camera-type eye morphogenesis|protein binding|cell-cell adhesion|nucleus
Fat3	60.3979	46.6056	81.0863	1.73984	0.798955	0.0414967	1	Up	0.0679959	0.0826806	0.118781	0.154129	0.157185	GeneID:270120,Genbank:XM_017313398.1,MGI:MGI:2444314	FAT atypical cadherin 3		GO:0005886,GO:0007155,GO:0007156,GO:0007275,GO:0010842,GO:0016020,GO:0016021,GO:0030425,GO:2000171,GO:0000904,GO:0001764,GO:0005509	plasma membrane|cell adhesion|homophilic cell adhesion via plasma membrane adhesion molecules|multicellular organism development|retina layer formation|membrane|integral component of membrane|dendrite|negative regulation of dendrite development|cell morphogenesis involved in differentiation|neuron migration|calcium ion binding
Fdps	2362.81	2840.13	1646.82	0.579842	-0.786268	8.84598e-07	0.000921751	Down	111.143	92.5429	90.9106	54.1034	59.3371	GeneID:110196,Genbank:NM_134469.4,MGI:MGI:104888	farnesyl diphosphate synthetase		GO:0008299,GO:0004337,GO:0016126,GO:0005654,GO:0016740,GO:0005737,GO:0005739,GO:0005759,GO:0005777,GO:0045337,GO:0005829,GO:0006629,GO:0045542,GO:0006694,GO:0046872,GO:0006695,GO:0004161,GO:0061051,GO:0008202,GO:0004311,GO:0008203	isoprenoid biosynthetic process|geranyltranstransferase activity|sterol biosynthetic process|nucleoplasm|transferase activity|cytoplasm|mitochondrion|mitochondrial matrix|peroxisome|farnesyl diphosphate biosynthetic process|cytosol|lipid metabolic process|positive regulation of cholesterol biosynthetic process|steroid biosynthetic process|metal ion binding|cholesterol biosynthetic process|dimethy…	mmu00900,mmu05166,mmu05164	Terpenoid backbone biosynthesis|HTLV-I infection|Influenza A
Fgl2	2159.47	1750.43	2773.04	1.5842	0.663758	7.69738e-12	3.00775e-08	Up	21.5685	23.8083	25.0221	39.0814	35.0024	GeneID:14190,Genbank:NM_008013.4,MGI:MGI:103266	fibrinogen-like protein 2		GO:0005576,GO:0008233,GO:0019835	extracellular region|peptidase activity|cytolysis
Foxa2	17.7956	8.41425	31.8677	3.78735	1.92119	0.0090231	0.621282	Up	0.279389	0.148896	0.109501	0.852523	0.5028	GeneID:15376,Genbank:NM_010446.3,MGI:MGI:1347476	forkhead box A2	Fork head	GO:0001708,GO:0003677,GO:0003690,GO:0003700,GO:0003705,GO:0007275,GO:0005515,GO:0007389,GO:0005634,GO:0008134,GO:0008344,GO:0009653,GO:0009952,GO:0023019,GO:0009953,GO:0030054,GO:0010468,GO:0030154,GO:0010719,GO:0030193,GO:0030324,GO:0031018,GO:0000432,GO:0045944,GO:0032525,GO:0000978,GO:0033132,GO:0000981,GO:0040019,GO:0001047,GO:0001077,GO:0045945,GO:0001205,GO:0046332,GO:0001228,GO:0048468,GO:…	cell fate specification|DNA binding|double-stranded DNA binding|DNA binding transcription factor activity|transcription factor activity, RNA polymerase II distal enhancer sequence-specific binding|multicellular organism development|protein binding|pattern specification process|nucleus|transcription factor binding|adult locomotory behavior|anatomical structure morphogenesis|anterior/posterior patt…	mmu04213,mmu04950	Longevity regulating pathway - multiple species|Maturity onset diabetes of the young
Frmd4a	488.3	392.082	632.627	1.61351	0.690199	6.65973e-06	0.00416367	Up	1.53178	1.64205	1.77709	2.7875	2.51897	GeneID:209630,Genbank:XM_017316863.1,MGI:MGI:1919850	FERM domain containing 4A		GO:0030054,GO:0030674,GO:0090162,GO:0005737,GO:0005856,GO:0005923	cell junction|protein binding, bridging|establishment of epithelial cell polarity|cytoplasm|cytoskeleton|bicellular tight junction
Frmd5	45.3693	25.6047	75.0161	2.92977	1.55079	0.00182128	0.232045	Up	0.135955	0.307567	0.296873	0.901979	0.539587	GeneID:228564,Genbank:XM_017317740.1,MGI:MGI:2442557	FERM domain containing 5		GO:0005912,GO:0008092,GO:0019901,GO:0030054,GO:0030334,GO:0031032,GO:0045785,GO:2000146,GO:0005178,GO:0005200,GO:0005856	adherens junction|cytoskeletal protein binding|protein kinase binding|cell junction|regulation of cell migration|actomyosin structure organization|positive regulation of cell adhesion|negative regulation of cell motility|integrin binding|structural constituent of cytoskeleton|cytoskeleton
Gap43	188.125	231.599	122.914	0.530719	-0.913981	0.019823	0.874715	Down	8.04846	7.85043	10.8957	6.5832	2.88054	GeneID:14432,Genbank:NM_008083.2,MGI:MGI:95639	growth associated protein 43		GO:0071944,GO:0030154,GO:0005737,GO:1901981,GO:0030424,GO:0031527,GO:0005886,GO:0007275,GO:0007399,GO:0007411,GO:0035727,GO:0010001,GO:0040008,GO:0014069,GO:0042995,GO:0045165,GO:0016020,GO:0001786,GO:0045202,GO:0016198,GO:0005516,GO:0051489,GO:0030054	cell periphery|cell differentiation|cytoplasm|phosphatidylinositol phosphate binding|axon|filopodium membrane|plasma membrane|multicellular organism development|nervous system development|axon guidance|lysophosphatidic acid binding|glial cell differentiation|regulation of growth|postsynaptic density|cell projection|cell fate commitment|membrane|phosphatidylserine binding|synapse|axon choice point…
Gcnt2	1574.42	1281.92	2013.17	1.57043	0.651158	0.000135018	0.0438213	Up	6.37172	7.43287	7.48216	9.90026	12.2864	GeneID:14538,Genbank:NM_023887.4,MGI:MGI:1100870	glucosaminyl (N-acetyl) transferase 2, I-branching enzyme		GO:0030335,GO:0007179,GO:0034116,GO:0008109,GO:0036438,GO:0008284,GO:0008375,GO:0010608,GO:0010718,GO:0051897,GO:0010812,GO:0070374,GO:0016020,GO:0016021,GO:0005794,GO:0016740,GO:0006486,GO:0016757	positive regulation of cell migration|transforming growth factor beta receptor signaling pathway|positive regulation of heterotypic cell-cell adhesion|N-acetyllactosaminide beta-1,6-N-acetylglucosaminyltransferase activity|maintenance of lens transparency|positive regulation of cell proliferation|acetylglucosaminyltransferase activity|posttranscriptional regulation of gene expression|positive reg…	mmu00601	Glycosphingolipid biosynthesis - lacto and neolacto series
Gja1	466.989	345.941	648.562	1.87478	0.90672	3.67467e-05	0.0151145	Up	4.54393	5.37404	6.97058	11.5542	9.48255	GeneID:14609,Genbank:NM_010288.3,MGI:MGI:95713	gap junction protein, alpha 1		GO:0071467,GO:0086075,GO:0090162,GO:0097110,GO:0003294,GO:0097718,GO:0003347,GO:0097755,GO:0004871,GO:1903763,GO:0005102,GO:1990782,GO:0005243,GO:2000279,GO:2000810,GO:0005515,GO:0005829,GO:0005654,GO:0005882,GO:0005737,GO:0005886,GO:0005911,GO:0005916,GO:0008285,GO:0009268,GO:0005921,GO:0010232,GO:0010628,GO:0010629,GO:0010643,GO:0010644,GO:0001649,GO:0022857,GO:0001701,GO:0022898,GO:0010652,GO:…	cellular response to pH|gap junction channel activity involved in cardiac conduction electrical coupling|establishment of epithelial cell polarity|scaffold protein binding|atrial ventricular junction remodeling|disordered domain specific binding|epicardial cell to mesenchymal cell transition|positive regulation of blood vessel diameter|signal transducer activity|gap junction channel activity invo…	mmu04540,mmu05412	Gap junction|Arrhythmogenic right ventricular cardiomyopathy (ARVC)
Gm21685	149.208	49.844	298.253	5.98373	2.58104	3.73924e-22	5.84443e-18	Up	0.621155	1.49541	0.376358	4.98647	4.90951	GeneID:100862375,Genbank:XM_003688928.3,MGI:MGI:5435040	predicted gene, 21685		GO:0045134,GO:0097637,GO:0017110,GO:0017111,GO:0030173	uridine-diphosphatase activity|integral component of autophagosome membrane|nucleoside-diphosphatase activity|nucleoside-triphosphatase activity|integral component of Golgi membrane
Gm6637	125.803	99.4111	165.391	1.66371	0.734405	0.00778517	0.565713	Up	2.95036	4.58292	4.59321	7.65168	5.75206	GeneID:625931,Genbank:XM_017321869.1,MGI:MGI:3642957	predicted gene 6637
Gm7120	55.9656	69.0391	36.3554	0.526591	-0.925246	0.0472999	1	Down	2.06551	1.30489	1.14196	0.807869	0.771119	GeneID:633640,Genbank:NM_001039244.3,MGI:MGI:3648543	predicted gene 7120		GO:0016020,GO:0016021,GO:0003674,GO:0005575,GO:0008150	membrane|integral component of membrane|molecular_function|cellular_component|biological_process
Gm8210	48.9863	0.34259	121.952	355.971	8.47561	0.0318294	1	Up	0	0	0.0732063	0	17.2274	GeneID:666642,Genbank:XM_985134.6,MGI:MGI:3643593	predicted pseudogene 8210
Gucy2e	32.0023	42.8538	15.725	0.366945	-1.44636	0.0153172	0.795376	Down	0.199813	0.244295	0.305419	0.0909749	0.0916607	GeneID:14919,Genbank:XM_006532244.2,MGI:MGI:105123	guanylate cyclase 2e		GO:0009190,GO:0004383,GO:0016020,GO:0004672,GO:0016021,GO:0005524,GO:0005525,GO:0005886,GO:0006182,GO:0016829,GO:0016849,GO:0006468,GO:0035556,GO:0007165,GO:0042802,GO:0007601,GO:0000166,GO:0050896,GO:0008074,GO:0004016	cyclic nucleotide biosynthetic process|guanylate cyclase activity|membrane|protein kinase activity|integral component of membrane|ATP binding|GTP binding|plasma membrane|cGMP biosynthetic process|lyase activity|phosphorus-oxygen lyase activity|protein phosphorylation|intracellular signal transduction|signal transduction|identical protein binding|visual perception|nucleotide binding|response to st…	mmu00230,mmu04744,mmu04740	Purine metabolism|Phototransduction|Olfactory transduction
Gzmk	11.8989	18.5327	1.94829	0.105127	-3.24979	0.0138501	0.746316	Down	0.385869	1.59129	1.57283	0.248889	0	GeneID:14945,Genbank:NM_008196.1,MGI:MGI:1298232	granzyme K		GO:0008236,GO:0016787,GO:0030141,GO:0043065,GO:0051354,GO:0004252,GO:0006508,GO:0008233	serine-type peptidase activity|hydrolase activity|secretory granule|positive regulation of apoptotic process|negative regulation of oxidoreductase activity|serine-type endopeptidase activity|proteolysis|peptidase activity
H1fx	77.569	94.283	52.4981	0.556814	-0.844733	0.040846	1	Down	5.89922	4.08233	3.46999	2.92339	2.05712	GeneID:243529,Genbank:NM_198622.1,MGI:MGI:2685307	H1 histone family, member X		GO:0045296,GO:0005515,GO:0005634,GO:0005730	cadherin binding|protein binding|nucleus|nucleolus
Hlf	1115.68	902.473	1435.49	1.59062	0.669587	0.0311625	1	Up	7.70729	9.77174	6.07578	10.3582	14.4963	GeneID:217082,Genbank:NM_172563.3,MGI:MGI:96108	hepatic leukemia factor	TF_bZIP	GO:0003677,GO:0003700,GO:0005634,GO:0006351,GO:0006355,GO:0035914,GO:0043565,GO:0045944,GO:0048511,GO:0000977,GO:0001077,GO:0001228	DNA binding|DNA binding transcription factor activity|nucleus|transcription, DNA-templated|regulation of transcription, DNA-templated|skeletal muscle cell differentiation|sequence-specific DNA binding|positive regulation of transcription by RNA polymerase II|rhythmic process|RNA polymerase II regulatory region sequence-specific DNA binding|transcriptional activator activity, RNA polymerase II pro…
Hmgcs1	2762.73	3259.97	2016.87	0.618678	-0.69274	4.40016e-13	2.29248e-09	Down	46.9026	44.1311	43.3751	28.0585	27.1759	GeneID:208715,Genbank:NM_145942.5,MGI:MGI:107592	3-hydroxy-3-methylglutaryl-Coenzyme A synthase 1		GO:0014074,GO:0005737,GO:0016126,GO:0005829,GO:0016740,GO:0006084,GO:0006629,GO:0006694,GO:0006695,GO:0016853,GO:0008144,GO:0042803,GO:0008152,GO:0043177,GO:0008202,GO:0071404,GO:0008203,GO:0003824,GO:0008299,GO:0004421,GO:0010142	response to purine-containing compound|cytoplasm|sterol biosynthetic process|cytosol|transferase activity|acetyl-CoA metabolic process|lipid metabolic process|steroid biosynthetic process|cholesterol biosynthetic process|isomerase activity|drug binding|protein homodimerization activity|metabolic process|organic acid binding|steroid metabolic process|cellular response to low-density lipoprotein pa…	mmu00650,mmu00072,mmu00280,mmu00900	Butanoate metabolism|Synthesis and degradation of ketone bodies|Valine, leucine and isoleucine degradation|Terpenoid backbone biosynthesis
Hpn	618.549	491.91	808.509	1.64361	0.71687	0.0396059	1	Up	10.7928	14.2091	12.269	15.6139	25.0118	GeneID:15451,Genbank:NM_008281.4,MGI:MGI:1196620	hepsin		GO:0008233,GO:0008236,GO:0008360,GO:0009986,GO:0010628,GO:0010693,GO:0043923,GO:0010719,GO:0050680,GO:0050910,GO:0010756,GO:0060429,GO:0070008,GO:0071805,GO:0090103,GO:0097066,GO:0097195,GO:2000347,GO:0004252,GO:0005576,GO:0005789,GO:0005886,GO:0005887,GO:0005911,GO:0006508,GO:0007605,GO:0015269,GO:0016020,GO:0016021,GO:0016787,GO:0030307,GO:0031965,GO:0034769,GO:2000611,GO:0042632,GO:0043025,GO:…	peptidase activity|serine-type peptidase activity|regulation of cell shape|cell surface|positive regulation of gene expression|negative regulation of alkaline phosphatase activity|positive regulation by host of viral transcription|negative regulation of epithelial to mesenchymal transition|negative regulation of epithelial cell proliferation|detection of mechanical stimulus involved in sensory pe…	mmu05203	Viral carcinogenesis
Idh1	223.247	258.089	170.983	0.662497	-0.594014	0.0071299	0.548967	Down	5.55727	5.95516	4.53462	3.57775	3.48253	GeneID:15926,Genbank:NM_001111320.1,MGI:MGI:96413	isocitrate dehydrogenase 1 (NADP+), soluble		GO:0050661,GO:0006979,GO:0004450,GO:0051287,GO:0014070,GO:0005102,GO:0051990,GO:0016491,GO:0005737,GO:0055114,GO:0005739,GO:0005777,GO:0005829,GO:0016616,GO:0060696,GO:0042802,GO:0006097,GO:0071071,GO:0042803,GO:0006099,GO:0045296,GO:0006102,GO:0000287,GO:0046872,GO:0006103,GO:0004448,GO:0048545,GO:0006749	NADP binding|response to oxidative stress|isocitrate dehydrogenase (NADP+) activity|NAD binding|response to organic cyclic compound|signaling receptor binding|(R)-2-hydroxyglutarate dehydrogenase activity|oxidoreductase activity|cytoplasm|oxidation-reduction process|mitochondrion|peroxisome|cytosol|oxidoreductase activity, acting on the CH-OH group of donors, NAD or NADP as acceptor|regulation of…	mmu00020,mmu00480,mmu04146	Citrate cycle (TCA cycle)|Glutathione metabolism|Peroxisome
Igsf9b	234.987	189.192	303.68	1.60514	0.682703	0.00106637	0.166674	Up	0.543039	0.601038	0.499814	0.875662	0.876571	GeneID:235086,Genbank:XM_006510195.3,MGI:MGI:2685354	immunoglobulin superfamily, member 9B		GO:0007399,GO:0016020,GO:0016021,GO:0019900,GO:0030054,GO:0030425,GO:0043025,GO:0045202,GO:0045211,GO:0060077,GO:0097151,GO:0005886,GO:0007155,GO:0007156	nervous system development|membrane|integral component of membrane|kinase binding|cell junction|dendrite|neuronal cell body|synapse|postsynaptic membrane|inhibitory synapse|positive regulation of inhibitory postsynaptic potential|plasma membrane|cell adhesion|homophilic cell adhesion via plasma membrane adhesion molecules
Il17a	6044.43	4787.98	7929.11	1.65605	0.727743	0.0123398	0.72265	Up	231.011	150.763	237.709	289.999	391.106	GeneID:16171,Genbank:NM_010552.3,MGI:MGI:107364	interleukin 17A		GO:1900017,GO:0005615,GO:0005737,GO:2000778,GO:0006954,GO:0009897,GO:0010940,GO:0032747,GO:0045672,GO:0045944,GO:0050832,GO:0071347,GO:0005125,GO:0071385,GO:0005576,GO:0072537	positive regulation of cytokine production involved in inflammatory response|extracellular space|cytoplasm|positive regulation of interleukin-6 secretion|inflammatory response|external side of plasma membrane|positive regulation of necrotic cell death|positive regulation of interleukin-23 production|positive regulation of osteoclast differentiation|positive regulation of transcription by RNA poly…	mmu04060,mmu04659,mmu04657,mmu05323,mmu05321	Cytokine-cytokine receptor interaction|Th17 cell differentiation|IL-17 signaling pathway|Rheumatoid arthritis|Inflammatiory bowel disease (IBD)
Il17f	4379.43	3334.55	5946.75	1.78337	0.834607	0.0485052	1	Up	75.9859	53.2185	128.83	129.97	175.53	GeneID:257630,Genbank:NM_145856.2,MGI:MGI:2676631	interleukin 17F		GO:0045944,GO:0005615,GO:0051216,GO:0006954,GO:1900017,GO:0016525,GO:0017015,GO:0019955,GO:0042089,GO:0042109,GO:0042803,GO:2000778,GO:0045076,GO:0045408,GO:0045414,GO:0005125,GO:0045423,GO:0005126,GO:0005576	positive regulation of transcription by RNA polymerase II|extracellular space|cartilage development|inflammatory response|positive regulation of cytokine production involved in inflammatory response|negative regulation of angiogenesis|regulation of transforming growth factor beta receptor signaling pathway|cytokine binding|cytokine biosynthetic process|lymphotoxin A biosynthetic process|protein h…	mmu04060,mmu04659,mmu04657,mmu05321	Cytokine-cytokine receptor interaction|Th17 cell differentiation|IL-17 signaling pathway|Inflammatiory bowel disease (IBD)
Il17rc	111.575	92.1946	140.646	1.52554	0.609316	0.0456837	1	Up	2.49216	1.83465	1.32224	2.61046	3.112	GeneID:171095,Genbank:NM_178942.1,MGI:MGI:2159336	interleukin 17 receptor C		GO:0005887,GO:0009986,GO:0016020,GO:0016021,GO:0030368,GO:0050832,GO:0071621,GO:1900017,GO:2000778,GO:0005102,GO:0005515,GO:0005886	integral component of plasma membrane|cell surface|membrane|integral component of membrane|interleukin-17 receptor activity|defense response to fungus|granulocyte chemotaxis|positive regulation of cytokine production involved in inflammatory response|positive regulation of interleukin-6 secretion|signaling receptor binding|protein binding|plasma membrane	mmu04060,mmu04657	Cytokine-cytokine receptor interaction|IL-17 signaling pathway
Il1r1	995.455	788.923	1305.25	1.65448	0.726374	0.00554765	0.479059	Up	6.73345	7.04223	6.59622	9.1508	13.2122	GeneID:16177,Genbank:XM_006495713.2,MGI:MGI:96545	interleukin 1 receptor, type I		GO:0035255,GO:0009986,GO:0004908,GO:0050727,GO:0010286,GO:0070498,GO:0014069,GO:0004909,GO:0070555,GO:0005161,GO:0005515,GO:0005576,GO:0005615,GO:0016020,GO:0005634,GO:2000391,GO:0016021,GO:0005886,GO:2000661,GO:0019221,GO:0007165,GO:2001224,GO:0019966,GO:0009314,GO:0002020,GO:0030424,GO:0009897,GO:0004871,GO:0032991	ionotropic glutamate receptor binding|cell surface|interleukin-1 receptor activity|regulation of inflammatory response|heat acclimation|interleukin-1-mediated signaling pathway|postsynaptic density|interleukin-1, Type I, activating receptor activity|response to interleukin-1|platelet-derived growth factor receptor binding|protein binding|extracellular region|extracellular space|membrane|nucleus|p…	mmu04010,mmu04064,mmu04060,mmu04640,mmu04659,mmu04750,mmu04380,mmu05418,mmu05166,mmu05146	MAPK signaling pathway|NF-kappa B signaling pathway|Cytokine-cytokine receptor interaction|Hematopoietic cell lineage|Th17 cell differentiation|Inflammatory mediator regulation of TRP channels|Osteoclast differentiation|Fluid shear stress and atherosclerosis|HTLV-I infection|Amoebiasis
Irak3	2105.93	1730.8	2668.63	1.54185	0.624665	0.0225594	0.895475	Up	28.0928	23.8482	19.7848	30.7242	42.6728	GeneID:73914,Genbank:XM_006514228.3,MGI:MGI:1921164	interleukin-1 receptor-associated kinase 3		GO:0004674,GO:0005515,GO:0005524,GO:0005634,GO:0016740,GO:0005737,GO:0019221,GO:0032088,GO:0032494,GO:0032496,GO:0032695,GO:0043330,GO:0043407,GO:0032715,GO:0045824,GO:0046777,GO:0046982,GO:0000166,GO:0051092,GO:0000287,GO:0001960,GO:0002224,GO:0002755,GO:0004672,GO:0005886,GO:0006468,GO:0006915,GO:0007165,GO:0009615,GO:0010933,GO:0032720,GO:0010936,GO:0016301,GO:0034122,GO:0016310,GO:0035556,GO:…	protein serine/threonine kinase activity|protein binding|ATP binding|nucleus|transferase activity|cytoplasm|cytokine-mediated signaling pathway|negative regulation of NF-kappaB transcription factor activity|response to peptidoglycan|response to lipopolysaccharide|negative regulation of interleukin-12 production|response to exogenous dsRNA|negative regulation of MAP kinase activity|negative regula…	mmu04722	Neurotrophin signaling pathway
Itga3	943.023	1098.58	709.687	0.646004	-0.630385	0.0110631	0.694444	Down	12.6329	9.9285	8.81358	7.13287	6.3351	GeneID:16400,Genbank:NM_001306162.1,MGI:MGI:96602	integrin alpha 3		GO:0007229,GO:0007342,GO:0007610,GO:0007613,GO:0008305,GO:0009897,GO:0009986,GO:0030510,GO:0010628,GO:0031345,GO:0010634,GO:0031527,GO:0010811,GO:0034667,GO:0035024,GO:0035640,GO:0042995,GO:0097205,GO:0043235,GO:1903078,GO:0043236,GO:0043588,GO:0001764,GO:0001968,GO:0002020,GO:0005178,GO:0005515,GO:0005518,GO:0005886,GO:0007155,GO:0010976,GO:0016020,GO:0016021,GO:0016323,GO:0017015,GO:0019904,GO:…	integrin-mediated signaling pathway|fusion of sperm to egg plasma membrane involved in single fertilization|behavior|memory|integrin complex|external side of plasma membrane|cell surface|regulation of BMP signaling pathway|positive regulation of gene expression|negative regulation of cell projection organization|positive regulation of epithelial cell migration|filopodium membrane|positive regulat…	mmu04151,mmu04512,mmu04510,mmu04810,mmu04640,mmu05200,mmu05222,mmu05410,mmu05412,mmu05414,mmu05165	PI3K-Akt signaling pathway|ECM-receptor interaction|Focal adhesion|Regulation of actin cytoskeleton|Hematopoietic cell lineage|Pathways in cancer|Small cell lung cancer|Hypertrophic cardiomyopathy (HCM)|Arrhythmogenic right ventricular cardiomyopathy (ARVC)|Dilated cardiomyopathy (DCM)|Human papillomavirus infection
Itgax	16.8944	23.5767	6.87101	0.291433	-1.77877	0.0376884	1	Down	0.189819	0.363218	0.335276	0.0979478	0.0740146	GeneID:16411,Genbank:NM_021334.2,MGI:MGI:96609	integrin alpha X		GO:0009897,GO:0009986,GO:0016020,GO:0016021,GO:0034113,GO:0046872,GO:0050798,GO:0051607,GO:1903955,GO:0007155,GO:0007229,GO:0008305	external side of plasma membrane|cell surface|membrane|integral component of membrane|heterotypic cell-cell adhesion|metal ion binding|activated T cell proliferation|defense response to virus|positive regulation of protein targeting to mitochondrion|cell adhesion|integrin-mediated signaling pathway|integrin complex	mmu04810,mmu04610,mmu05152	Regulation of actin cytoskeleton|Complement and coagulation cascades|Tuberculosis
Itgb5	1561.86	1253.44	2024.5	1.61516	0.691673	0.0063642	0.505469	Up	15.3177	16.7119	25.8567	31.9524	30.1509	GeneID:16419,Genbank:NM_001145884.1,MGI:MGI:96614	integrin beta 5		GO:0034684,GO:0005925,GO:0038023,GO:0007155,GO:0043149,GO:0007160,GO:0007179,GO:0007229,GO:0008305,GO:0043235,GO:0009986,GO:0090136,GO:0016020,GO:0016021,GO:0005102,GO:0031252,GO:0005178,GO:0005515	integrin alphav-beta5 complex|focal adhesion|signaling receptor activity|cell adhesion|stress fiber assembly|cell-matrix adhesion|transforming growth factor beta receptor signaling pathway|integrin-mediated signaling pathway|integrin complex|receptor complex|cell surface|epithelial cell-cell adhesion|membrane|integral component of membrane|signaling receptor binding|cell leading edge|integrin bin…	mmu04151,mmu04512,mmu04145,mmu04510,mmu04810,mmu05205,mmu05410,mmu05412,mmu05414,mmu05165	PI3K-Akt signaling pathway|ECM-receptor interaction|Phagosome|Focal adhesion|Regulation of actin cytoskeleton|Proteoglycans in cancer|Hypertrophic cardiomyopathy (HCM)|Arrhythmogenic right ventricular cardiomyopathy (ARVC)|Dilated cardiomyopathy (DCM)|Human papillomavirus infection
Kcnmb4	90.463	72.9995	116.658	1.59807	0.676329	0.0416214	1	Up	1.2592	1.89019	1.41146	1.94927	2.88457	GeneID:58802,Genbank:XM_017314034.1,MGI:MGI:1913272	potassium large conductance calcium-activated channel, subfamily M, beta member 4		GO:0015459,GO:0005513,GO:0016020,GO:0005515,GO:0016021,GO:0005887,GO:0006811,GO:0006813,GO:0007268,GO:0019228,GO:0008076,GO:0015269,GO:0001508,GO:0005267	potassium channel regulator activity|detection of calcium ion|membrane|protein binding|integral component of membrane|integral component of plasma membrane|ion transport|potassium ion transport|chemical synaptic transmission|neuronal action potential|voltage-gated potassium channel complex|calcium-activated potassium channel activity|action potential|potassium channel activity	mmu04022,mmu04911,mmu04270	cGMP - PKG signaling pathway|Insulin secretion|Vascular smooth muscle contraction
Kctd12	2100.09	1715.06	2677.64	1.56125	0.642706	0.0306513	1	Up	9.51925	14.2655	19.1434	21.2595	23.2313	GeneID:239217,Genbank:NM_177715.4,MGI:MGI:2145823	potassium channel tetramerisation domain containing 12		GO:0016020,GO:0030054,GO:0042734,GO:0042802,GO:0043235,GO:0045202,GO:0045211,GO:0051260,GO:0005515,GO:0005886,GO:0008277	membrane|cell junction|presynaptic membrane|identical protein binding|receptor complex|synapse|postsynaptic membrane|protein homooligomerization|protein binding|plasma membrane|regulation of G-protein coupled receptor protein signaling pathway
LOC105247125	696.722	555.358	908.77	1.63637	0.710497	0.00544533	0.474201	Up	4.83021	8.43978	5.65687	10.0332	10.5216	GeneID:105247125,Genbank:XM_017320482.1	uncharacterized LOC105247125
LOC108168067	962.014	1137.61	698.616	0.614107	-0.703438	0.00303446	0.319425	Down	27.2824	29.2621	20.752	17.3838	14.1543	GeneID:108168067,Genbank:XM_017315667.1	uncharacterized LOC108168067
Lingo4	264.727	214.197	340.521	1.58976	0.668805	0.0115451	0.702139	Up	3.02874	4.19673	3.80941	4.88949	6.74842	GeneID:320747,Genbank:NM_177250.2,MGI:MGI:2444651	leucine rich repeat and Ig domain containing 4		GO:0005615,GO:0007409,GO:0016020,GO:0016021,GO:0051965,GO:0003674,GO:0005575,GO:0005578	extracellular space|axonogenesis|membrane|integral component of membrane|positive regulation of synapse assembly|molecular_function|cellular_component|proteinaceous extracellular matrix
Lrp1	646.681	817.578	390.334	0.477427	-1.06665	0.000331102	0.0761049	Down	2.60625	2.31208	3.40166	1.44279	1.19694	GeneID:16971,Genbank:NM_008512.2,MGI:MGI:96828	low density lipoprotein receptor-related protein 1		GO:0005886,GO:0005887,GO:0005905,GO:0006897,GO:0006898,GO:0030136,GO:0030178,GO:0007205,GO:0030425,GO:0007275,GO:0032050,GO:0032092,GO:0032370,GO:0032374,GO:0048471,GO:0032429,GO:0051222,GO:0032956,GO:0051246,GO:0034185,GO:0060976,GO:0097242,GO:1900223,GO:0002020,GO:1903078,GO:0002265,GO:1904646,GO:0003279,GO:1905167,GO:0005509,GO:0005515,GO:0005634,GO:0005737,GO:0005768,GO:0005769,GO:0008203,GO:…	plasma membrane|integral component of plasma membrane|clathrin-coated pit|endocytosis|receptor-mediated endocytosis|clathrin-coated vesicle|negative regulation of Wnt signaling pathway|protein kinase C-activating G-protein coupled receptor signaling pathway|dendrite|multicellular organism development|clathrin heavy chain binding|positive regulation of protein binding|positive regulation of lipid …	mmu04979,mmu05010,mmu05144	Cholesterol metabolism|Alzheimer's disease|Malaria
Lrrc75b	174.264	124.151	249.433	2.00912	1.00656	2.31491e-05	0.0106073	Up	1.22156	1.263	1.54487	2.32154	3.05139	GeneID:192734,Genbank:XM_006513380.3,MGI:MGI:2143657	leucine rich repeat containing 75B		GO:0003674,GO:0005575,GO:0008150	molecular_function|cellular_component|biological_process
Ly96	51.1318	38.6711	69.823	1.80556	0.852447	0.0468451	1	Up	2.78747	4.0965	2.84048	5.39383	6.2579	GeneID:17087,Genbank:NM_016923.2,MGI:MGI:1341909	lymphocyte antigen 96		GO:0046696,GO:0005576,GO:0071222,GO:0006954,GO:0031226,GO:0031663,GO:0031666,GO:0032496,GO:0032497,GO:0032760,GO:0034142,GO:0001875,GO:0045087,GO:0002376,GO:0005515	lipopolysaccharide receptor complex|extracellular region|cellular response to lipopolysaccharide|inflammatory response|intrinsic component of plasma membrane|lipopolysaccharide-mediated signaling pathway|positive regulation of lipopolysaccharide-mediated signaling pathway|response to lipopolysaccharide|detection of lipopolysaccharide|positive regulation of tumor necrosis factor production|toll-li…	mmu04064,mmu04620,mmu05133,mmu05145	NF-kappa B signaling pathway|Toll-like receptor signaling pathway|Pertussis|Toxoplasmosis
Maf	5480.32	4445.84	7032.05	1.58171	0.661489	0.0003731	0.0845153	Up	53.536	68.6972	62.834	86.7068	107.551	GeneID:17132,Genbank:NM_001025577.2,MGI:MGI:96909	avian musculoaponeurotic fibrosarcoma oncogene homolog	TF_bZIP	GO:0070306,GO:0042803,GO:0001816,GO:0043565,GO:0002088,GO:0045944,GO:0003677,GO:0003690,GO:0003700,GO:0005515,GO:0005634,GO:0005737,GO:0046982,GO:0006351,GO:0048468,GO:0006355,GO:0000122,GO:0048839,GO:0010628,GO:0000981,GO:0032330,GO:0001228	lens fiber cell differentiation|protein homodimerization activity|cytokine production|sequence-specific DNA binding|lens development in camera-type eye|positive regulation of transcription by RNA polymerase II|DNA binding|double-stranded DNA binding|DNA binding transcription factor activity|protein binding|nucleus|cytoplasm|protein heterodimerization activity|transcription, DNA-templated|cell dev…	mmu04658,mmu05202,mmu05321	Th1 and Th2 cell differentiation|Transcriptional misregulation in cancers|Inflammatiory bowel disease (IBD)
Mgarp	112.559	135.32	78.4169	0.57949	-0.787144	0.0109263	0.694219	Down	5.79274	4.7095	6.15587	4.16338	2.25872	GeneID:67749,Genbank:NM_026358.3,MGI:MGI:1914999	mitochondria localized glutamic acid rich protein		GO:0005741,GO:0006626,GO:0008089,GO:0008090,GO:0010822,GO:0016020,GO:0016021,GO:0019896,GO:0031307,GO:0071383,GO:0005515,GO:0071456,GO:0005739,GO:0097211	mitochondrial outer membrane|protein targeting to mitochondrion|anterograde axonal transport|retrograde axonal transport|positive regulation of mitochondrion organization|membrane|integral component of membrane|axonal transport of mitochondrion|integral component of mitochondrial outer membrane|cellular response to steroid hormone stimulus|protein binding|cellular response to hypoxia|mitochondrio…
Mgst3	62.8416	77.2635	41.2087	0.533353	-0.906836	0.0314571	1	Down	6.25655	7.85952	4.33208	3.88031	2.6585	GeneID:66447,Genbank:NM_025569.1,MGI:MGI:1913697	microsomal glutathione S-transferase 3		GO:0004602,GO:0005635,GO:0005783,GO:0006629,GO:0016020,GO:0016021,GO:0016740,GO:0019370,GO:0043231,GO:0004364,GO:0004464	glutathione peroxidase activity|nuclear envelope|endoplasmic reticulum|lipid metabolic process|membrane|integral component of membrane|transferase activity|leukotriene biosynthetic process|intracellular membrane-bounded organelle|glutathione transferase activity|leukotriene-C4 synthase activity	mmu00480,mmu00980,mmu00982,mmu00983,mmu05200,mmu05204,mmu05225,mmu05418,mmu01524	Glutathione metabolism|Metabolism of xenobiotics by cytochrome P450|Drug metabolism - cytochrome P450|Drug metabolism - other enzymes|Pathways in cancer|Chemical carcinogenesis|Hepatocellular carcinoma|Fluid shear stress and atherosclerosis|Platinum drug resistance
Mmp25	1519.93	1137.48	2093.6	1.84056	0.880143	0.0365178	1	Up	13.5726	19.3365	13.097	20.9134	35.2288	GeneID:240047,Genbank:NM_001320258.1,MGI:MGI:2443938	matrix metallopeptidase 25		GO:0006954,GO:0008233,GO:0008237,GO:0008270,GO:0009986,GO:0016020,GO:0016021,GO:0016504,GO:0016787,GO:0031012,GO:0031225,GO:0004222,GO:0046872,GO:0005886,GO:0060022,GO:0006508	inflammatory response|peptidase activity|metallopeptidase activity|zinc ion binding|cell surface|membrane|integral component of membrane|peptidase activator activity|hydrolase activity|extracellular matrix|anchored component of membrane|metalloendopeptidase activity|metal ion binding|plasma membrane|hard palate development|proteolysis
Mmp9	136.931	78.5871	224.447	2.85603	1.51401	1.3766e-08	2.15162e-05	Up	0.734275	1.29034	1.4812	3.52311	3.12604	GeneID:17395,Genbank:XM_006498861.2,MGI:MGI:97011	matrix metallopeptidase 9		GO:0004252,GO:0005576,GO:0005578,GO:0005615,GO:0006508,GO:0006979,GO:0007507,GO:0031012,GO:0007566,GO:0031915,GO:0007568,GO:0032991,GO:0008233,GO:0034614,GO:0042493,GO:0042802,GO:0043065,GO:0090200,GO:0043066,GO:1900122,GO:0043388,GO:1904707,GO:0044877,GO:2001243,GO:2001258,GO:2001268,GO:0001501,GO:0001503,GO:0001934,GO:0001968,GO:0002687,GO:0004175,GO:0004222,GO:0008237,GO:0008270,GO:0016787,GO:…	serine-type endopeptidase activity|extracellular region|proteinaceous extracellular matrix|extracellular space|proteolysis|response to oxidative stress|heart development|extracellular matrix|embryo implantation|positive regulation of synaptic plasticity|aging|protein-containing complex|peptidase activity|cellular response to reactive oxygen species|response to drug|identical protein binding|posit…	mmu04668,mmu04657,mmu04670,mmu04915,mmu04926,mmu05200,mmu05202,mmu05206,mmu05205,mmu05219,mmu05215,mmu05418,mmu05161,mmu01522	TNF signaling pathway|IL-17 signaling pathway|Leukocyte transendothelial migration|Estrogen signaling pathway|Relaxin signaling pathway|Pathways in cancer|Transcriptional misregulation in cancers|MicroRNAs in cancer|Proteoglycans in cancer|Bladder cancer|Prostate cancer|Fluid shear stress and atherosclerosis|Hepatitis B|Endocrine resistance
Mrc2	144.378	98.7697	212.792	2.15442	1.1073	0.000239239	0.0613002	Up	0.551889	0.591745	1.10914	1.59446	1.6289	GeneID:17534,Genbank:XM_006532406.3,MGI:MGI:107818	mannose receptor, C type 2		GO:0006897,GO:0009986,GO:0016020,GO:0016021,GO:0030246,GO:0030574,GO:0004888,GO:0005518,GO:0005887	endocytosis|cell surface|membrane|integral component of membrane|carbohydrate binding|collagen catabolic process|transmembrane signaling receptor activity|collagen binding|integral component of plasma membrane	mmu04145,mmu05152	Phagosome|Tuberculosis
Mtcl1	80.9085	63.3951	107.178	1.69064	0.757572	0.0264142	0.958215	Up	0.430795	0.393064	0.445845	0.670786	0.754582	GeneID:68617,Genbank:XM_006524849.2,MGI:MGI:1915867	microtubule crosslinking factor 1		GO:0045197,GO:0016327,GO:0001578,GO:0090314,GO:0097427,GO:0016328,GO:0005515,GO:0005615,GO:0005737,GO:0005856,GO:0005886,GO:2000576,GO:0030496,GO:0008017,GO:0000922,GO:0042803,GO:0010506,GO:0016020	establishment or maintenance of epithelial cell apical/basal polarity|apicolateral plasma membrane|microtubule bundle formation|positive regulation of protein targeting to membrane|microtubule bundle|lateral plasma membrane|protein binding|extracellular space|cytoplasm|cytoskeleton|plasma membrane|positive regulation of microtubule motor activity|midbody|microtubule binding|spindle pole|protein h…
Nanp	14.0707	5.69697	26.6313	4.67463	2.22485	0.021399	0.884832	Up	0.0346731	0.37749	0.176662	0.536746	1.28438	GeneID:67311,Genbank:NM_026086.2,MGI:MGI:1914561	N-acetylneuraminic acid phosphatase		GO:0016311,GO:0016787,GO:0046380,GO:0050124,GO:0005575,GO:0005975,GO:0008152	dephosphorylation|hydrolase activity|N-acetylneuraminate biosynthetic process|N-acylneuraminate-9-phosphatase activity|cellular_component|carbohydrate metabolic process|metabolic process	mmu00520	Amino sugar and nucleotide sugar metabolism
Ndrg1	1093.77	1353.06	704.827	0.520913	-0.940887	0.0149454	0.778658	Down	28.7808	16.5889	25.5565	13.8802	10.6862	GeneID:17988,Genbank:NM_008681.2,MGI:MGI:1341799	N-myc downstream regulated gene 1		GO:0032287,GO:0005737,GO:0042127,GO:0005813,GO:0043015,GO:0005829,GO:0005856,GO:0005874,GO:0005886,GO:0005913,GO:0043209,GO:0007165,GO:0045296,GO:0008017,GO:0045576,GO:0008285,GO:0048471,GO:0015630,GO:0005634,GO:0055038,GO:0016020,GO:0090232,GO:0017137	peripheral nervous system myelin maintenance|cytoplasm|regulation of cell proliferation|centrosome|gamma-tubulin binding|cytosol|cytoskeleton|microtubule|plasma membrane|cell-cell adherens junction|myelin sheath|signal transduction|cadherin binding|microtubule binding|mast cell activation|negative regulation of cell proliferation|perinuclear region of cytoplasm|microtubule cytoskeleton|nucleus|re…
Ndrg2	133.912	160.054	94.6983	0.591666	-0.757146	0.0332557	1	Down	2.6268	1.61274	2.44773	1.53575	1.09545	GeneID:29811,Genbank:NM_001145959.1,MGI:MGI:1352498	N-myc downstream regulated gene 2		GO:0090361,GO:0005737,GO:0005794,GO:0007165,GO:0007275,GO:0007399,GO:0007420,GO:0010574,GO:0016055,GO:0030154,GO:0042995,GO:0001818,GO:0048662,GO:0005634,GO:0070373	regulation of platelet-derived growth factor production|cytoplasm|Golgi apparatus|signal transduction|multicellular organism development|nervous system development|brain development|regulation of vascular endothelial growth factor production|Wnt signaling pathway|cell differentiation|cell projection|negative regulation of cytokine production|negative regulation of smooth muscle cell proliferation…
Nid1	251.243	182.637	354.15	1.93909	0.955379	2.09553e-05	0.0099252	Up	1.20471	1.69263	1.68261	2.61642	3.2767	GeneID:18073,Genbank:NM_010917.2,MGI:MGI:97342	nidogen 1		GO:0031012,GO:0005518,GO:0005576,GO:0005578,GO:0005604,GO:0032836,GO:0005605,GO:0043236,GO:0005615,GO:0043237,GO:0007155,GO:0043394,GO:0007160,GO:0005509,GO:0050840,GO:0010811,GO:0005515,GO:0071944,GO:0030198	extracellular matrix|collagen binding|extracellular region|proteinaceous extracellular matrix|basement membrane|glomerular basement membrane development|basal lamina|laminin binding|extracellular space|laminin-1 binding|cell adhesion|proteoglycan binding|cell-matrix adhesion|calcium ion binding|extracellular matrix binding|positive regulation of cell-substrate adhesion|protein binding|cell periph…
Nlrp3	409.771	336.538	519.62	1.54401	0.626685	0.000516385	0.102045	Up	3.22983	4.70317	4.46398	6.04626	6.6588	GeneID:216799,Genbank:XM_006532857.1,MGI:MGI:2653833	NLR family, pyrin domain containing 3		GO:0005634,GO:0005737,GO:0005783,GO:0006351,GO:0006355,GO:0032754,GO:0006919,GO:0035556,GO:0006954,GO:0042802,GO:0043122,GO:0043280,GO:0043565,GO:0050728,GO:0044546,GO:0045087,GO:0050777,GO:0050830,GO:0051092,GO:0051607,GO:0061702,GO:0000166,GO:0071222,GO:0001817,GO:0071224,GO:0002374,GO:0072559,GO:0002376,GO:0002674,GO:0002830,GO:0005515,GO:0005524,GO:0005576,GO:0008134,GO:0009617,GO:0010468,GO:…	nucleus|cytoplasm|endoplasmic reticulum|transcription, DNA-templated|regulation of transcription, DNA-templated|positive regulation of interleukin-5 production|activation of cysteine-type endopeptidase activity involved in apoptotic process|intracellular signal transduction|inflammatory response|identical protein binding|regulation of I-kappaB kinase/NF-kappaB signaling|positive regulation of cys…	mmu04217,mmu04621,mmu04625,mmu05133,mmu05164	Necroptosis|NOD-like receptor signaling pathway|C-type lectin receptor signaling pathway|Pertussis|Influenza A
Nphp3	126.071	146.928	94.785	0.645113	-0.632376	0.0290913	1	Down	1.29199	1.08261	1.0904	0.789891	0.695399	GeneID:74025,Genbank:NM_028721.3,MGI:MGI:1921275	nephronophthisis 3 (adolescent)		GO:0071909,GO:0042995,GO:0003283,GO:0071910,GO:0045494,GO:0003674,GO:0072189,GO:0048496,GO:0005929,GO:0090090,GO:0006629,GO:0007163,GO:0007368,GO:0097543,GO:0060027,GO:0016055,GO:0097546,GO:0060271,GO:0030198,GO:1905515,GO:0060993,GO:0030324,GO:0001822,GO:0030814,GO:0071908,GO:0035469,GO:0001947	determination of stomach left/right asymmetry|cell projection|atrial septum development|determination of liver left/right asymmetry|photoreceptor cell maintenance|molecular_function|ureter development|maintenance of animal organ identity|cilium|negative regulation of canonical Wnt signaling pathway|lipid metabolic process|establishment or maintenance of cell polarity|determination of left/right s…
Npnt	627.184	442.89	903.625	2.04029	1.02878	0.000540892	0.104372	Up	4.59474	5.25126	4.14145	7.7616	11.1716	GeneID:114249,Genbank:NM_001029836.2,MGI:MGI:2148811	nephronectin		GO:0045669,GO:0016020,GO:0005178,GO:0045987,GO:0030154,GO:0005509,GO:0070374,GO:0030198,GO:0005576,GO:0071356,GO:0005578,GO:0005604,GO:0005615,GO:0030485,GO:0007155,GO:0097195,GO:0030511,GO:0007160,GO:2000721,GO:0031012,GO:0033631,GO:0007275,GO:0001657,GO:0034678,GO:0010694,GO:0001658,GO:0045184,GO:0010811	positive regulation of osteoblast differentiation|membrane|integrin binding|positive regulation of smooth muscle contraction|cell differentiation|calcium ion binding|positive regulation of ERK1 and ERK2 cascade|extracellular matrix organization|extracellular region|cellular response to tumor necrosis factor|proteinaceous extracellular matrix|basement membrane|extracellular space|smooth muscle con…	mmu04512	ECM-receptor interaction
Nr1d1	339.317	260.202	457.988	1.76013	0.815678	0.0171919	0.824261	Up	3.40793	4.21164	6.64512	7.28952	9.37362	GeneID:217166,Genbank:NM_145434.4,MGI:MGI:2444210	nuclear receptor subfamily 1, group D, member 1	THR-like	GO:0001046,GO:0001076,GO:0001078,GO:0001133,GO:0001222,GO:0003677,GO:0007623,GO:0003700,GO:0008134,GO:0003707,GO:0008270,GO:0009755,GO:0010498,GO:0010871,GO:0042752,GO:0016604,GO:0019216,GO:0020037,GO:0042753,GO:0042995,GO:0043025,GO:0043197,GO:0000122,GO:0048511,GO:0043401,GO:0060086,GO:0043565,GO:0000790,GO:0061178,GO:0044212,GO:0000976,GO:0061469,GO:0070859,GO:0000977,GO:0071222,GO:0090575,GO:…	core promoter sequence-specific DNA binding|transcription factor activity, RNA polymerase II transcription factor binding|transcriptional repressor activity, RNA polymerase II proximal promoter sequence-specific DNA binding|RNA polymerase II transcription factor activity, sequence-specific transcription regulatory region DNA binding|transcription corepressor binding|DNA binding|circadian rhythm|D…	mmu04710	Circadian rhythm
Oasl1	4.07404	6.79006	0	0	#NAME?	0.0453753	1	Down	0.20239	0.022257	0.229153	0	0	GeneID:231655,Genbank:XM_006530294.3,MGI:MGI:2180849	2'-5' oligoadenylate synthetase-like 1		GO:0051607,GO:0005829,GO:0003677,GO:0060700,GO:0006955,GO:0003723,GO:0009615,GO:0003725,GO:0005524,GO:0005634,GO:0016020,GO:0016740,GO:0005654,GO:0045071,GO:0005730,GO:0001730,GO:0045087,GO:0005737,GO:0002376	defense response to virus|cytosol|DNA binding|regulation of ribonuclease activity|immune response|RNA binding|response to virus|double-stranded RNA binding|ATP binding|nucleus|membrane|transferase activity|nucleoplasm|negative regulation of viral genome replication|nucleolus|2'-5'-oligoadenylate synthetase activity|innate immune response|cytoplasm|immune system process	mmu05165	Human papillomavirus infection
Oplah	192.03	147.859	258.287	1.74685	0.804753	0.000423984	0.0927072	Up	1.57946	1.8257	1.66823	2.5432	3.33782	GeneID:75475,Genbank:XM_006521509.2,MGI:MGI:1922725	5-oxoprolinase (ATP-hydrolysing)		GO:0005829,GO:0006749,GO:0016787,GO:0017168,GO:0000166,GO:0003824,GO:0005524	cytosol|glutathione metabolic process|hydrolase activity|5-oxoprolinase (ATP-hydrolyzing) activity|nucleotide binding|catalytic activity|ATP binding	mmu00480	Glutathione metabolism
Otos	50.4841	37.9857	69.2319	1.82258	0.865982	0.0443565	1	Up	1.56105	2.1189	1.36348	3.32273	2.78257	GeneID:260301,Genbank:XM_017320818.1,MGI:MGI:2672814	otospiralin		GO:0005576,GO:0007605	extracellular region|sensory perception of sound
P4ha2	263.463	313.978	187.691	0.597784	-0.742304	0.0485421	1	Down	7.29811	4.665	8.32223	4.07689	3.98059	GeneID:18452,Genbank:NM_001136076.2,MGI:MGI:894286	procollagen-proline, 2-oxoglutarate 4-dioxygenase (proline 4-hydroxylase), alpha II polypeptide		GO:0005654,GO:0005783,GO:0005829,GO:0016222,GO:0016491,GO:0016702,GO:0016705,GO:0018401,GO:0031418,GO:0043231,GO:0046872,GO:0004656,GO:0051213,GO:0005506,GO:0055114,GO:0005515	nucleoplasm|endoplasmic reticulum|cytosol|procollagen-proline 4-dioxygenase complex|oxidoreductase activity|oxidoreductase activity, acting on single donors with incorporation of molecular oxygen, incorporation of two atoms of oxygen|oxidoreductase activity, acting on paired donors, with incorporation or reduction of molecular oxygen|peptidyl-proline hydroxylation to 4-hydroxy-L-proline|L-ascorbi…	mmu00330	Arginine and proline metabolism
Pde4d	1050.61	1228.49	783.791	0.638012	-0.648344	0.0389799	1	Down	1.91591	1.95038	2.79755	1.60851	1.21725	GeneID:238871,Genbank:NM_011056.3,MGI:MGI:99555	phosphodiesterase 4D, cAMP specific		GO:0046872,GO:0016020,GO:0005515,GO:0050900,GO:0016787,GO:0005737,GO:0051117,GO:0030593,GO:0005813,GO:0060314,GO:0005856,GO:0005886,GO:0005891,GO:0006198,GO:0030814,GO:0071222,GO:0033137,GO:0006939,GO:0071872,GO:0034704,GO:0007165,GO:0086004,GO:0035264,GO:0007568,GO:0002027,GO:1901844,GO:0044325,GO:0008081,GO:0004114,GO:1901898,GO:0045822,GO:0010880,GO:0004115	metal ion binding|membrane|protein binding|leukocyte migration|hydrolase activity|cytoplasm|ATPase binding|neutrophil chemotaxis|centrosome|regulation of ryanodine-sensitive calcium-release channel activity|cytoskeleton|plasma membrane|voltage-gated calcium channel complex|cAMP catabolic process|regulation of cAMP metabolic process|cellular response to lipopolysaccharide|negative regulation of pe…	mmu00230,mmu04024,mmu05032	Purine metabolism|cAMP signaling pathway|Morphine addiction
Pdgfrb	334.928	248.202	465.017	1.87354	0.905769	4.34824e-07	0.000522792	Up	1.92586	2.50279	1.7577	3.69418	3.99954	GeneID:18596,Genbank:NM_001146268.1,MGI:MGI:97531	platelet derived growth factor receptor, beta polypeptide		GO:0055003,GO:0060326,GO:0060437,GO:0060947,GO:0004714,GO:0060981,GO:0061298,GO:0004871,GO:0070374,GO:0004888,GO:0005017,GO:0005886,GO:0005019,GO:0005887,GO:0006024,GO:0005102,GO:0006468,GO:0006807,GO:0006935,GO:0007165,GO:0016020,GO:0016021,GO:0007169,GO:0016301,GO:0007275,GO:0016310,GO:0016324,GO:0016477,GO:0016740,GO:0000166,GO:0032956,GO:0018108,GO:0001568,GO:0032967,GO:0001701,GO:0033674,GO:…	cardiac myofibril assembly|cell chemotaxis|lung growth|cardiac vascular smooth muscle cell differentiation|transmembrane receptor protein tyrosine kinase activity|cell migration involved in coronary angiogenesis|retina vasculature development in camera-type eye|signal transducer activity|positive regulation of ERK1 and ERK2 cascade|transmembrane signaling receptor activity|platelet-derived growth…	mmu04014,mmu04015,mmu04010,mmu04630,mmu04020,mmu04072,mmu04151,mmu04060,mmu04510,mmu04540,mmu04810,mmu05200,mmu05230,mmu05231,mmu05206,mmu05214,mmu05218,mmu05215,mmu05166,mmu05165,mmu01521	Ras signaling pathway|Rap1 signaling pathway|MAPK signaling pathway|Jak-STAT signaling pathway|Calcium signaling pathway|Phospholipase D signaling pathway|PI3K-Akt signaling pathway|Cytokine-cytokine receptor interaction|Focal adhesion|Gap junction|Regulation of actin cytoskeleton|Pathways in cancer|Central carbon metabolism in cancer|Choline metabolism in cancer|MicroRNAs in cancer|Glioma|Melano…
Per3	42.4465	30.4228	60.4819	1.98804	0.991349	0.0335125	1	Up	0.0734724	0.131802	0.21057	0.253242	0.295438	GeneID:18628,Genbank:XM_017320033.1,MGI:MGI:1277134	period circadian clock 3		GO:0019900,GO:0000976,GO:0031625,GO:0000989,GO:0032922,GO:0001222,GO:0005515,GO:0005634,GO:0005737,GO:0043153,GO:0006351,GO:0045187,GO:0006355,GO:0007623,GO:0000122,GO:0048511,GO:0008134,GO:0050821,GO:0009416	kinase binding|transcription regulatory region sequence-specific DNA binding|ubiquitin protein ligase binding|transcription factor activity, transcription factor binding|circadian regulation of gene expression|transcription corepressor binding|protein binding|nucleus|cytoplasm|entrainment of circadian clock by photoperiod|transcription, DNA-templated|regulation of circadian sleep/wake cycle, slee…	mmu04710,mmu04713,mmu05168	Circadian rhythm|Circadian entrainment|Herpes simplex infection
Plcxd1	79.4403	100.672	47.5927	0.47275	-1.08085	0.00400002	0.385928	Down	1.22884	0.814538	1.33262	0.621726	0.439588	GeneID:403178,Genbank:XM_006535064.3,MGI:MGI:2685422	phosphatidylinositol-specific phospholipase C, X domain containing 1		GO:0006629,GO:0008081,GO:0003674,GO:0005575,GO:0005737	lipid metabolic process|phosphoric diester hydrolase activity|molecular_function|cellular_component|cytoplasm
Pmaip1	461.144	382.029	579.815	1.51773	0.601911	0.000128664	0.0427877	Up	6.39083	7.90182	7.5293	11.0481	10.9443	GeneID:58801,Genbank:NM_021451.2,MGI:MGI:1930146	phorbol-12-myristate-13-acetate-induced protein 1		GO:1900740,GO:0042981,GO:0005739,GO:0043029,GO:0043065,GO:0006915,GO:0006919,GO:0006974,GO:0043517,GO:0008630,GO:0043525,GO:0009411,GO:0048147,GO:0010165,GO:0001836,GO:0070059,GO:0010917,GO:0072332,GO:0042771,GO:0005515	positive regulation of protein insertion into mitochondrial membrane involved in apoptotic signaling pathway|regulation of apoptotic process|mitochondrion|T cell homeostasis|positive regulation of apoptotic process|apoptotic process|activation of cysteine-type endopeptidase activity involved in apoptotic process|cellular response to DNA damage stimulus|positive regulation of DNA damage response, …	mmu04210,mmu04215,mmu04115,mmu05200,mmu05203,mmu05210,mmu01524	Apoptosis|Apoptosis - multiple species|p53 signaling pathway|Pathways in cancer|Viral carcinogenesis|Colorectal cancer|Platinum drug resistance
Pon3	283.149	233.553	357.542	1.53088	0.614361	0.0014619	0.205851	Up	5.73521	6.62659	5.20062	8.06666	9.7776	GeneID:269823,Genbank:NM_173006.1,MGI:MGI:106686	paraoxonase 3		GO:0046395,GO:0005576,GO:0046872,GO:0005615,GO:0047856,GO:0009636,GO:0010124,GO:0016787,GO:0016788,GO:0102007,GO:0018733,GO:0019439,GO:0032929,GO:0042803,GO:0004063,GO:0043231,GO:0004064,GO:0046226	carboxylic acid catabolic process|extracellular region|metal ion binding|extracellular space|dihydrocoumarin hydrolase activity|response to toxic substance|phenylacetate catabolic process|hydrolase activity|hydrolase activity, acting on ester bonds|acyl-L-homoserine-lactone lactonohydrolase activity|3,4-dihydrocoumarin hydrolase activity|aromatic compound catabolic process|negative regulation of …
Ppp1r14c	967.638	774.779	1256.93	1.6223	0.698045	2.31883e-06	0.00190755	Up	12.569	17.0399	13.7859	22.4281	24.303	GeneID:76142,Genbank:XM_006512489.2,MGI:MGI:1923392	protein phosphatase 1, regulatory (inhibitor) subunit 14c		GO:0004865,GO:0005737,GO:0007165,GO:0016020,GO:0035304,GO:0042325,GO:0004864	protein serine/threonine phosphatase inhibitor activity|cytoplasm|signal transduction|membrane|regulation of protein dephosphorylation|regulation of phosphorylation|protein phosphatase inhibitor activity
Ppp1r3b	224.955	185.854	283.606	1.52596	0.609722	0.0447278	1	Up	1.489	1.7903	2.82107	2.99863	3.18251	GeneID:244416,Genbank:XM_006509118.3,MGI:MGI:2177268	protein phosphatase 1, regulatory (inhibitor) subunit 3B		GO:0005977,GO:0005979,GO:0005981,GO:0019888,GO:0019899,GO:0042587,GO:0043231,GO:0000164,GO:0004721,GO:0005975	glycogen metabolic process|regulation of glycogen biosynthetic process|regulation of glycogen catabolic process|protein phosphatase regulator activity|enzyme binding|glycogen granule|intracellular membrane-bounded organelle|protein phosphatase type 1 complex|phosphoprotein phosphatase activity|carbohydrate metabolic process	mmu04910,mmu04931	Insulin signaling pathway|Insulin resistance
Pram1	170.192	106.244	266.115	2.50475	1.32467	3.85974e-08	5.48434e-05	Up	2.07942	2.30152	2.68858	5.19192	6.56062	GeneID:378460,Genbank:NM_001002842.2,MGI:MGI:3576625	PML-RAR alpha-regulated adaptor molecule 1		GO:0008289,GO:0019901,GO:0032991,GO:0043313,GO:0005886,GO:0007165,GO:0007229	lipid binding|protein kinase binding|protein-containing complex|regulation of neutrophil degranulation|plasma membrane|signal transduction|integrin-mediated signaling pathway
Psd2	182.392	106.086	296.851	2.79821	1.48451	0.000249466	0.0618913	Up	1.18294	0.70635	1.19547	2.2701	3.4594	GeneID:74002,Genbank:XM_011247011.2,MGI:MGI:1921252	pleckstrin and Sec7 domain containing 2		GO:0016020,GO:0016021,GO:0030425,GO:0032012,GO:0032154,GO:0032587,GO:0042995,GO:0043025,GO:0005086,GO:0005543,GO:0005886	membrane|integral component of membrane|dendrite|regulation of ARF protein signal transduction|cleavage furrow|ruffle membrane|cell projection|neuronal cell body|ARF guanyl-nucleotide exchange factor activity|phospholipid binding|plasma membrane	mmu04144	Endocytosis
Pvrig	689.616	479.597	1004.65	2.09477	1.06679	0.00141313	0.200793	Up	2.83258	4.04058	3.6853	5.91045	8.75948	GeneID:102640920,Genbank:XM_011240963.2,MGI:MGI:5596028	poliovirus receptor related immunoglobulin domain containing		GO:0038023,GO:0050860,GO:0005515,GO:0005886,GO:0019902	signaling receptor activity|negative regulation of T cell receptor signaling pathway|protein binding|plasma membrane|phosphatase binding
Ramp1	1419.24	1120.12	1867.92	1.66761	0.737784	0.0314411	1	Up	8.12514	10.6763	5.71708	11.4112	15.7119	GeneID:51801,Genbank:NM_016894.3,MGI:MGI:1858418	receptor (calcitonin) activity modifying protein 1		GO:0007186,GO:0007189,GO:0008277,GO:0008565,GO:0009986,GO:0038023,GO:0043235,GO:0015026,GO:0060050,GO:0072659,GO:0097643,GO:0097647,GO:1903440,GO:1990406,GO:0001525,GO:0001635,GO:0005615,GO:0005886,GO:0006816,GO:0006886,GO:0015031,GO:0016020,GO:0016021,GO:0030816,GO:0030819,GO:1990407,GO:0031623,GO:1990408,GO:0032870	G-protein coupled receptor signaling pathway|adenylate cyclase-activating G-protein coupled receptor signaling pathway|regulation of G-protein coupled receptor protein signaling pathway|protein transporter activity|cell surface|signaling receptor activity|receptor complex|coreceptor activity|positive regulation of protein glycosylation|protein localization to plasma membrane|amylin receptor activ…	mmu04270	Vascular smooth muscle contraction
Rbm24	46.36	32.0747	67.788	2.11344	1.07959	0.0156263	0.798785	Up	0.300174	0.516005	0.692258	1.10055	1.01644	GeneID:666794,Genbank:NM_001081425.1,MGI:MGI:3610364	RNA binding motif protein 24		GO:0005634,GO:0005654,GO:0005737,GO:0005829,GO:0010830,GO:0030154,GO:0043488,GO:0003676,GO:0003723,GO:0003730	nucleus|nucleoplasm|cytoplasm|cytosol|regulation of myotube differentiation|cell differentiation|regulation of mRNA stability|nucleic acid binding|RNA binding|mRNA 3'-UTR binding
Rbm44	86.1126	106.789	55.0981	0.515953	-0.954688	0.00658284	0.514449	Down	1.41731	1.34015	1.26373	0.59993	0.777153	GeneID:329207,Genbank:XM_006529703.1,MGI:MGI:2685663	RNA binding motif protein 44		GO:0005737,GO:0008150,GO:0042803,GO:0045171,GO:0003676,GO:0003723,GO:0005515	cytoplasm|biological_process|protein homodimerization activity|intercellular bridge|nucleic acid binding|RNA binding|protein binding
Rimbp2	139.731	93.0602	209.738	2.25378	1.17235	0.00434114	0.403881	Up	0.535412	0.698793	0.395705	0.950648	1.48547	GeneID:231760,Genbank:NM_001310733.1,MGI:MGI:2443235	RIMS binding protein 2		GO:0016020,GO:0030054,GO:0045202,GO:0005886,GO:0007274,GO:0010923	membrane|cell junction|synapse|plasma membrane|neuromuscular synaptic transmission|negative regulation of phosphatase activity
Rnf43	1139.9	919.715	1470.17	1.59851	0.676725	8.49692e-09	1.66008e-05	Up	7.99513	9.12761	8.71467	12.7401	14.6764	GeneID:207742,Genbank:NM_172448.3,MGI:MGI:2442609	ring finger protein 43		GO:0072089,GO:0005783,GO:0005886,GO:0005887,GO:0006511,GO:0016020,GO:0016021,GO:0016055,GO:0016567,GO:0016740,GO:0030178,GO:0004842,GO:0038018,GO:0005109,GO:0046872,GO:0005634	stem cell proliferation|endoplasmic reticulum|plasma membrane|integral component of plasma membrane|ubiquitin-dependent protein catabolic process|membrane|integral component of membrane|Wnt signaling pathway|protein ubiquitination|transferase activity|negative regulation of Wnt signaling pathway|ubiquitin-protein transferase activity|Wnt receptor catabolic process|frizzled binding|metal ion bindi…
Rundc3b	217.779	252.767	165.296	0.653946	-0.612757	0.037633	1	Down	2.79703	3.0788	3.95568	2.57971	1.69455	GeneID:242819,Genbank:XM_006503579.3,MGI:MGI:2685286	RUN domain containing 3B		GO:0008150,GO:0035091,GO:0003674,GO:0005575,GO:0005737	biological_process|phosphatidylinositol binding|molecular_function|cellular_component|cytoplasm
S100a4	5861.92	4814.41	7433.18	1.54394	0.62662	0.0243286	0.910144	Up	379.695	496.965	287.579	534.377	658.377	GeneID:20198,Genbank:NM_011311.2,MGI:MGI:1330282	S100 calcium binding protein A4		GO:0005515,GO:0005576,GO:0005634,GO:0042802,GO:0043005,GO:0043123,GO:0046872,GO:0046914,GO:0048306,GO:0048471,GO:0003779,GO:0050786,GO:0005509	protein binding|extracellular region|nucleus|identical protein binding|neuron projection|positive regulation of I-kappaB kinase/NF-kappaB signaling|metal ion binding|transition metal ion binding|calcium-dependent protein binding|perinuclear region of cytoplasm|actin binding|RAGE receptor binding|calcium ion binding
Scd1	306.127	484.386	38.7387	0.0799749	-3.64431	6.03732e-09	1.34805e-05	Down	6.72882	3.75199	4.68921	0.499218	0.307948	GeneID:20249,Genbank:NM_009127.4,MGI:MGI:98239	stearoyl-Coenzyme A desaturase 1		GO:0005789,GO:0006629,GO:0006631,GO:0006633,GO:0006636,GO:0006641,GO:0008610,GO:0046872,GO:0010873,GO:0048733,GO:0016020,GO:0050830,GO:0016021,GO:0050872,GO:0050873,GO:0055114,GO:0070542,GO:1903699,GO:1903966,GO:0004768,GO:0005506,GO:0005730,GO:0005783,GO:0016491,GO:0016717,GO:0030176,GO:0032896,GO:0033561,GO:0034434,GO:0034435,GO:0043231,GO:0044130	endoplasmic reticulum membrane|lipid metabolic process|fatty acid metabolic process|fatty acid biosynthetic process|unsaturated fatty acid biosynthetic process|triglyceride metabolic process|lipid biosynthetic process|metal ion binding|positive regulation of cholesterol esterification|sebaceous gland development|membrane|defense response to Gram-positive bacterium|integral component of membrane|w…	mmu01040,mmu04152,mmu03320	Biosynthesis of unsaturated fatty acids|AMPK signaling pathway|PPAR signaling pathway
Scd2	11388.2	15295.8	5526.95	0.361338	-1.46858	7.23103e-17	5.65105e-13	Down	158.474	130.722	135.883	57.4316	44.6617	GeneID:20250,Genbank:NM_009128.2,MGI:MGI:98240	stearoyl-Coenzyme A desaturase 2		GO:0043231,GO:0004768,GO:0046872,GO:0005506,GO:0055114,GO:0005783,GO:0005789,GO:0006629,GO:0006631,GO:0006633,GO:0070542,GO:0016020,GO:1903966,GO:0016021,GO:0016491,GO:0016717,GO:0032896	intracellular membrane-bounded organelle|stearoyl-CoA 9-desaturase activity|metal ion binding|iron ion binding|oxidation-reduction process|endoplasmic reticulum|endoplasmic reticulum membrane|lipid metabolic process|fatty acid metabolic process|fatty acid biosynthetic process|response to fatty acid|membrane|monounsaturated fatty acid biosynthetic process|integral component of membrane|oxidoreduct…	mmu01040,mmu04152,mmu03320	Biosynthesis of unsaturated fatty acids|AMPK signaling pathway|PPAR signaling pathway
Scn1b	352.291	276.572	465.868	1.68444	0.752265	7.03997e-05	0.0259898	Up	8.40978	9.10873	8.60203	12.7422	16.4577	GeneID:20266,Genbank:XM_017322064.1,MGI:MGI:98247	sodium channel, voltage-gated, type I, beta		GO:0007411,GO:0010765,GO:0010976,GO:0014704,GO:0016020,GO:0016021,GO:0017080,GO:0060307,GO:0019227,GO:0060371,GO:0019871,GO:0061337,GO:0021966,GO:0086002,GO:0086006,GO:0086012,GO:0086047,GO:0086062,GO:0086091,GO:0001518,GO:0002028,GO:0005244,GO:0005248,GO:0005272,GO:0005515,GO:0005886,GO:0006811,GO:0006814,GO:0030315,GO:0033268,GO:0034706,GO:0034765,GO:0035725,GO:0040011,GO:2000649,GO:0046684,GO:…	axon guidance|positive regulation of sodium ion transport|positive regulation of neuron projection development|intercalated disc|membrane|integral component of membrane|sodium channel regulator activity|regulation of ventricular cardiac muscle cell membrane repolarization|neuronal action potential propagation|regulation of atrial cardiac muscle cell membrane depolarization|sodium channel inhibito…	mmu04261	Adrenergic signaling in cardiomyocytes
Scrt2	20.1136	33.5227	0	0	#NAME?	0.0246563	0.910144	Down	1.02019	0.475165	0	0	0	GeneID:545474,Genbank:NM_001160410.1,MGI:MGI:2139287	scratch family zinc finger 2	zf-C2H2	GO:0005634,GO:0006351,GO:0006355,GO:0046872,GO:2001222,GO:0000122,GO:0003676,GO:0003677	nucleus|transcription, DNA-templated|regulation of transcription, DNA-templated|metal ion binding|regulation of neuron migration|negative regulation of transcription by RNA polymerase II|nucleic acid binding|DNA binding
Serinc2	46.3351	31.7258	68.2491	2.15121	1.10515	0.0133582	0.745673	Up	0.225413	0.257423	0.335715	0.637494	0.532433	GeneID:230779,Genbank:XM_006503063.1,MGI:MGI:1919132	serine incorporator 2		GO:0016020,GO:0016021,GO:1904219,GO:1904222,GO:0006658,GO:0006665,GO:0015194	membrane|integral component of membrane|positive regulation of CDP-diacylglycerol-serine O-phosphatidyltransferase activity|positive regulation of serine C-palmitoyltransferase activity|phosphatidylserine metabolic process|sphingolipid metabolic process|L-serine transmembrane transporter activity
She	340.036	257.723	463.504	1.79846	0.846759	1.87442e-06	0.00162762	Up	1.9771	2.46576	2.35801	3.93725	4.183	GeneID:214547,Genbank:NM_172530.3,MGI:MGI:1099462	src homology 2 domain-containing transforming protein E		GO:0005070,GO:0005575,GO:0007165	SH3/SH2 adaptor activity|cellular_component|signal transduction
Slc27a6	305.094	253.742	382.121	1.50595	0.59067	0.0388567	1	Up	4.07791	6.57802	4.15546	6.71482	8.08413	GeneID:225579,Genbank:NM_001081072.1,MGI:MGI:3036230	solute carrier family 27 (fatty acid transporter), member 6		GO:0031957,GO:0001676,GO:0004467,GO:0005783	very long-chain fatty acid-CoA ligase activity|long-chain fatty acid metabolic process|long-chain fatty acid-CoA ligase activity|endoplasmic reticulum	mmu03320,mmu04931	PPAR signaling pathway|Insulin resistance
Slc6a8	32.0224	21.886	47.227	2.15786	1.1096	0.0399809	1	Up	0.166328	0.354569	0.312906	0.519909	0.673494	GeneID:102857,Genbank:NM_133987.2,MGI:MGI:2147834	solute carrier family 6 (neurotransmitter transporter, creatine), member 8		GO:0016021,GO:0005309,GO:0005328,GO:0005887,GO:0006810,GO:0006811,GO:0006814,GO:0006836,GO:0015220,GO:0015293,GO:0015881,GO:0005215,GO:0005308,GO:0016020	integral component of membrane|creatine:sodium symporter activity|neurotransmitter:sodium symporter activity|integral component of plasma membrane|transport|ion transport|sodium ion transport|neurotransmitter transport|choline transmembrane transporter activity|symporter activity|creatine transmembrane transport|transporter activity|creatine transmembrane transporter activity|membrane
Smtnl2	12.7549	18.9678	3.43551	0.181123	-2.46496	0.0192377	0.866528	Down	0.222938	0.142774	0.374174	0.0507518	0.0383508	GeneID:276829,Genbank:XM_006533470.2,MGI:MGI:2442764	smoothelin-like 2		GO:0003674,GO:0005575,GO:0008150	molecular_function|cellular_component|biological_process
Spock2	331.214	271.67	420.529	1.54794	0.630349	0.00576324	0.486916	Up	2.87721	2.38042	1.94251	3.30946	4.08986	GeneID:94214,Genbank:NM_052994.2,MGI:MGI:1891351	sparc/osteonectin, cwcv and kazal-like domains proteoglycan 2		GO:0005576,GO:0005578,GO:0007165,GO:0010811,GO:0019800,GO:0030198,GO:0050840,GO:1990830,GO:0005509,GO:0005539	extracellular region|proteinaceous extracellular matrix|signal transduction|positive regulation of cell-substrate adhesion|peptide cross-linking via chondroitin 4-sulfate glycosaminoglycan|extracellular matrix organization|extracellular matrix binding|cellular response to leukemia inhibitory factor|calcium ion binding|glycosaminoglycan binding
Spon2	32.3405	20.1663	50.6018	2.50922	1.32724	0.0136767	0.746316	Up	0.522184	0.495292	0.288228	1.11569	1.06048	GeneID:100689,Genbank:NM_133903.3,MGI:MGI:1923724	spondin 2, extracellular matrix protein		GO:0060907,GO:0032760,GO:0003823,GO:0071222,GO:0042742,GO:0005102,GO:0005515,GO:0005576,GO:0005578,GO:0005615,GO:0043152,GO:0007155,GO:0045087,GO:0008228,GO:0046872,GO:0050832,GO:0032496,GO:0001530,GO:0051607,GO:0032755,GO:0002376,GO:0002448	positive regulation of macrophage cytokine production|positive regulation of tumor necrosis factor production|antigen binding|cellular response to lipopolysaccharide|defense response to bacterium|signaling receptor binding|protein binding|extracellular region|proteinaceous extracellular matrix|extracellular space|induction of bacterial agglutination|cell adhesion|innate immune response|opsonizati…
Spry1	111.746	82.79	155.18	1.87438	0.906415	0.00182322	0.232045	Up	1.34845	1.4155	2.26934	3.36045	2.90779	GeneID:24063,Genbank:NM_011896.3,MGI:MGI:1345139	sprouty homolog 1 (Drosophila)		GO:0070373,GO:0040037,GO:0001657,GO:0001759,GO:0043407,GO:0005515,GO:0005654,GO:0005737,GO:0005794,GO:0005829,GO:0046580,GO:0007275,GO:0008285,GO:0048513,GO:0009966,GO:0000132,GO:0051387,GO:0016020,GO:0001656,GO:0060449,GO:0034260	negative regulation of ERK1 and ERK2 cascade|negative regulation of fibroblast growth factor receptor signaling pathway|ureteric bud development|organ induction|negative regulation of MAP kinase activity|protein binding|nucleoplasm|cytoplasm|Golgi apparatus|cytosol|negative regulation of Ras protein signal transduction|multicellular organism development|negative regulation of cell proliferation|a…
Stab1	795.214	619.138	1059.33	1.71097	0.774815	0.000482669	0.0979756	Up	3.99451	3.61302	4.12889	5.68923	7.63869	GeneID:192187,Genbank:NM_138672.2,MGI:MGI:2178742	stabilin 1		GO:0030169,GO:0005509,GO:0042742,GO:0005540,GO:0005737,GO:0005886,GO:0005887,GO:0006954,GO:0007155,GO:0007267,GO:0016020,GO:0016021,GO:0005041,GO:0016525,GO:0005044	low-density lipoprotein particle binding|calcium ion binding|defense response to bacterium|hyaluronic acid binding|cytoplasm|plasma membrane|integral component of plasma membrane|inflammatory response|cell adhesion|cell-cell signaling|membrane|integral component of membrane|low-density lipoprotein particle receptor activity|negative regulation of angiogenesis|scavenger receptor activity
Stard10	180.493	215.604	127.826	0.592876	-0.754199	0.00208073	0.248258	Down	8.81562	7.43255	7.02394	4.31726	4.84491	GeneID:56018,Genbank:XM_011241865.1,MGI:MGI:1860093	START domain containing 10		GO:0046581,GO:0005829,GO:0005902,GO:0005929,GO:0006869,GO:0008289,GO:0015914,GO:0016020,GO:0031514,GO:0032782,GO:0005215,GO:0035360,GO:0005737,GO:0042995	intercellular canaliculus|cytosol|microvillus|cilium|lipid transport|lipid binding|phospholipid transport|membrane|motile cilium|bile acid secretion|transporter activity|positive regulation of peroxisome proliferator activated receptor signaling pathway|cytoplasm|cell projection
Susd2	390.962	281.459	555.216	1.97263	0.980122	0.00139296	0.200793	Up	3.8025	4.53786	4.76776	6.94916	10.2049	GeneID:71733,Genbank:NM_001162913.1,MGI:MGI:1918983	sushi domain containing 2		GO:0006955,GO:0016020,GO:0016021,GO:0030247,GO:0051782,GO:1902807,GO:0003674,GO:0005044,GO:0005886	immune response|membrane|integral component of membrane|polysaccharide binding|negative regulation of cell division|negative regulation of cell cycle G1/S phase transition|molecular_function|scavenger receptor activity|plasma membrane
Tead3	67.6348	44.2236	102.751	2.32345	1.21627	0.00175521	0.232045	Up	0.7119	1.15755	0.362718	1.62353	1.81752	GeneID:21678,Genbank:NM_011566.4,MGI:MGI:109241	TEA domain family member 3	TEA	GO:0045944,GO:0003700,GO:0048568,GO:0055059,GO:0005634,GO:0005667,GO:0006351,GO:0006355,GO:1902459,GO:0035329,GO:0043565,GO:0044212,GO:0001085,GO:0003677	positive regulation of transcription by RNA polymerase II|DNA binding transcription factor activity|embryonic organ development|asymmetric neuroblast division|nucleus|transcription factor complex|transcription, DNA-templated|regulation of transcription, DNA-templated|positive regulation of stem cell population maintenance|hippo signaling|sequence-specific DNA binding|transcription regulatory regi…	mmu04390,mmu04392	Hippo signaling pathway|Hippo signaling pathway - multiple species
Tgm2	28.0401	37.5607	13.7594	0.366324	-1.44881	0.0397479	1	Down	0.401852	0.397729	0.804361	0.194398	0.195864	GeneID:21817,Genbank:NM_009373.3,MGI:MGI:98731	transglutaminase 2, C polypeptide		GO:0051561,GO:0043123,GO:0016740,GO:0005509,GO:0060445,GO:0043277,GO:0016746,GO:0005525,GO:0060662,GO:0045785,GO:0018149,GO:0046872,GO:0005578,GO:0005737,GO:0005739,GO:0005829,GO:0018153,GO:0048661,GO:0019904,GO:0005886,GO:0050729,GO:0031226,GO:0007186,GO:0051260,GO:0032471,GO:0007200,GO:0001974,GO:0051482,GO:0008483,GO:0003810,GO:0043065,GO:0016020	positive regulation of mitochondrial calcium ion concentration|positive regulation of I-kappaB kinase/NF-kappaB signaling|transferase activity|calcium ion binding|branching involved in salivary gland morphogenesis|apoptotic cell clearance|transferase activity, transferring acyl groups|GTP binding|salivary gland cavitation|positive regulation of cell adhesion|peptide cross-linking|metal ion bindin…	mmu05016	Huntington's disease
Tmem176a	2880.12	2397.32	3604.32	1.50347	0.588301	0.0265406	0.959549	Up	116.435	117.853	90.448	134.54	189.421	GeneID:66058,Genbank:NM_025326.4,MGI:MGI:1913308	transmembrane protein 176A		GO:2001199,GO:0005515,GO:0016020,GO:0016021	negative regulation of dendritic cell differentiation|protein binding|membrane|integral component of membrane
Tns4	122.676	101.175	154.927	1.53127	0.614733	0.0295901	1	Up	1.1783	1.27223	0.775001	1.47166	1.80646	GeneID:217169,Genbank:NM_172564.3,MGI:MGI:2144377	tensin 4		GO:0005856,GO:0005925,GO:0006915,GO:0008104,GO:0030054,GO:0003674,GO:0003779,GO:0005737	cytoskeleton|focal adhesion|apoptotic process|protein localization|cell junction|molecular_function|actin binding|cytoplasm
Tpbgl	50.2292	36.8593	70.284	1.90682	0.931169	0.0297192	1	Up	0.419285	0.514578	0.905786	1.13586	1.19347	GeneID:100503386,Genbank:NM_001195529.1,MGI:MGI:3646425	trophoblast glycoprotein-like		GO:0016020,GO:0016021	membrane|integral component of membrane
Trim36	444.505	369.577	556.897	1.50685	0.591537	0.000210722	0.0567858	Up	3.26545	4.22959	4.05511	5.59746	5.95695	GeneID:28105,Genbank:NM_178872.4,MGI:MGI:106264	tripartite motif-containing 36		GO:0046872,GO:0004842,GO:0051726,GO:0070507,GO:0005515,GO:0005622,GO:0005737,GO:0005856,GO:0007051,GO:0007340,GO:0008270,GO:0015630,GO:0016740,GO:0000281,GO:0031410,GO:0001578,GO:0043014,GO:0001669	metal ion binding|ubiquitin-protein transferase activity|regulation of cell cycle|regulation of microtubule cytoskeleton organization|protein binding|intracellular|cytoplasm|cytoskeleton|spindle organization|acrosome reaction|zinc ion binding|microtubule cytoskeleton|transferase activity|mitotic cytokinesis|cytoplasmic vesicle|microtubule bundle formation|alpha-tubulin binding|acrosomal vesicle
Tshz3	181.291	145.401	235.126	1.61709	0.693396	0.00315569	0.324496	Up	1.0507	1.3519	1.09539	1.65778	2.09573	GeneID:243931,Genbank:XM_006539964.3,MGI:MGI:2442819	teashirt zinc finger family member 3	zf-C2H2	GO:0072195,GO:0048745,GO:0006357,GO:0001701,GO:0050881,GO:0007275,GO:0002087,GO:0050975,GO:0003676,GO:0051152,GO:0003677,GO:0003682,GO:0005515,GO:0010468,GO:0005634,GO:0051968,GO:0030324,GO:0060291,GO:0030426,GO:0005654,GO:0060993,GO:0042995,GO:0005739,GO:0001078,GO:0072105,GO:0045892,GO:0006351,GO:0001656,GO:0072193,GO:0046872,GO:0006355,GO:0001657	kidney smooth muscle cell differentiation|smooth muscle tissue development|regulation of transcription by RNA polymerase II|in utero embryonic development|musculoskeletal movement|multicellular organism development|regulation of respiratory gaseous exchange by neurological system process|sensory perception of touch|nucleic acid binding|positive regulation of smooth muscle cell differentiation|DNA…
Ttbk1	160.282	129.996	205.711	1.58245	0.662156	0.00771763	0.565713	Up	0.606652	0.662376	0.593657	0.810541	1.14519	GeneID:106763,Genbank:NM_001162864.1,MGI:MGI:2147036	tau tubulin kinase 1		GO:0061890,GO:0018105,GO:0005524,GO:1903980,GO:0005634,GO:1904031,GO:0018107,GO:0005654,GO:2001056,GO:0005737,GO:0005829,GO:0006468,GO:0007611,GO:0018108,GO:0008360,GO:0032091,GO:0010628,GO:0032273,GO:0010629,GO:0045298,GO:0016301,GO:0000166,GO:0016310,GO:0004672,GO:0048471,GO:0016740,GO:0004674	positive regulation of astrocyte activation|peptidyl-serine phosphorylation|ATP binding|positive regulation of microglial cell activation|nucleus|positive regulation of cyclin-dependent protein kinase activity|peptidyl-threonine phosphorylation|nucleoplasm|positive regulation of cysteine-type endopeptidase activity|cytoplasm|cytosol|protein phosphorylation|learning or memory|peptidyl-tyrosine pho…
Unc5b	142.128	115.887	181.489	1.56608	0.647158	0.0136041	0.746316	Up	1.15092	0.942122	0.890627	1.38982	1.71241	GeneID:107449,Genbank:XM_006513028.3,MGI:MGI:894703	unc-5 netrin receptor B		GO:0005886,GO:0006915,GO:0007165,GO:0007275,GO:0007411,GO:0014068,GO:0016020,GO:0016021,GO:0033564,GO:0043524,GO:0045121,GO:0001525,GO:2001240,GO:0005042,GO:2001241,GO:0005515	plasma membrane|apoptotic process|signal transduction|multicellular organism development|axon guidance|positive regulation of phosphatidylinositol 3-kinase signaling|membrane|integral component of membrane|anterior/posterior axon guidance|negative regulation of neuron apoptotic process|membrane raft|angiogenesis|negative regulation of extrinsic apoptotic signaling pathway in absence of ligand|net…	mmu04360	Axon guidance
Vdr	444.899	335.948	608.326	1.81077	0.856604	0.000202183	0.0554407	Up	4.16462	4.8629	2.67026	7.05132	7.01324	GeneID:22337,Genbank:NM_009504.4,MGI:MGI:103076	vitamin D receptor	THR-like	GO:0001501,GO:0001651,GO:0003677,GO:0003700,GO:0003707,GO:0006355,GO:0004879,GO:0006629,GO:0006816,GO:0005499,GO:0006874,GO:0007275,GO:0007595,GO:0030315,GO:0008134,GO:0030374,GO:0008270,GO:0033993,GO:0008285,GO:0038183,GO:0038186,GO:0042632,GO:0043231,GO:0000122,GO:0060058,GO:0043235,GO:0060429,GO:0043401,GO:0000791,GO:0060558,GO:0043565,GO:0000792,GO:0060745,GO:0000902,GO:0070561,GO:0000976,GO:…	skeletal system development|dense fibrillar component|DNA binding|DNA binding transcription factor activity|steroid hormone receptor activity|regulation of transcription, DNA-templated|nuclear receptor activity|lipid metabolic process|calcium ion transport|vitamin D binding|cellular calcium ion homeostasis|multicellular organism development|lactation|T-tubule|transcription factor binding|ligand-d…	mmu04978,mmu04961,mmu05152	Mineral absorption|Endocrine and other factor-regulated calcium reabsorption|Tuberculosis
Vegfa	146.733	193.906	75.9729	0.391802	-1.3518	0.035487	1	Down	3.23376	1.36477	2.43724	1.18064	0.654248	GeneID:22339,Genbank:NM_001025257.3,MGI:MGI:103178	vascular endothelial growth factor A		GO:1900745,GO:1901215,GO:1901492,GO:1901532,GO:1901727,GO:1902336,GO:1902966,GO:1903572,GO:1903589,GO:1903672,GO:0043066,GO:0043069,GO:0043117,GO:0001666,GO:0043129,GO:0043154,GO:0001701,GO:0043183,GO:0001822,GO:0045766,GO:0001934,GO:0001938,GO:0043184,GO:0045779,GO:0003151,GO:0045785,GO:0003169,GO:0001944,GO:0045944,GO:0005102,GO:0001946,GO:0046982,GO:0005125,GO:0048739,GO:0048010,GO:0005161,GO:…	positive regulation of p38MAPK cascade|negative regulation of neuron death|positive regulation of lymphangiogenesis|regulation of hematopoietic progenitor cell differentiation|positive regulation of histone deacetylase activity|positive regulation of retinal ganglion cell axon guidance|positive regulation of protein localization to early endosome|positive regulation of protein kinase D signaling|…	mmu04014,mmu04015,mmu04010,mmu04370,mmu04066,mmu04151,mmu04060,mmu04510,mmu04926,mmu05200,mmu05206,mmu05205,mmu05212,mmu05211,mmu05219,mmu05323,mmu05418,mmu04933,mmu05167,mmu05165,mmu01521	Ras signaling pathway|Rap1 signaling pathway|MAPK signaling pathway|VEGF signaling pathway|HIF-1 signaling pathway|PI3K-Akt signaling pathway|Cytokine-cytokine receptor interaction|Focal adhesion|Relaxin signaling pathway|Pathways in cancer|MicroRNAs in cancer|Proteoglycans in cancer|Pancreatic cancer|Renal cell carcinoma|Bladder cancer|Rheumatoid arthritis|Fluid shear stress and atherosclerosis|…
Xlr	18.4277	10.4592	30.3805	2.90466	1.53837	0.0312178	1	Up	0.19449	0.213882	0.264251	0.857225	0.442376	GeneID:22441,Genbank:NM_001291748.1,MGI:MGI:98976	X-linked lymphocyte-regulated		GO:0000800,GO:0003674,GO:0051321	lateral element|molecular_function|meiotic cell cycle
Xlr3b	65.0365	45.2908	94.655	2.08994	1.06346	0.0244365	0.910144	Up	0.977902	1.90808	0.882612	3.18982	2.04271	GeneID:574437,Genbank:XM_006528202.3,MGI:MGI:109505	X-linked lymphocyte-regulated 3B		GO:0051965,GO:0061003,GO:0000800,GO:0003674,GO:0051321	positive regulation of synapse assembly|positive regulation of dendritic spine morphogenesis|lateral element|molecular_function|meiotic cell cycle
Zbtb16	525.044	362.236	769.257	2.12364	1.08654	0.0107061	0.688282	Up	1.80856	2.36763	2.73829	3.64233	6.09546	GeneID:235320,Genbank:XM_006510258.2,MGI:MGI:103222	zinc finger and BTB domain containing 16	ZBTB	GO:0005634,GO:0005829,GO:0005886,GO:0006355,GO:0007417,GO:0008022,GO:0032991,GO:0008285,GO:0034504,GO:0009880,GO:0035116,GO:0009952,GO:0035136,GO:0035137,GO:0042733,GO:0042802,GO:0042803,GO:0043065,GO:0000122,GO:0000980,GO:0001206,GO:0001501,GO:0001823,GO:0003677,GO:0003690,GO:0003700,GO:0005515,GO:0016604,GO:0016605,GO:0016607,GO:0017053,GO:0019904,GO:0030097,GO:0045600,GO:0045638,GO:0030326,GO:…	nucleus|cytosol|plasma membrane|regulation of transcription, DNA-templated|central nervous system development|protein C-terminus binding|protein-containing complex|negative regulation of cell proliferation|protein localization to nucleus|embryonic pattern specification|embryonic hindlimb morphogenesis|anterior/posterior pattern specification|forelimb morphogenesis|hindlimb morphogenesis|embryonic…	mmu05200,mmu05202,mmu05221	Pathways in cancer|Transcriptional misregulation in cancers|Acute myeloid leukemia
Zbtb32	738.044	856.295	560.667	0.654759	-0.610964	0.0220442	0.894323	Down	20.1655	14.6201	17.2594	13.5999	9.06194	GeneID:58206,Genbank:XM_011250663.2,MGI:MGI:1891838	zinc finger and BTB domain containing 32	ZBTB	GO:0003677,GO:0003714,GO:0005634,GO:0006351,GO:0006355,GO:0008270,GO:0030097,GO:0042098,GO:0046872,GO:0000228,GO:0001817,GO:0003676	DNA binding|transcription corepressor activity|nucleus|transcription, DNA-templated|regulation of transcription, DNA-templated|zinc ion binding|hemopoiesis|T cell proliferation|metal ion binding|nuclear chromosome|regulation of cytokine production|nucleic acid binding
Zcchc14	475.888	382.824	615.483	1.60774	0.685036	0.00237073	0.266579	Up	2.25323	3.162	1.98508	3.75694	4.13973	GeneID:142682,Genbank:XM_006530667.3,MGI:MGI:2159407	zinc finger, CCHC domain containing 14		GO:0008150,GO:0008270,GO:0035091,GO:0046872,GO:0003674,GO:0003676,GO:0005575	biological_process|zinc ion binding|phosphatidylinositol binding|metal ion binding|molecular_function|nucleic acid binding|cellular_component
Zfp365	78.2783	62.4667	101.996	1.6328	0.70735	0.0481621	1	Up	0.765756	0.592108	0.865664	1.49333	0.921416	GeneID:216049,Genbank:NM_178679.2,MGI:MGI:2143676	zinc finger protein 365		GO:0046872,GO:0000930,GO:0048714,GO:0005737,GO:0005813,GO:0005815,GO:0005856,GO:0007399,GO:0010569,GO:0060997,GO:0010977,GO:0110026,GO:0021687,GO:0140059,GO:0033566,GO:0042802,GO:0000281,GO:0042803,GO:0000723,GO:0043231	metal ion binding|gamma-tubulin complex|positive regulation of oligodendrocyte differentiation|cytoplasm|centrosome|microtubule organizing center|cytoskeleton|nervous system development|regulation of double-strand break repair via homologous recombination|dendritic spine morphogenesis|negative regulation of neuron projection development|regulation of DNA strand resection involved in replication f…
Zfp395	197.582	236.786	138.777	0.586089	-0.770809	0.0299466	1	Down	2.64971	2.30067	3.53467	2.03925	1.268	GeneID:380912,Genbank:NM_199029.2,MGI:MGI:2682318	zinc finger protein 395		GO:0005634,GO:0005737,GO:0005829,GO:0006357,GO:0000978,GO:0001158,GO:0003677	nucleus|cytoplasm|cytosol|regulation of transcription by RNA polymerase II|RNA polymerase II proximal promoter sequence-specific DNA binding|enhancer sequence-specific DNA binding|DNA binding
