# Supplementary material for: IL-27 disturbs lipid metabolism and restrains mitochondrial activity to inhibit γδ T17 cell-mediated skin inflammation
Source: Cell Death Dis. 2024 Jul 9;15(7):491. doi: 10.1038/s41419-024-06887-0 (PMC11233514; doi:10.1038/s41419-024-06887-0)
Supplement: Supplementary file 3 — Supplementary Table 2 [file 41419_2024_6887_MOESM3_ESM.xlsx]

## Sheet: Sheet1
Table S2. Transcriptomic analysis of in vitro differentiated WT γδ T17 cells that were treated with or without IL-27 (Refer to Supplementary Figure 2) RNA-sequencing analysis was performed using WT γδ T cells that were differentiated in vitro under γδ T17 condition with or without IL-27 (50ng/ml). The significantly altered genes were presented in Table S2.
gene_id	BaseMean	lfcSE	stat	FoldChange	log2FoldChange	p-value	q-value	Regulation	Expression_WT4	Expression_WT5	Expression_WT4_27	Expression_WT5_27	gene_Dbxref	description	GO_id	GO_term	pathway	pathway_description	TF_family
0610010F05Rik	180.75	0.380578	5.24947	3.99399	1.99783	1.5254e-07	1.55891e-06	Up	0.461856	0.456152	2.99917	1.51655	71675	RIKEN cDNA 0610010F05 gene
1110008P14Rik	558.205	0.275786	-4.15074	0.452278	-1.14472	3.31403e-05	0.000159924	Down	48.461	57.4349	23.9637	34.3046	73737	RIKEN cDNA 1110008P14 gene
1110065P20Rik	273.829	0.317772	-4.18798	0.397542	-1.33082	2.81445e-05	0.000139314	Down	18.0949	20.1304	7.31088	11.165	68920	RIKEN cDNA 1110065P20 gene
1190007I07Rik	145.168	0.349005	-3.43673	0.435446	-1.19944	0.000588793	0.00185848	Down	12.9903	11.522	6.23143	6.78309	544717	RIKEN cDNA 1190007I07 gene	GO:0005515,GO:0005739,GO:0005743,GO:0016020,GO:0016021,GO:0034551	protein binding|mitochondrion|mitochondrial inner membrane|membrane|integral component of membrane|mitochondrial respiratory chain complex III assembly
1700037H04Rik	1076.25	0.239441	-4.47185	0.476073	-1.07074	7.75462e-06	4.67048e-05	Down	36.8938	33.6773	17.6413	23.2109	67326	RIKEN cDNA 1700037H04 gene	GO:0008157,GO:0030511,GO:1901224	protein phosphatase 1 binding|positive regulation of transforming growth factor beta receptor signaling pathway|positive regulation of NIK/NF-kappaB signaling
1700056E22Rik	51.7331	0.541185	-3.14353	0.307524	-1.70123	0.00166924	0.00451152	Down	4.24372	3.17961	1.23182	1.54645	73363	RIKEN cDNA 1700056E22 gene
1700066M21Rik	83.9724	0.475282	4.15081	3.92531	1.97281	3.31298e-05	0.000159924	Up	0.547331	0.374241	2.83528	1.60494	73467	RIKEN cDNA 1700066M21 gene	GO:0005576	extracellular region
1700109H08Rik	26.6521	0.776709	3.14982	5.45091	2.4465	0.00163368	0.00442954	Up	0.659702	0.390932	4.56332	2.46498	77036	RIKEN cDNA 1700109H08 gene
1810013L24Rik	538.204	0.258094	5.24653	2.55637	1.3541	1.5499e-07	1.57813e-06	Up	3.18394	3.54484	12.2293	8.8751	69053	RIKEN cDNA 1810013L24 gene
1810058I24Rik	1258.44	0.220579	-4.83661	0.477358	-1.06686	1.3207e-06	1.00578e-05	Down	120.094	133.629	70.0188	77.7401	67705	RIKEN cDNA 1810058I24 gene	GO:0002376,GO:0005739,GO:0005741,GO:0005758,GO:0016020,GO:0016021,GO:0032731,GO:0045087,GO:1900227	immune system process|mitochondrion|mitochondrial outer membrane|mitochondrial intermembrane space|membrane|integral component of membrane|positive regulation of interleukin-1 beta production|innate immune response|positive regulation of NLRP3 inflammasome complex assembly
2010315B03Rik	79.4399	0.523457	4.45055	5.02691	2.32967	8.56508e-06	5.06856e-05	Up	0.427098	0.438696	3.82658	1.54749	630836	RIKEN cDNA 2010315B03 gene	GO:0000978,GO:0003700,GO:0006357	RNA polymerase II cis-regulatory region sequence-specific DNA binding|DNA-binding transcription factor activity|regulation of transcription by RNA polymerase II			zf-C2H2
2200002D01Rik	22.1911	0.811834	-2.51997	0.242189	-2.0458	0.0117365	0.0243791	Down	3.25622	3.12412	0.6129	1.26409	72275	RIKEN cDNA 2200002D01 gene	GO:0005730	nucleolus
2310009B15Rik	134.374	0.395473	-2.77911	0.466819	-1.09906	0.00545082	0.0125291	Down	15.1171	13.9514	5.98624	10.4758	69549	RIKEN cDNA 2310009B15 gene
2310039H08Rik	182.596	0.343877	-4.1728	0.369865	-1.43493	3.00882e-05	0.000147458	Down	15.011	16.2117	5.7619	8.29101	67101	RIKEN cDNA 2310039H08 gene
2510022D24Rik	470.896	0.260581	-4.03179	0.482765	-1.05061	5.53539e-05	0.000249155	Down	17.5115	21.6429	11.0777	12.0059	66567
2610008E11Rik	88.6235	0.54621	6.19316	10.4307	3.38277	5.89692e-10	1.30292e-08	Up	0.167463	0.165394	3.10128	1.18825	72128	RIKEN cDNA 2610008E11 gene	GO:0000122,GO:0000977,GO:0000981,GO:0001227,GO:0006357	negative regulation of transcription by RNA polymerase II|RNA polymerase II transcription regulatory region sequence-specific DNA binding|DNA-binding transcription factor activity, RNA polymerase II-specific|DNA-binding transcription repressor activity, RNA polymerase II-specific|regulation of transcription by RNA polymerase II	mmu05168	Herpes simplex virus 1 infection	zf-C2H2
2610301B20Rik	92.9481	0.479379	2.71126	2.46181	1.29972	0.00670278	0.0149602	Up	1.35393	0.707936	4.10998	2.11918	67157	RIKEN cDNA 2610301B20 gene	GO:0001917,GO:0005737,GO:0005829,GO:0005886,GO:0008594,GO:0030054,GO:0097546	photoreceptor inner segment|cytoplasm|cytosol|plasma membrane|photoreceptor cell morphogenesis|cell junction|ciliary base
2700049A03Rik	203.302	0.355113	4.7564	3.22447	1.68906	1.97072e-06	1.41885e-05	Up	0.613193	0.83855	3.59941	2.16302	76967	RIKEN cDNA 2700049A03 gene	GO:0005515,GO:0005737,GO:0005813,GO:0005814,GO:0005856,GO:0007224,GO:0030030,GO:0036064,GO:0042995,GO:0060271,GO:0070201	protein binding|cytoplasm|centrosome|centriole|cytoskeleton|smoothened signaling pathway|cell projection organization|ciliary basal body|cell projection|cilium assembly|regulation of establishment of protein localization
2810021J22Rik	117.073	0.383517	3.37852	2.45499	1.29572	0.000728783	0.00222117	Up	0.533325	0.604454	1.93913	1.48493	69944	RIKEN cDNA 2810021J22 gene	GO:0000977,GO:0000981,GO:0006357	RNA polymerase II transcription regulatory region sequence-specific DNA binding|DNA-binding transcription factor activity, RNA polymerase II-specific|regulation of transcription by RNA polymerase II	mmu05168	Herpes simplex virus 1 infection	zf-C2H2
3300002I08Rik	67.8632	0.543616	4.47705	5.40314	2.4338	7.56799e-06	4.59305e-05	Up	0.0412029	0.0471194	0.407158	0.181701	69277	RIKEN cDNA 3300002I08 gene
3830406C13Rik	397.801	0.285847	3.91292	2.1712	1.1185	9.11853e-05	0.00038042	Up	1.37809	1.47206	4.64325	2.96004	218734	RIKEN cDNA 3830406C13 gene
4833420G17Rik	552.201	0.267749	5.17567	2.61313	1.38578	2.271e-07	2.19068e-06	Up	4.5451	4.38387	17.3746	11.2737	67392	RIKEN cDNA 4833420G17 gene
4921524J17Rik	171.591	0.34323	4.12089	2.66552	1.41441	3.77409e-05	0.000179039	Up	2.54326	2.77472	10.2281	7.1657	66714	RIKEN cDNA 4921524J17 gene
4930430F08Rik	47.2693	0.565171	2.42535	2.58603	1.37074	0.0152936	0.0306726	Up	0.307134	0.291674	1.19326	0.708895	68281	RIKEN cDNA 4930430F08 gene	GO:0002244	hematopoietic progenitor cell differentiation
4930503L19Rik	324.502	0.346121	5.45292	3.69961	1.88737	4.95481e-08	5.76927e-07	Up	1.7937	1.92379	11.5551	5.4106	269033	RIKEN cDNA 4930503L19 gene	GO:0005576,GO:0008285	extracellular region|negative regulation of cell population proliferation
4930522L14Rik	61.9702	0.579237	4.00272	4.98821	2.31852	6.26189e-05	0.00027754	Up	0.131415	0.241043	1.60781	0.690848	100041734		GO:0000978,GO:0000981,GO:0005634,GO:0006357	RNA polymerase II cis-regulatory region sequence-specific DNA binding|DNA-binding transcription factor activity, RNA polymerase II-specific|nucleus|regulation of transcription by RNA polymerase II
4932438A13Rik	1782.21	0.327596	8.04526	6.21432	2.6356	8.60613e-16	2.91748e-13	Up	1.34867	1.41545	15.3774	5.87081	229227	RIKEN cDNA 4932438A13 gene	GO:0001558,GO:0005634,GO:0006629,GO:0006909,GO:0007283,GO:0016020,GO:0016021,GO:0016197,GO:0019915,GO:0032456,GO:0045444,GO:0048488,GO:0051647,GO:0060612	regulation of cell growth|nucleus|lipid metabolic process|phagocytosis|spermatogenesis|membrane|integral component of membrane|endosomal transport|lipid storage|endocytic recycling|fat cell differentiation|synaptic vesicle endocytosis|nucleus localization|adipose tissue development
4933407O12Rik	91.6162	0.433644	-2.83473	0.426536	-1.22926	0.00458649	0.0108231	Down	4.09264	6.08355	2.49645	2.80848	102635879
5430403G16Rik	21.708	0.932176	3.27906	8.32048	3.05667	0.00104152	0.00301773	Up	0.0300821	0.103987	0.974367	0.408734	77200	RIKEN cDNA 5430403G16 gene	GO:0000978,GO:0000981,GO:0005634,GO:0006357	RNA polymerase II cis-regulatory region sequence-specific DNA binding|DNA-binding transcription factor activity, RNA polymerase II-specific|nucleus|regulation of transcription by RNA polymerase II
5730455P16Rik	157.802	0.348135	3.16576	2.14669	1.10211	0.00154678	0.00423069	Up	1.06647	0.8928	2.97759	2.17358	70591	RIKEN cDNA 5730455P16 gene	GO:0005802,GO:0006886,GO:0031410,GO:0099041	trans-Golgi network|intracellular protein transport|cytoplasmic vesicle|vesicle tethering to Golgi
6720489N17Rik	34.6573	0.728313	2.73353	3.97475	1.99087	0.00626591	0.0141206	Up	0.13012	0.0642567	0.706409	0.245554	211378	RIKEN cDNA 6720489N17 gene
9930021J03Rik	235.706	0.371432	5.83376	4.4904	2.16685	5.41922e-09	8.74817e-08	Up	0.229626	0.262133	1.85327	0.871166	240613	RIKEN cDNA 9930021J03 gene
9930111J21Rik1	105.681	0.477166	5.32414	5.81791	2.5405	1.0143e-07	1.09109e-06	Up	0.415153	0.313549	3.63321	1.58993	667214	RIKEN cDNA 9930111J21 gene 1	GO:0003924,GO:0005789,GO:0006952,GO:0035458	GTPase activity|endoplasmic reticulum membrane|defense response|cellular response to interferon-beta
A430033K04Rik	57.0028	0.528501	3.14304	3.16257	1.6611	0.00167206	0.00451707	Up	0.448656	0.339721	1.87193	1.18534	243308	RIKEN cDNA A430033K04 gene	GO:0000122,GO:0000977,GO:0000981,GO:0001227,GO:0005634,GO:0006357,GO:0045892	negative regulation of transcription by RNA polymerase II|RNA polymerase II transcription regulatory region sequence-specific DNA binding|DNA-binding transcription factor activity, RNA polymerase II-specific|DNA-binding transcription repressor activity, RNA polymerase II-specific|nucleus|regulation of transcription by RNA polymerase II|negative regulation of transcription, DNA-templated	mmu05168	Herpes simplex virus 1 infection	zf-C2H2
Aak1	3162.71	0.224029	4.82519	2.11548	1.08098	1.39868e-06	1.05703e-05	Up	5.68428	6.09136	18.1532	12.4346	269774	AP2 associated kinase 1	GO:0000166,GO:0004672,GO:0004674,GO:0005112,GO:0005524,GO:0005737,GO:0005886,GO:0005905,GO:0006468,GO:0006897,GO:0016020,GO:0016301,GO:0016310,GO:0016740,GO:0030054,GO:0031252,GO:0032880,GO:0035612,GO:0042995,GO:0043195,GO:0045202,GO:0045747,GO:0046777,GO:0050821,GO:0071439,GO:0098793,GO:0106310,GO:0106311,GO:2000369	nucleotide binding|protein kinase activity|protein serine/threonine kinase activity|Notch binding|ATP binding|cytoplasm|plasma membrane|clathrin-coated pit|protein phosphorylation|endocytosis|membrane|kinase activity|phosphorylation|transferase activity|cell junction|cell leading edge|regulation of protein localization|AP-2 adaptor complex binding|cell projection|terminal bouton|synapse|positive …
Aamp	4118.08	0.215611	-4.71536	0.494252	-1.01668	2.41286e-06	1.70369e-05	Down	107.783	102.548	55.9333	70.5434	227290	angio-associated migratory protein	GO:0005829,GO:0008201,GO:0009986,GO:0015630,GO:0045171	cytosol|heparin binding|cell surface|microtubule cytoskeleton|intercellular bridge
AB010352	49.793	0.585262	2.78798	3.09878	1.6317	0.0053038	0.0122431	Up	0.178885	0.200768	0.999912	0.451127	105246961	cDNA sequence AB010352			mmu05168	Herpes simplex virus 1 infection
Abca1	70.9638	0.507444	2.58124	2.47914	1.30984	0.00984452	0.0209328	Up	0.23521	0.12062	0.67047	0.409727	11303	ATP-binding cassette, sub-family A (ABC1), member 1	GO:0000166,GO:0002790,GO:0005102,GO:0005319,GO:0005515,GO:0005524,GO:0005548,GO:0005768,GO:0005794,GO:0005886,GO:0005887,GO:0006497,GO:0006869,GO:0006911,GO:0007040,GO:0007186,GO:0007189,GO:0008035,GO:0008203,GO:0008320,GO:0009306,GO:0009897,GO:0009986,GO:0010875,GO:0015914,GO:0016020,GO:0016021,GO:0016197,GO:0016323,GO:0016887,GO:0019905,GO:0023061,GO:0030139,GO:0030301,GO:0031210,GO:0031267,GO:…	nucleotide binding|peptide secretion|signaling receptor binding|lipid transporter activity|protein binding|ATP binding|phospholipid transporter activity|endosome|Golgi apparatus|plasma membrane|integral component of plasma membrane|protein lipidation|lipid transport|phagocytosis, engulfment|lysosome organization|G protein-coupled receptor signaling pathway|adenylate cyclase-activating G protein-c…	mmu02010,mmu04975,mmu04979,mmu05417	ABC transporters|Fat digestion and absorption|Cholesterol metabolism|Lipid and atherosclerosis
Abcb1a	53.3106	0.641318	2.93646	3.68893	1.8832	0.00331984	0.00817048	Up	0.191335	0.206969	1.44056	0.381706	18671	ATP-binding cassette, sub-family B (MDR/TAP), member 1A	GO:0000086,GO:0000166,GO:0005524,GO:0005654,GO:0005886,GO:0008559,GO:0009914,GO:0009986,GO:0015562,GO:0016020,GO:0016021,GO:0016324,GO:0016887,GO:0022857,GO:0031526,GO:0031625,GO:0033231,GO:0035633,GO:0042626,GO:0042910,GO:0043215,GO:0045177,GO:0045332,GO:0046581,GO:0046865,GO:0046943,GO:0047484,GO:0050892,GO:0055085,GO:0060548,GO:0060856,GO:0070633,GO:0072089,GO:0090554,GO:0090555,GO:0099038,GO:…	G2/M transition of mitotic cell cycle|nucleotide binding|ATP binding|nucleoplasm|plasma membrane|ABC-type xenobiotic transporter activity|hormone transport|cell surface|efflux transmembrane transporter activity|membrane|integral component of membrane|apical plasma membrane|ATPase|transmembrane transporter activity|brush border membrane|ubiquitin protein ligase binding|carbohydrate export|maintena…	mmu02010,mmu04976,mmu05206,mmu05226	ABC transporters|Bile secretion|MicroRNAs in cancer|Gastric cancer
Abcb1b	389.086	0.277961	3.71264	2.04481	1.03197	0.000205105	0.000752496	Up	2.23466	2.49246	7.00123	4.86419	18669	ATP-binding cassette, sub-family B (MDR/TAP), member 1B	GO:0000139,GO:0000166,GO:0005524,GO:0005739,GO:0005886,GO:0008559,GO:0014045,GO:0016020,GO:0016021,GO:0016324,GO:0016887,GO:0042493,GO:0042626,GO:0042910,GO:0045332,GO:0046581,GO:0061843,GO:0090554,GO:0090555,GO:0098591,GO:0099038,GO:0099040,GO:0140326	Golgi membrane|nucleotide binding|ATP binding|mitochondrion|plasma membrane|ABC-type xenobiotic transporter activity|establishment of endothelial blood-brain barrier|membrane|integral component of membrane|apical plasma membrane|ATPase|response to drug|ATPase-coupled transmembrane transporter activity|xenobiotic transmembrane transporter activity|phospholipid translocation|intercellular canalicul…	mmu02010,mmu04976,mmu05206,mmu05226	ABC transporters|Bile secretion|MicroRNAs in cancer|Gastric cancer
Abcb7	356.727	0.332827	6.08603	4.0716	2.02559	1.15745e-09	2.29651e-08	Up	1.08933	1.12441	7.43712	3.67243	11306	ATP-binding cassette, sub-family B (MDR/TAP), member 7	GO:0000166,GO:0005515,GO:0005524,GO:0005739,GO:0005743,GO:0006879,GO:0016020,GO:0016021,GO:0016226,GO:0016887,GO:0034755,GO:0042626,GO:0042803,GO:0055072,GO:0055085,GO:0070455,GO:0140466,GO:0140481,GO:1903331	nucleotide binding|protein binding|ATP binding|mitochondrion|mitochondrial inner membrane|cellular iron ion homeostasis|membrane|integral component of membrane|iron-sulfur cluster assembly|ATPase|iron ion transmembrane transport|ATPase-coupled transmembrane transporter activity|protein homodimerization activity|iron ion homeostasis|transmembrane transport|positive regulation of heme biosynthetic …	mmu02010	ABC transporters
Abcb9	1739.03	0.232125	-4.78721	0.462898	-1.11123	1.69114e-06	1.2409e-05	Down	23.5893	21.9015	10.9768	14.6232	56325	ATP-binding cassette, sub-family B (MDR/TAP), member 9	GO:0000166,GO:0005524,GO:0005764,GO:0005765,GO:0005789,GO:0006518,GO:0015031,GO:0015421,GO:0015433,GO:0015440,GO:0015833,GO:0016020,GO:0016021,GO:0016887,GO:0019885,GO:0022857,GO:0030176,GO:0042288,GO:0042626,GO:0042803,GO:0042824,GO:0043231,GO:0046978,GO:0055085	nucleotide binding|ATP binding|lysosome|lysosomal membrane|endoplasmic reticulum membrane|peptide metabolic process|protein transport|ABC-type oligopeptide transporter activity|ABC-type peptide antigen transporter activity|ABC-type peptide transporter activity|peptide transport|membrane|integral component of membrane|ATPase|antigen processing and presentation of endogenous peptide antigen via MHC…	mmu02010,mmu04142	ABC transporters|Lysosome
Abcd3	179.944	0.332241	3.23626	2.10704	1.07522	0.00121108	0.00342947	Up	1.51065	1.38909	4.34682	3.14077	19299	ATP-binding cassette, sub-family D (ALD), member 3	GO:0000166,GO:0005324,GO:0005515,GO:0005524,GO:0005739,GO:0005743,GO:0005777,GO:0005778,GO:0005782,GO:0006633,GO:0006635,GO:0007031,GO:0015910,GO:0016020,GO:0016021,GO:0016887,GO:0042626,GO:0042760,GO:0042803,GO:0043231,GO:0043621,GO:0055085	nucleotide binding|long-chain fatty acid transporter activity|protein binding|ATP binding|mitochondrion|mitochondrial inner membrane|peroxisome|peroxisomal membrane|peroxisomal matrix|fatty acid biosynthetic process|fatty acid beta-oxidation|peroxisome organization|long-chain fatty acid import into peroxisome|membrane|integral component of membrane|ATPase|ATPase-coupled transmembrane transporter …	mmu02010,mmu04146	ABC transporters|Peroxisome
Abce1	1188.75	0.288511	7.1727	4.19713	2.0694	7.35352e-13	5.04333e-11	Up	4.93582	5.92559	37.1889	19.0352	24015	ATP-binding cassette, sub-family E (OABP), member 1	GO:0000054,GO:0000166,GO:0005506,GO:0005524,GO:0005737,GO:0005739,GO:0005829,GO:0006413,GO:0006415,GO:0006417,GO:0016887,GO:0043024,GO:0046872,GO:0051536,GO:0051539,GO:0060698,GO:0060702	ribosomal subunit export from nucleus|nucleotide binding|iron ion binding|ATP binding|cytoplasm|mitochondrion|cytosol|translational initiation|translational termination|regulation of translation|ATPase|ribosomal small subunit binding|metal ion binding|iron-sulfur cluster binding|4 iron, 4 sulfur cluster binding|endoribonuclease inhibitor activity|negative regulation of endoribonuclease activity
Abcg3	185.358	0.383344	4.81082	3.59054	1.8442	1.50314e-06	1.12718e-05	Up	0.719186	1.20017	5.36417	3.1309	27405	ATP binding cassette subfamily G member 3	GO:0005524,GO:0005886,GO:0016020,GO:0016021,GO:0042626	ATP binding|plasma membrane|membrane|integral component of membrane|ATPase-coupled transmembrane transporter activity	mmu02010	ABC transporters
Abhd12	2125.78	0.234383	-4.41777	0.487864	-1.03545	9.97225e-06	5.77061e-05	Down	48.6277	56.6542	26.9173	35.6053	76192	abhydrolase domain containing 12	GO:0002084,GO:0004620,GO:0004622,GO:0005737,GO:0005739,GO:0005783,GO:0005789,GO:0006629,GO:0006660,GO:0007628,GO:0008474,GO:0009395,GO:0010996,GO:0016020,GO:0016021,GO:0016787,GO:0032281,GO:0032839,GO:0046464,GO:0046475,GO:0047372,GO:0050727,GO:0052651	protein depalmitoylation|phospholipase activity|lysophospholipase activity|cytoplasm|mitochondrion|endoplasmic reticulum|endoplasmic reticulum membrane|lipid metabolic process|phosphatidylserine catabolic process|adult walking behavior|palmitoyl-(protein) hydrolase activity|phospholipid catabolic process|response to auditory stimulus|membrane|integral component of membrane|hydrolase activity|AMPA…
Abhd14a	500.085	0.25785	-4.15879	0.475546	-1.07234	3.19941e-05	0.000155503	Down	18.2813	18.0556	9.34673	11.6929	68644	abhydrolase domain containing 14A	GO:0005737,GO:0016020,GO:0016021,GO:0016787	cytoplasm|membrane|integral component of membrane|hydrolase activity
Abhd17a	3239.71	0.242854	-5.02636	0.429083	-1.22067	4.99886e-07	4.34198e-06	Down	93.6695	100.119	40.6939	60.3139	216169	abhydrolase domain containing 17A	GO:0002084,GO:0005768,GO:0005886,GO:0008474,GO:0010008,GO:0014069,GO:0016020,GO:0016607,GO:0016787,GO:0030054,GO:0042995,GO:0043231,GO:0045202,GO:0045211,GO:0055038,GO:0072657,GO:0098978,GO:0099031,GO:0099033,GO:0099175,GO:1902817,GO:1905668	protein depalmitoylation|endosome|plasma membrane|palmitoyl-(protein) hydrolase activity|endosome membrane|postsynaptic density|membrane|nuclear speck|hydrolase activity|cell junction|cell projection|intracellular membrane-bounded organelle|synapse|postsynaptic membrane|recycling endosome membrane|protein localization to membrane|glutamatergic synapse|anchored component of postsynaptic density me…
Abhd17b	326.31	0.322396	3.90209	2.39167	1.25802	9.53664e-05	0.000394643	Up	3.02714	3.2938	12.1307	6.48718	226016	abhydrolase domain containing 17B	GO:0002084,GO:0005768,GO:0005886,GO:0008474,GO:0010008,GO:0014069,GO:0016020,GO:0016787,GO:0030054,GO:0042995,GO:0045202,GO:0045211,GO:0055038,GO:0098978,GO:0099031,GO:0099033,GO:0099175,GO:1902473,GO:1902817,GO:1902950,GO:1905668	protein depalmitoylation|endosome|plasma membrane|palmitoyl-(protein) hydrolase activity|endosome membrane|postsynaptic density|membrane|hydrolase activity|cell junction|cell projection|synapse|postsynaptic membrane|recycling endosome membrane|glutamatergic synapse|anchored component of postsynaptic density membrane|anchored component of postsynaptic recycling endosome membrane|regulation of post…
Abhd18	109.432	0.462665	4.03903	3.65208	1.86872	5.36732e-05	0.000242511	Up	0.486617	0.513376	3.18148	1.32737	269423	abhydrolase domain containing 18	GO:0005576	extracellular region
Abhd8	4909.49	0.247212	-4.58572	0.455763	-1.13364	4.52423e-06	2.95432e-05	Down	111.691	135.662	55.2316	81.7998	64296	abhydrolase domain containing 8	GO:0003824,GO:0005739,GO:0006654,GO:0016787,GO:0042171,GO:0052689,GO:0055088	catalytic activity|mitochondrion|phosphatidic acid biosynthetic process|hydrolase activity|lysophosphatidic acid acyltransferase activity|carboxylic ester hydrolase activity|lipid homeostasis
Abi1	1360.93	0.248929	5.56071	2.61031	1.38422	2.68678e-08	3.38577e-07	Up	8.65141	9.79038	36.2475	22.9386	11308	abl-interactor 1	GO:0001756,GO:0005515,GO:0005622,GO:0005634,GO:0005737,GO:0005856,GO:0008134,GO:0008154,GO:0014069,GO:0017124,GO:0018108,GO:0030027,GO:0030054,GO:0030296,GO:0031209,GO:0031252,GO:0032433,GO:0035591,GO:0035855,GO:0042995,GO:0043005,GO:0045202,GO:0048813,GO:0072673,GO:0098978,GO:0099527	somitogenesis|protein binding|intracellular anatomical structure|nucleus|cytoplasm|cytoskeleton|transcription factor binding|actin polymerization or depolymerization|postsynaptic density|SH3 domain binding|peptidyl-tyrosine phosphorylation|lamellipodium|cell junction|protein tyrosine kinase activator activity|SCAR complex|cell leading edge|filopodium tip|signaling adaptor activity|megakaryocyte d…	mmu05132	Salmonella infection
Abi2	274.924	0.318569	5.24805	3.18627	1.67187	1.53717e-07	1.56928e-06	Up	0.613878	0.587496	2.93644	1.76733	329165	abl-interactor 2	GO:0005737,GO:0005829,GO:0005856,GO:0005884,GO:0005912,GO:0007399,GO:0007611,GO:0008154,GO:0010592,GO:0016358,GO:0016477,GO:0016601,GO:0017124,GO:0018108,GO:0030027,GO:0030054,GO:0030425,GO:0031209,GO:0031267,GO:0031625,GO:0032433,GO:0035591,GO:0042802,GO:0042995,GO:0043010,GO:0043197,GO:0045186,GO:0045202,GO:0061001,GO:0070064,GO:0070309,GO:0098871,GO:0098974,GO:0098978,GO:2000601	cytoplasm|cytosol|cytoskeleton|actin filament|adherens junction|nervous system development|learning or memory|actin polymerization or depolymerization|positive regulation of lamellipodium assembly|dendrite development|cell migration|Rac protein signal transduction|SH3 domain binding|peptidyl-tyrosine phosphorylation|lamellipodium|cell junction|dendrite|SCAR complex|small GTPase binding|ubiquitin …	mmu04810	Regulation of actin cytoskeleton
Abi3bp	281.01	0.397131	5.38582	4.40419	2.13888	7.21171e-08	8.08737e-07	Up	0.653347	0.845537	5.94502	2.22781	320712	ABI gene family, member 3 (NESH) binding protein	GO:0005201,GO:0005518,GO:0005539,GO:0005614,GO:0008201,GO:0008285,GO:0010811,GO:0030198,GO:0031012,GO:0062023,GO:1904597,GO:1905209	extracellular matrix structural constituent|collagen binding|glycosaminoglycan binding|interstitial matrix|heparin binding|negative regulation of cell population proliferation|positive regulation of cell-substrate adhesion|extracellular matrix organization|extracellular matrix|collagen-containing extracellular matrix|negative regulation of connective tissue replacement involved in inflammatory re…
Abl2	381.962	0.276673	4.28343	2.27381	1.18511	1.84034e-05	9.7047e-05	Up	0.754035	0.86231	2.61842	1.89138	11352	v-abl Abelson murine leukemia viral oncogene 2 (arg, Abelson-related gene)	GO:0000166,GO:0000287,GO:0001784,GO:0001843,GO:0001891,GO:0002118,GO:0004672,GO:0004713,GO:0004715,GO:0005515,GO:0005524,GO:0005737,GO:0005856,GO:0006468,GO:0006909,GO:0006930,GO:0007015,GO:0007155,GO:0007173,GO:0007204,GO:0007612,GO:0007628,GO:0008542,GO:0009791,GO:0010863,GO:0010976,GO:0015629,GO:0016301,GO:0016310,GO:0016322,GO:0016740,GO:0018108,GO:0021587,GO:0022408,GO:0022414,GO:0030027,GO:…	nucleotide binding|magnesium ion binding|phosphotyrosine residue binding|neural tube closure|phagocytic cup|aggressive behavior|protein kinase activity|protein tyrosine kinase activity|non-membrane spanning protein tyrosine kinase activity|protein binding|ATP binding|cytoplasm|cytoskeleton|protein phosphorylation|phagocytosis|substrate-dependent cell migration, cell extension|actin filament organ…	mmu04012,mmu04014,mmu05416	ErbB signaling pathway|Ras signaling pathway|Viral myocarditis
Abracl	648.716	0.294872	3.85255	2.19772	1.13601	0.000116894	0.000468246	Up	18.3434	23.2931	72.8702	39.9045	73112	ABRA C-terminal like	GO:0032970	regulation of actin filament-based process
Abraxas2	277.869	0.315313	4.44306	2.64076	1.40095	8.86891e-06	5.2275e-05	Up	2.11811	2.65517	9.42776	6.0695	109359	BRISC complex subunit	GO:0000278,GO:0002931,GO:0005515,GO:0005634,GO:0005737,GO:0005813,GO:0005856,GO:0005874,GO:0007049,GO:0007059,GO:0008017,GO:0008608,GO:0030496,GO:0031593,GO:0031616,GO:0036449,GO:0043066,GO:0051301,GO:0070536,GO:0070552,GO:0071497,GO:0090307	mitotic cell cycle|response to ischemia|protein binding|nucleus|cytoplasm|centrosome|cytoskeleton|microtubule|cell cycle|chromosome segregation|microtubule binding|attachment of spindle microtubules to kinetochore|midbody|polyubiquitin modification-dependent protein binding|spindle pole centrosome|microtubule minus-end|negative regulation of apoptotic process|cell division|protein K63-linked deub…
Acadm	444.365	0.271217	3.89362	2.07918	1.05602	9.87595e-05	0.000405882	Up	6.29068	6.39373	19.2894	13.08	11364	acyl-Coenzyme A dehydrogenase, medium chain	GO:0000062,GO:0001889,GO:0003995,GO:0005739,GO:0005759,GO:0005978,GO:0006082,GO:0006111,GO:0006629,GO:0006631,GO:0006635,GO:0007507,GO:0009409,GO:0009437,GO:0009791,GO:0016491,GO:0016627,GO:0016853,GO:0019254,GO:0030424,GO:0031966,GO:0033539,GO:0042594,GO:0042802,GO:0045329,GO:0050660,GO:0051791,GO:0051793,GO:0055007,GO:0070991	fatty-acyl-CoA binding|liver development|acyl-CoA dehydrogenase activity|mitochondrion|mitochondrial matrix|glycogen biosynthetic process|organic acid metabolic process|regulation of gluconeogenesis|lipid metabolic process|fatty acid metabolic process|fatty acid beta-oxidation|heart development|response to cold|carnitine metabolic process|post-embryonic development|oxidoreductase activity|oxidore…	mmu00071,mmu00280,mmu03320	Fatty acid degradation|Valine, leucine and isoleucine degradation|PPAR signaling pathway
Acads	2835.7	0.216393	-5.98693	0.407386	-1.29553	2.1384e-09	3.93367e-08	Down	95.2958	99.8986	43.3984	53.4365	11409	acyl-Coenzyme A dehydrogenase, short chain	GO:0000062,GO:0003995,GO:0004085,GO:0005654,GO:0005739,GO:0005759,GO:0005813,GO:0006629,GO:0006631,GO:0016491,GO:0016627,GO:0031966,GO:0033539,GO:0042802,GO:0046359,GO:0050660	fatty-acyl-CoA binding|acyl-CoA dehydrogenase activity|butyryl-CoA dehydrogenase activity|nucleoplasm|mitochondrion|mitochondrial matrix|centrosome|lipid metabolic process|fatty acid metabolic process|oxidoreductase activity|oxidoreductase activity, acting on the CH-CH group of donors|mitochondrial membrane|fatty acid beta-oxidation using acyl-CoA dehydrogenase|identical protein binding|butyrate …	mmu00071,mmu00280,mmu00410,mmu00640,mmu00650	Fatty acid degradation|Valine, leucine and isoleucine degradation|beta-Alanine metabolism|Propanoate metabolism|Butanoate metabolism
Acadsb	172.708	0.40484	4.96101	4.0234	2.00842	7.01264e-07	5.83485e-06	Up	0.943937	0.918364	6.41962	2.82354	66885	acyl-Coenzyme A dehydrogenase, short/branched chain	GO:0003853,GO:0003995,GO:0005739,GO:0006550,GO:0006629,GO:0006631,GO:0006637,GO:0009055,GO:0016491,GO:0016627,GO:0016937,GO:0042802,GO:0050660,GO:0102035	2-methylacyl-CoA dehydrogenase activity|acyl-CoA dehydrogenase activity|mitochondrion|isoleucine catabolic process|lipid metabolic process|fatty acid metabolic process|acyl-CoA metabolic process|electron transfer activity|oxidoreductase activity|oxidoreductase activity, acting on the CH-CH group of donors|short-branched-chain-acyl-CoA dehydrogenase activity|identical protein binding|flavin adenin…	mmu00071,mmu00280	Fatty acid degradation|Valine, leucine and isoleucine degradation
Acap2	738.945	0.293395	5.85562	3.28983	1.71801	4.75228e-09	7.82051e-08	Up	1.00583	1.04231	5.4777	2.82441	78618	ArfGAP with coiled-coil, ankyrin repeat and PH domains 2	GO:0001726,GO:0005096,GO:0005515,GO:0005768,GO:0010008,GO:0016020,GO:0030029,GO:0031267,GO:0032456,GO:0046872,GO:0080025,GO:1990090	ruffle|GTPase activator activity|protein binding|endosome|endosome membrane|membrane|actin filament-based process|small GTPase binding|endocytic recycling|metal ion binding|phosphatidylinositol-3,5-bisphosphate binding|cellular response to nerve growth factor stimulus	mmu04144	Endocytosis
Acat3	34.1018	0.632824	-2.33231	0.359499	-1.47594	0.0196845	0.0381877	Down	1.10501	0.984364	0.475793	0.44159	224530	acetyl-Coenzyme A acetyltransferase 3	GO:0003985,GO:0005737,GO:0005739,GO:0005829,GO:0006635	acetyl-CoA C-acetyltransferase activity|cytoplasm|mitochondrion|cytosol|fatty acid beta-oxidation	mmu00071,mmu00072,mmu00280,mmu00310,mmu00380,mmu00620,mmu00630,mmu00640,mmu00650,mmu00900,mmu04975	Fatty acid degradation|Synthesis and degradation of ketone bodies|Valine, leucine and isoleucine degradation|Lysine degradation|Tryptophan metabolism|Pyruvate metabolism|Glyoxylate and dicarboxylate metabolism|Propanoate metabolism|Butanoate metabolism|Terpenoid backbone biosynthesis|Fat digestion and absorption
Acbd3	483.965	0.293494	5.59432	3.12077	1.6419	2.21482e-08	2.89519e-07	Up	2.84018	3.28827	14.876	8.66282	170760	acyl-Coenzyme A binding domain containing 3	GO:0000062,GO:0000139,GO:0005739,GO:0005794,GO:0006629,GO:0006694,GO:0016020,GO:0034237	fatty-acyl-CoA binding|Golgi membrane|mitochondrion|Golgi apparatus|lipid metabolic process|steroid biosynthetic process|membrane|protein kinase A regulatory subunit binding	mmu05132	Salmonella infection
Acbd5	191.068	0.42706	5.81936	5.59919	2.48522	5.90717e-09	9.39525e-08	Up	0.681136	0.672724	6.83768	2.53405	74159	acyl-Coenzyme A binding domain containing 5	GO:0000062,GO:0005654,GO:0005777,GO:0006914,GO:0008289,GO:0016020,GO:0016021,GO:0030242	fatty-acyl-CoA binding|nucleoplasm|peroxisome|autophagy|lipid binding|membrane|integral component of membrane|autophagy of peroxisome
Ache	16.5983	0.962914	-2.86865	0.147393	-2.76226	0.00412233	0.00984928	Down	0.365568	0.216632	0.0573406	0.0473055	11423	acetylcholinesterase	GO:0001919,GO:0003990,GO:0004104,GO:0005515,GO:0005518,GO:0005576,GO:0005604,GO:0005615,GO:0005635,GO:0005737,GO:0005788,GO:0005791,GO:0005794,GO:0005886,GO:0006581,GO:0007155,GO:0007416,GO:0008291,GO:0009986,GO:0016020,GO:0016787,GO:0017171,GO:0019695,GO:0030054,GO:0030424,GO:0030425,GO:0031225,GO:0031594,GO:0031623,GO:0033265,GO:0042135,GO:0042166,GO:0042734,GO:0042802,GO:0042803,GO:0043005,GO:…	regulation of receptor recycling|acetylcholinesterase activity|cholinesterase activity|protein binding|collagen binding|extracellular region|basement membrane|extracellular space|nuclear envelope|cytoplasm|endoplasmic reticulum lumen|rough endoplasmic reticulum|Golgi apparatus|plasma membrane|acetylcholine catabolic process|cell adhesion|synapse assembly|acetylcholine metabolic process|cell surfa…	mmu00564,mmu04725	Glycerophospholipid metabolism|Cholinergic synapse
Acp1	596.065	0.253627	4.16728	2.0805	1.05693	3.0826e-05	0.000150515	Up	5.19866	5.68405	16.1914	11.5902	11431	acid phosphatase 1, soluble	GO:0003993,GO:0004721,GO:0004725,GO:0004726,GO:0005737,GO:0005829,GO:0006470,GO:0009898,GO:0016787,GO:0016791,GO:0042383	acid phosphatase activity|phosphoprotein phosphatase activity|protein tyrosine phosphatase activity|non-membrane spanning protein tyrosine phosphatase activity|cytoplasm|cytosol|protein dephosphorylation|cytoplasmic side of plasma membrane|hydrolase activity|phosphatase activity|sarcolemma	mmu00730,mmu00740,mmu04520	Thiamine metabolism|Riboflavin metabolism|Adherens junction
Acpp	982.697	0.283463	4.32484	2.33907	1.22593	1.52641e-05	8.26603e-05	Up	3.71363	5.22403	16.2751	9.48557	56318	acid phosphatase, prostate	GO:0003993,GO:0004725,GO:0005576,GO:0005615,GO:0005764,GO:0005771,GO:0005886,GO:0006144,GO:0006772,GO:0007040,GO:0008253,GO:0009117,GO:0012506,GO:0016020,GO:0016021,GO:0016311,GO:0016787,GO:0016791,GO:0030141,GO:0030175,GO:0031985,GO:0033265,GO:0042131,GO:0042802,GO:0042803,GO:0045177,GO:0046085,GO:0051930,GO:0052642,GO:0060168	acid phosphatase activity|protein tyrosine phosphatase activity|extracellular region|extracellular space|lysosome|multivesicular body|plasma membrane|purine nucleobase metabolic process|thiamine metabolic process|lysosome organization|5'-nucleotidase activity|nucleotide metabolic process|vesicle membrane|membrane|integral component of membrane|dephosphorylation|hydrolase activity|phosphatase acti…
Acsl3	158.592	0.404407	4.21721	3.26135	1.70547	2.47346e-05	0.000125203	Up	0.907549	0.801989	4.707	2.16336	74205	acyl-CoA synthetase long-chain family member 3	GO:0000166,GO:0001676,GO:0004467,GO:0005524,GO:0005739,GO:0005741,GO:0005777,GO:0005783,GO:0005794,GO:0005811,GO:0005886,GO:0006629,GO:0006631,GO:0006633,GO:0016020,GO:0016021,GO:0016874,GO:0019901,GO:0019904,GO:0030182,GO:0034379,GO:0035336,GO:0042998,GO:0043231,GO:0044539,GO:0047676,GO:0048471,GO:0051047,GO:2001247	nucleotide binding|long-chain fatty acid metabolic process|long-chain fatty acid-CoA ligase activity|ATP binding|mitochondrion|mitochondrial outer membrane|peroxisome|endoplasmic reticulum|Golgi apparatus|lipid droplet|plasma membrane|lipid metabolic process|fatty acid metabolic process|fatty acid biosynthetic process|membrane|integral component of membrane|ligase activity|protein kinase binding|…	mmu00061,mmu00071,mmu03320,mmu04146,mmu04216,mmu04714,mmu04920	Fatty acid biosynthesis|Fatty acid degradation|PPAR signaling pathway|Peroxisome|Ferroptosis|Thermogenesis|Adipocytokine signaling pathway
Acsl4	1329.65	0.291387	7.96246	4.99386	2.32016	1.6865e-15	4.44674e-13	Up	4.10628	3.50895	31.4524	15.3937	50790	acyl-CoA synthetase long-chain family member 4	GO:0000166,GO:0001676,GO:0004467,GO:0005524,GO:0005737,GO:0005739,GO:0005741,GO:0005777,GO:0005783,GO:0005811,GO:0005886,GO:0006629,GO:0006631,GO:0008610,GO:0015908,GO:0016020,GO:0016021,GO:0016874,GO:0019217,GO:0019432,GO:0030182,GO:0030307,GO:0031957,GO:0031966,GO:0032024,GO:0032307,GO:0035336,GO:0035338,GO:0043025,GO:0043231,GO:0044233,GO:0047676,GO:0060136,GO:0060996	nucleotide binding|long-chain fatty acid metabolic process|long-chain fatty acid-CoA ligase activity|ATP binding|cytoplasm|mitochondrion|mitochondrial outer membrane|peroxisome|endoplasmic reticulum|lipid droplet|plasma membrane|lipid metabolic process|fatty acid metabolic process|lipid biosynthetic process|fatty acid transport|membrane|integral component of membrane|ligase activity|regulation of…	mmu00061,mmu00071,mmu03320,mmu04146,mmu04216,mmu04714,mmu04920	Fatty acid biosynthesis|Fatty acid degradation|PPAR signaling pathway|Peroxisome|Ferroptosis|Thermogenesis|Adipocytokine signaling pathway
Actn1	242.654	0.308109	3.44209	2.08571	1.06054	0.000577233	0.00182685	Up	1.46784	1.67591	4.68637	3.35936	109711	actinin, alpha 1	GO:0001725,GO:0001726,GO:0003725,GO:0003779,GO:0005178,GO:0005509,GO:0005515,GO:0005519,GO:0005634,GO:0005737,GO:0005856,GO:0005884,GO:0005886,GO:0005903,GO:0005911,GO:0005916,GO:0005925,GO:0007015,GO:0016020,GO:0017166,GO:0019904,GO:0030017,GO:0030018,GO:0030054,GO:0030141,GO:0030220,GO:0030374,GO:0030863,GO:0030864,GO:0030865,GO:0032127,GO:0036344,GO:0042803,GO:0042995,GO:0043197,GO:0044325,GO:…	stress fiber|ruffle|double-stranded RNA binding|actin binding|integrin binding|calcium ion binding|protein binding|cytoskeletal regulatory protein binding|nucleus|cytoplasm|cytoskeleton|actin filament|plasma membrane|brush border|cell-cell junction|fascia adherens|focal adhesion|actin filament organization|membrane|vinculin binding|protein domain specific binding|sarcomere|Z disc|cell junction|se…	mmu04510,mmu04520,mmu04530,mmu04670,mmu04810,mmu05146,mmu05203,mmu05322	Focal adhesion|Adherens junction|Tight junction|Leukocyte transendothelial migration|Regulation of actin cytoskeleton|Amoebiasis|Viral carcinogenesis|Systemic lupus erythematosus
Actr2	4356.44	0.244459	7.69607	3.68426	1.88138	1.40312e-14	2.31222e-12	Up	20.8956	24.8105	128.561	78.6476	66713	ARP2 actin-related protein 2	GO:0000166,GO:0003779,GO:0005200,GO:0005515,GO:0005524,GO:0005634,GO:0005737,GO:0005856,GO:0005885,GO:0005938,GO:0007163,GO:0008092,GO:0008356,GO:0010592,GO:0014069,GO:0016344,GO:0016482,GO:0030027,GO:0030036,GO:0030478,GO:0030479,GO:0033206,GO:0034314,GO:0035861,GO:0042995,GO:0045944,GO:0051015,GO:0051321,GO:0051653,GO:0060271,GO:0061003,GO:0061825,GO:0071346,GO:0098794,GO:1905168	nucleotide binding|actin binding|structural constituent of cytoskeleton|protein binding|ATP binding|nucleus|cytoplasm|cytoskeleton|Arp2/3 protein complex|cell cortex|establishment or maintenance of cell polarity|cytoskeletal protein binding|asymmetric cell division|positive regulation of lamellipodium assembly|postsynaptic density|meiotic chromosome movement towards spindle pole|cytosolic transpo…	mmu04144,mmu04530,mmu04666,mmu04810,mmu05100,mmu05132,mmu05135	Endocytosis|Tight junction|Fc gamma R-mediated phagocytosis|Regulation of actin cytoskeleton|Bacterial invasion of epithelial cells|Salmonella infection|Yersinia infection
Actr6	90.4119	0.439469	3.28438	2.71958	1.44338	0.00102206	0.0029657	Up	1.11642	1.25299	4.9032	3.01658	67019	ARP6 actin-related protein 6	GO:0000812,GO:0005634,GO:0005737,GO:0005856,GO:0006338,GO:0031491,GO:0043486	Swr1 complex|nucleus|cytoplasm|cytoskeleton|chromatin remodeling|nucleosome binding|histone exchange
Acvr2a	54.4925	0.532959	2.68625	2.69757	1.43166	0.00722581	0.0159922	Up	0.245386	0.269284	1.05775	0.648304	11480	activin receptor IIA	GO:0000166,GO:0001702,GO:0001934,GO:0004672,GO:0004674,GO:0004675,GO:0005515,GO:0005524,GO:0005737,GO:0005886,GO:0006468,GO:0007178,GO:0007283,GO:0007368,GO:0007498,GO:0008584,GO:0009952,GO:0009966,GO:0009986,GO:0010862,GO:0015026,GO:0016020,GO:0016021,GO:0016301,GO:0016310,GO:0016740,GO:0017002,GO:0019838,GO:0030165,GO:0030501,GO:0030509,GO:0032924,GO:0032927,GO:0034673,GO:0034711,GO:0042475,GO:…	nucleotide binding|gastrulation with mouth forming second|positive regulation of protein phosphorylation|protein kinase activity|protein serine/threonine kinase activity|transmembrane receptor protein serine/threonine kinase activity|protein binding|ATP binding|cytoplasm|plasma membrane|protein phosphorylation|transmembrane receptor protein serine/threonine kinase signaling pathway|spermatogenesi…	mmu04060,mmu04350,mmu04550,mmu05418	Cytokine-cytokine receptor interaction|TGF-beta signaling pathway|Signaling pathways regulating pluripotency of stem cells|Fluid shear stress and atherosclerosis
Acvrl1	64.8299	0.508471	-2.36559	0.434422	-1.20283	0.0180015	0.0353006	Down	1.40709	0.762497	0.642591	0.507572	11482	activin A receptor, type II-like 1	GO:0000166,GO:0001525,GO:0001701,GO:0001937,GO:0001938,GO:0001946,GO:0001974,GO:0003203,GO:0004672,GO:0004674,GO:0004675,GO:0005024,GO:0005025,GO:0005515,GO:0005524,GO:0005886,GO:0005887,GO:0006355,GO:0006468,GO:0007162,GO:0007165,GO:0007178,GO:0007179,GO:0007507,GO:0008015,GO:0008217,GO:0008285,GO:0009953,GO:0009986,GO:0010596,GO:0010629,GO:0010862,GO:0016020,GO:0016021,GO:0016301,GO:0016310,GO:…	nucleotide binding|angiogenesis|in utero embryonic development|negative regulation of endothelial cell proliferation|positive regulation of endothelial cell proliferation|lymphangiogenesis|blood vessel remodeling|endocardial cushion morphogenesis|protein kinase activity|protein serine/threonine kinase activity|transmembrane receptor protein serine/threonine kinase activity|transforming growth fac…	mmu04060	Cytokine-cytokine receptor interaction
Adam10	1406.66	0.263163	6.97933	3.57192	1.8367	2.96594e-12	1.6217e-10	Up	5.2852	6.46838	32.4357	19.2489	11487	a disintegrin and metallopeptidase domain 10	GO:0001701,GO:0004175,GO:0004222,GO:0005515,GO:0005634,GO:0005737,GO:0005794,GO:0005798,GO:0005802,GO:0005886,GO:0006468,GO:0006508,GO:0006509,GO:0006913,GO:0007162,GO:0007219,GO:0007220,GO:0008021,GO:0008233,GO:0008237,GO:0008284,GO:0008593,GO:0009986,GO:0010629,GO:0010820,GO:0014069,GO:0016020,GO:0016021,GO:0016485,GO:0016787,GO:0017124,GO:0019901,GO:0030054,GO:0030307,GO:0030335,GO:0030425,GO:…	in utero embryonic development|endopeptidase activity|metalloendopeptidase activity|protein binding|nucleus|cytoplasm|Golgi apparatus|Golgi-associated vesicle|trans-Golgi network|plasma membrane|protein phosphorylation|proteolysis|membrane protein ectodomain proteolysis|nucleocytoplasmic transport|negative regulation of cell adhesion|Notch signaling pathway|Notch receptor processing|synaptic vesi…	mmu05010	Alzheimer disease
Adam12	1902.33	0.223778	5.25608	2.2598	1.17619	1.47159e-07	1.51303e-06	Up	6.78491	6.99247	22.349	15.8519	11489	a disintegrin and metallopeptidase domain 12 (meltrin alpha)	GO:0004222,GO:0005515,GO:0005654,GO:0005886,GO:0006508,GO:0007155,GO:0008233,GO:0008237,GO:0016020,GO:0016021,GO:0016787,GO:0017124,GO:0045766,GO:0046872	metalloendopeptidase activity|protein binding|nucleoplasm|plasma membrane|proteolysis|cell adhesion|peptidase activity|metallopeptidase activity|membrane|integral component of membrane|hydrolase activity|SH3 domain binding|positive regulation of angiogenesis|metal ion binding
Adam17	1021.8	0.257869	5.91117	2.87649	1.52431	3.39685e-09	5.85809e-08	Up	5.16269	5.48316	23.3667	14.2866	11491	a disintegrin and metallopeptidase domain 17	GO:0001666,GO:0001934,GO:0002467,GO:0002532,GO:0004175,GO:0004222,GO:0005112,GO:0005138,GO:0005178,GO:0005515,GO:0005576,GO:0005737,GO:0005829,GO:0005886,GO:0005887,GO:0005911,GO:0005925,GO:0006508,GO:0006509,GO:0007155,GO:0007173,GO:0007219,GO:0007220,GO:0008233,GO:0008237,GO:0008284,GO:0009986,GO:0010820,GO:0010976,GO:0010977,GO:0015629,GO:0016020,GO:0016021,GO:0016324,GO:0016485,GO:0016787,GO:…	response to hypoxia|positive regulation of protein phosphorylation|germinal center formation|production of molecular mediator involved in inflammatory response|endopeptidase activity|metalloendopeptidase activity|Notch binding|interleukin-6 receptor binding|integrin binding|protein binding|extracellular region|cytoplasm|cytosol|plasma membrane|integral component of plasma membrane|cell-cell junct…	mmu04330,mmu05010,mmu05171	Notch signaling pathway|Alzheimer disease|Coronavirus disease - COVID-19
Adam9	377.979	0.30792	4.9491	2.87573	1.52393	7.45585e-07	6.14758e-06	Up	1.97493	2.32477	9.66967	5.55141	11502	a disintegrin and metallopeptidase domain 9 (meltrin gamma)	GO:0000186,GO:0004222,GO:0005080,GO:0005178,GO:0005515,GO:0005518,GO:0005615,GO:0005737,GO:0005886,GO:0006508,GO:0006509,GO:0007155,GO:0007160,GO:0007179,GO:0008233,GO:0008237,GO:0009986,GO:0010042,GO:0016020,GO:0016021,GO:0016323,GO:0016477,GO:0016485,GO:0016787,GO:0017124,GO:0030335,GO:0031233,GO:0031293,GO:0033627,GO:0033630,GO:0033631,GO:0034241,GO:0034612,GO:0042117,GO:0042542,GO:0042987,GO:…	activation of MAPKK activity|metalloendopeptidase activity|protein kinase C binding|integrin binding|protein binding|collagen binding|extracellular space|cytoplasm|plasma membrane|proteolysis|membrane protein ectodomain proteolysis|cell adhesion|cell-matrix adhesion|transforming growth factor beta receptor signaling pathway|peptidase activity|metallopeptidase activity|cell surface|response to man…
Adamts6	81.8809	0.47964	3.95542	3.72484	1.89718	7.63987e-05	0.000327719	Up	0.163314	0.224664	1.14634	0.634	108154	a disintegrin-like and metallopeptidase (reprolysin type) with thrombospondin type 1 motif, 6	GO:0001822,GO:0003279,GO:0004222,GO:0007507,GO:0030198,GO:0031012,GO:0035904,GO:0060976	kidney development|cardiac septum development|metalloendopeptidase activity|heart development|extracellular matrix organization|extracellular matrix|aorta development|coronary vasculature development
Adap1	2824.53	0.254874	-6.11948	0.339222	-1.5597	9.38814e-10	1.92146e-08	Down	75.6586	83.5598	25.4525	40.1171	231821	ArfGAP with dual PH domains 1	GO:0005096,GO:0005547,GO:0005634,GO:0005737,GO:0005829,GO:0005886,GO:0043087,GO:0043231	GTPase activator activity|phosphatidylinositol-3,4,5-trisphosphate binding|nucleus|cytoplasm|cytosol|plasma membrane|regulation of GTPase activity|intracellular membrane-bounded organelle
Adck1	594.232	0.244382	-4.56554	0.461455	-1.11574	4.98201e-06	3.21258e-05	Down	13.5622	12.4098	6.75205	7.84746	72113	aarF domain containing kinase 1	GO:0000166,GO:0004672,GO:0004674,GO:0005524,GO:0005576,GO:0005739,GO:0005743,GO:0006468,GO:0007005,GO:0010637,GO:0016301,GO:0016310,GO:0016740,GO:0032592,GO:0055088,GO:1903852	nucleotide binding|protein kinase activity|protein serine/threonine kinase activity|ATP binding|extracellular region|mitochondrion|mitochondrial inner membrane|protein phosphorylation|mitochondrion organization|negative regulation of mitochondrial fusion|kinase activity|phosphorylation|transferase activity|integral component of mitochondrial membrane|lipid homeostasis|positive regulation of crist…
Adnp	1245.05	0.253904	4.5191	2.21517	1.14742	6.21029e-06	3.87205e-05	Up	6.64114	7.04061	23.1884	14.081	11538	activity-dependent neuroprotective protein	GO:0003677,GO:0003682,GO:0005507,GO:0005515,GO:0005615,GO:0005634,GO:0005737,GO:0007614,GO:0010468,GO:0010629,GO:0010835,GO:0010976,GO:0019934,GO:0030424,GO:0030425,GO:0032091,GO:0032147,GO:0033484,GO:0042277,GO:0043025,GO:0043524,GO:0045773,GO:0046872,GO:0048487,GO:0050731,GO:0050805,GO:0051965,GO:0090575	DNA binding|chromatin binding|copper ion binding|protein binding|extracellular space|nucleus|cytoplasm|short-term memory|regulation of gene expression|negative regulation of gene expression|regulation of protein ADP-ribosylation|positive regulation of neuron projection development|cGMP-mediated signaling|axon|dendrite|negative regulation of protein binding|activation of protein kinase activity|ni…			Homeobox
Adss	1119.53	0.226769	5.87803	2.51918	1.33295	4.1517e-09	6.9478e-08	Up	11.4365	11.1493	39.8619	29.8733	11566	adenylosuccinate synthetase, non muscle	GO:0000166,GO:0004019,GO:0005525,GO:0005737,GO:0005739,GO:0005829,GO:0006164,GO:0006167,GO:0006531,GO:0016874,GO:0044208,GO:0046040,GO:0046872	nucleotide binding|adenylosuccinate synthase activity|GTP binding|cytoplasm|mitochondrion|cytosol|purine nucleotide biosynthetic process|AMP biosynthetic process|aspartate metabolic process|ligase activity|'de novo' AMP biosynthetic process|IMP metabolic process|metal ion binding	mmu00230,mmu00250	Purine metabolism|Alanine, aspartate and glutamate metabolism
Adssl1	142.654	0.345989	-2.90149	0.498656	-1.00388	0.00371398	0.00898947	Down	4.84592	4.78607	3.03627	2.83291	11565	adenylosuccinate synthetase like 1	GO:0000166,GO:0003924,GO:0004019,GO:0005515,GO:0005525,GO:0005737,GO:0006163,GO:0006164,GO:0006167,GO:0006531,GO:0009168,GO:0016020,GO:0016874,GO:0042802,GO:0044208,GO:0046040,GO:0046872,GO:0051015	nucleotide binding|GTPase activity|adenylosuccinate synthase activity|protein binding|GTP binding|cytoplasm|purine nucleotide metabolic process|purine nucleotide biosynthetic process|AMP biosynthetic process|aspartate metabolic process|purine ribonucleoside monophosphate biosynthetic process|membrane|ligase activity|identical protein binding|'de novo' AMP biosynthetic process|IMP metabolic proces…	mmu00230,mmu00250	Purine metabolism|Alanine, aspartate and glutamate metabolism
Aebp1	64.2059	0.504456	-4.12786	0.236134	-2.08232	3.66153e-05	0.000174614	Down	0.988195	0.775564	0.310004	0.199805	11568	AE binding protein 1	GO:0000122,GO:0000977,GO:0001227,GO:0003677,GO:0004180,GO:0004181,GO:0005516,GO:0005518,GO:0005576,GO:0005615,GO:0005634,GO:0005737,GO:0006355,GO:0006508,GO:0006518,GO:0008270,GO:0016485,GO:1904026	negative regulation of transcription by RNA polymerase II|RNA polymerase II transcription regulatory region sequence-specific DNA binding|DNA-binding transcription repressor activity, RNA polymerase II-specific|DNA binding|carboxypeptidase activity|metallocarboxypeptidase activity|calmodulin binding|collagen binding|extracellular region|extracellular space|nucleus|cytoplasm|regulation of transcri…
Aebp2	4320.29	0.248633	5.89042	2.75978	1.46455	3.85213e-09	6.55747e-08	Up	11.352	12.9237	52.0136	30.4547	11569	AE binding protein 2	GO:0000122,GO:0001227,GO:0003677,GO:0005634,GO:0005654,GO:0006325,GO:0006355,GO:0006357,GO:0035098,GO:0046872	negative regulation of transcription by RNA polymerase II|DNA-binding transcription repressor activity, RNA polymerase II-specific|DNA binding|nucleus|nucleoplasm|chromatin organization|regulation of transcription, DNA-templated|regulation of transcription by RNA polymerase II|ESC/E(Z) complex|metal ion binding			zf-C2H2
Afdn	113.936	0.385001	3.42764	2.49604	1.31964	0.000608863	0.00191115	Up	0.376797	0.409357	1.34457	1.05948	17356	afadin, adherens junction formation factor	GO:0005515,GO:0005654,GO:0005737,GO:0005829,GO:0005886,GO:0005911,GO:0005912,GO:0007155,GO:0007165,GO:0010628,GO:0016607,GO:0021537,GO:0021987,GO:0022409,GO:0030054,GO:0030274,GO:0030336,GO:0030424,GO:0031267,GO:0032880,GO:0034334,GO:0036477,GO:0043296,GO:0043547,GO:0044291,GO:0044331,GO:0045177,GO:0046930,GO:0046931,GO:0048854,GO:0048872,GO:0050775,GO:0050839,GO:0051015,GO:0060019,GO:0060076,GO:…	protein binding|nucleoplasm|cytoplasm|cytosol|plasma membrane|cell-cell junction|adherens junction|cell adhesion|signal transduction|positive regulation of gene expression|nuclear speck|telencephalon development|cerebral cortex development|positive regulation of cell-cell adhesion|cell junction|LIM domain binding|negative regulation of cell migration|axon|small GTPase binding|regulation of protei…	mmu04014,mmu04015,mmu04024,mmu04520,mmu04530,mmu04670	Ras signaling pathway|Rap1 signaling pathway|cAMP signaling pathway|Adherens junction|Tight junction|Leukocyte transendothelial migration
Aff4	1145.85	0.290907	5.585	3.08381	1.62471	2.33706e-08	3.0239e-07	Up	2.37039	2.23566	11.7611	5.74507	93736	AF4/FMR2 family, member 4	GO:0001650,GO:0005515,GO:0005634,GO:0005654,GO:0007286,GO:0008023,GO:0010468,GO:0032783,GO:0035327	fibrillar center|protein binding|nucleus|nucleoplasm|spermatid development|transcription elongation factor complex|regulation of gene expression|super elongation complex|transcriptionally active chromatin			AF-4
Aftph	841.33	0.31052	6.61582	4.15356	2.05435	3.69498e-11	1.24592e-09	Up	3.35753	3.94934	25.5494	11.9198	216549	aftiphilin	GO:0005654,GO:0005737,GO:0005794,GO:0005829,GO:0015031,GO:0030121,GO:0030276,GO:0031410,GO:0032588,GO:0043231,GO:0046907	nucleoplasm|cytoplasm|Golgi apparatus|cytosol|protein transport|AP-1 adaptor complex|clathrin binding|cytoplasmic vesicle|trans-Golgi network membrane|intracellular membrane-bounded organelle|intracellular transport
Agfg1	1658.53	0.224143	4.87863	2.13393	1.09351	1.06825e-06	8.39392e-06	Up	5.70957	5.73915	17.4653	12.5024	15463	ArfGAP with FG repeats 1	GO:0001675,GO:0003677,GO:0005096,GO:0005634,GO:0007275,GO:0007283,GO:0007289,GO:0030154,GO:0031410,GO:0042995,GO:0043025,GO:0043231,GO:0045109,GO:0046872	acrosome assembly|DNA binding|GTPase activator activity|nucleus|multicellular organism development|spermatogenesis|spermatid nucleus differentiation|cell differentiation|cytoplasmic vesicle|cell projection|neuronal cell body|intracellular membrane-bounded organelle|intermediate filament organization|metal ion binding
Ago3	206.943	0.376038	5.85213	4.59679	2.20063	4.85314e-09	7.94575e-08	Up	0.192799	0.204216	1.5125	0.737162	214150	argonaute RISC catalytic subunit 3	GO:0000794,GO:0003676,GO:0003723,GO:0003725,GO:0003727,GO:0004518,GO:0004519,GO:0004521,GO:0005654,GO:0005737,GO:0005829,GO:0006402,GO:0006417,GO:0010501,GO:0010628,GO:0016442,GO:0016787,GO:0031047,GO:0031054,GO:0035196,GO:0035198,GO:0035278,GO:0035280,GO:0036464,GO:0046872,GO:0070578,GO:0072091,GO:0090624,GO:0098586,GO:1901224	condensed nuclear chromosome|nucleic acid binding|RNA binding|double-stranded RNA binding|single-stranded RNA binding|nuclease activity|endonuclease activity|endoribonuclease activity|nucleoplasm|cytoplasm|cytosol|mRNA catabolic process|regulation of translation|RNA secondary structure unwinding|positive regulation of gene expression|RISC complex|hydrolase activity|gene silencing by RNA|pre-miRNA…
Agps	968.145	0.268031	6.14201	3.13019	1.64625	8.14842e-10	1.70513e-08	Up	2.66001	3.10827	13.9557	8.26629	228061	alkylglycerone phosphate synthase	GO:0003824,GO:0005730,GO:0005739,GO:0005777,GO:0005782,GO:0006629,GO:0008609,GO:0008610,GO:0016020,GO:0016491,GO:0016740,GO:0050660,GO:0071949	catalytic activity|nucleolus|mitochondrion|peroxisome|peroxisomal matrix|lipid metabolic process|alkylglycerone-phosphate synthase activity|lipid biosynthetic process|membrane|oxidoreductase activity|transferase activity|flavin adenine dinucleotide binding|FAD binding	mmu00565,mmu04146	Ether lipid metabolism|Peroxisome
Agtpbp1	549.698	0.30539	5.70432	3.34509	1.74204	1.16805e-08	1.69218e-07	Up	1.75789	2.10541	10.4454	5.48489	67269	ATP/GTP binding protein 1	GO:0001754,GO:0004180,GO:0004181,GO:0005515,GO:0005634,GO:0005730,GO:0005737,GO:0005739,GO:0005829,GO:0006508,GO:0007005,GO:0007628,GO:0008233,GO:0008237,GO:0008270,GO:0008285,GO:0015631,GO:0016787,GO:0021549,GO:0021680,GO:0021702,GO:0021772,GO:0021954,GO:0035608,GO:0035609,GO:0035610,GO:0042133,GO:0043231,GO:0046872,GO:0050905,GO:0060041,GO:0098930,GO:0098957,GO:0098958,GO:2000060	eye photoreceptor cell differentiation|carboxypeptidase activity|metallocarboxypeptidase activity|protein binding|nucleus|nucleolus|cytoplasm|mitochondrion|cytosol|proteolysis|mitochondrion organization|adult walking behavior|peptidase activity|metallopeptidase activity|zinc ion binding|negative regulation of cell population proliferation|tubulin binding|hydrolase activity|cerebellum development|…
Ahctf1	969.017	0.28188	6.89592	3.84724	1.94382	5.35161e-12	2.49988e-10	Up	2.07775	2.02571	12.7085	6.73117	226747	AT hook containing transcription factor 1	GO:0000775,GO:0000776,GO:0000785,GO:0003677,GO:0005634,GO:0005643,GO:0005694,GO:0005737,GO:0007049,GO:0007275,GO:0015031,GO:0016363,GO:0030097,GO:0031080,GO:0031965,GO:0032465,GO:0051028,GO:0051292,GO:0051301	chromosome, centromeric region|kinetochore|chromatin|DNA binding|nucleus|nuclear pore|chromosome|cytoplasm|cell cycle|multicellular organism development|protein transport|nuclear matrix|hemopoiesis|nuclear pore outer ring|nuclear membrane|regulation of cytokinesis|mRNA transport|nuclear pore complex assembly|cell division
Ahcy	4500.59	0.233131	-4.58298	0.476836	-1.06843	4.58389e-06	2.98179e-05	Down	105.429	111.656	52.1159	73.6958	269378	S-adenosylhomocysteine hydrolase	GO:0002439,GO:0004013,GO:0005507,GO:0005515,GO:0005634,GO:0005829,GO:0007584,GO:0019510,GO:0030554,GO:0033353,GO:0042745,GO:0042802,GO:0043005,GO:0043621,GO:0051287	chronic inflammatory response to antigenic stimulus|adenosylhomocysteinase activity|copper ion binding|protein binding|nucleus|cytosol|response to nutrient|S-adenosylhomocysteine catabolic process|adenyl nucleotide binding|S-adenosylmethionine cycle|circadian sleep/wake cycle|identical protein binding|neuron projection|protein self-association|NAD binding	mmu00270	Cysteine and methionine metabolism
Ahi1	265.937	0.295223	3.53172	2.06	1.04265	0.000412868	0.00136873	Up	1.4908	1.60043	4.47343	3.33406	52906	Abelson helper integration site 1	GO:0001738,GO:0001750,GO:0001947,GO:0002092,GO:0005515,GO:0005737,GO:0005813,GO:0005814,GO:0005856,GO:0005911,GO:0005912,GO:0005929,GO:0006903,GO:0007169,GO:0007275,GO:0007417,GO:0010628,GO:0010842,GO:0010976,GO:0016192,GO:0030030,GO:0030054,GO:0030154,GO:0030862,GO:0030902,GO:0033365,GO:0034613,GO:0035844,GO:0035845,GO:0036038,GO:0036064,GO:0039008,GO:0042462,GO:0042802,GO:0042995,GO:0043066,GO:…	morphogenesis of a polarized epithelium|photoreceptor outer segment|heart looping|positive regulation of receptor internalization|protein binding|cytoplasm|centrosome|centriole|cytoskeleton|cell-cell junction|adherens junction|cilium|vesicle targeting|transmembrane receptor protein tyrosine kinase signaling pathway|multicellular organism development|central nervous system development|positive reg…
Ahnak	10486.5	0.253996	7.30241	3.61698	1.85478	2.82662e-13	2.46665e-11	Up	10.6365	10.9649	62.2971	33.9241	66395	AHNAK nucleoprotein (desmoyokin)	GO:0005515,GO:0005634,GO:0005737,GO:0005829,GO:0005886,GO:0005911,GO:0015629,GO:0030315,GO:0031982,GO:0042383,GO:0042802,GO:0043034,GO:0043484,GO:0044291,GO:0044548,GO:0045121,GO:0070062,GO:0097493,GO:1901385	protein binding|nucleus|cytoplasm|cytosol|plasma membrane|cell-cell junction|actin cytoskeleton|T-tubule|vesicle|sarcolemma|identical protein binding|costamere|regulation of RNA splicing|cell-cell contact zone|S100 protein binding|membrane raft|extracellular exosome|structural molecule activity conferring elasticity|regulation of voltage-gated calcium channel activity	mmu05132	Salmonella infection
Ahsa2	344.052	0.290976	4.43619	2.44668	1.29082	9.1565e-06	5.37033e-05	Up	2.17351	2.19163	7.93406	5.17973	268390	AHA1, activator of heat shock protein ATPase 2	GO:0001671,GO:0005829,GO:0006457,GO:0032781,GO:0051087,GO:0051879	ATPase activator activity|cytosol|protein folding|positive regulation of ATPase activity|chaperone binding|Hsp90 protein binding
AI987944	82.2938	0.545929	5.20262	7.1615	2.84026	1.96501e-07	1.92685e-06	Up	0.21544	0.275361	3.17252	1.17664	233168	expressed sequence AI987944	GO:0000122,GO:0000977,GO:0000981,GO:0001227,GO:0006357	negative regulation of transcription by RNA polymerase II|RNA polymerase II transcription regulatory region sequence-specific DNA binding|DNA-binding transcription factor activity, RNA polymerase II-specific|DNA-binding transcription repressor activity, RNA polymerase II-specific|regulation of transcription by RNA polymerase II	mmu05168	Herpes simplex virus 1 infection	zf-C2H2
Aif1l	24.0655	0.752069	-2.35924	0.292334	-1.77431	0.0183124	0.0358207	Down	0.55906	0.583707	0.227996	0.18086	108897	allograft inflammatory factor 1-like	GO:0003779,GO:0005509,GO:0005737,GO:0005856,GO:0005884,GO:0005886,GO:0005925,GO:0015629,GO:0016020,GO:0032587,GO:0032991,GO:0042995,GO:0046872,GO:0051015,GO:0051017,GO:0097178	actin binding|calcium ion binding|cytoplasm|cytoskeleton|actin filament|plasma membrane|focal adhesion|actin cytoskeleton|membrane|ruffle membrane|protein-containing complex|cell projection|metal ion binding|actin filament binding|actin filament bundle assembly|ruffle assembly
Aim2	269.614	0.344938	5.37586	3.61587	1.85434	7.6216e-08	8.48816e-07	Up	0.748805	0.608345	3.97161	2.06493	383619	absent in melanoma 2	GO:0002218,GO:0002230,GO:0002376,GO:0003677,GO:0003690,GO:0005515,GO:0005634,GO:0005654,GO:0005737,GO:0005739,GO:0005829,GO:0006915,GO:0006954,GO:0032088,GO:0032611,GO:0032731,GO:0033209,GO:0035458,GO:0035690,GO:0042802,GO:0044546,GO:0045087,GO:0051092,GO:0070269,GO:0097169,GO:1904270,GO:2001056	activation of innate immune response|positive regulation of defense response to virus by host|immune system process|DNA binding|double-stranded DNA binding|protein binding|nucleus|nucleoplasm|cytoplasm|mitochondrion|cytosol|apoptotic process|inflammatory response|negative regulation of NF-kappaB transcription factor activity|interleukin-1 beta production|positive regulation of interleukin-1 beta …	mmu04621,mmu04623	NOD-like receptor signaling pathway|Cytosolic DNA-sensing pathway
Aimp2	1403.75	0.244811	-4.39515	0.474348	-1.07598	1.10696e-05	6.3327e-05	Down	75.5097	70.1347	34.6578	49.2615	231872	aminoacyl tRNA synthetase complex-interacting multifunctional protein 2	GO:0005515,GO:0005634,GO:0005737,GO:0005829,GO:0006412,GO:0006915,GO:0007275,GO:0008285,GO:0017101,GO:0030154,GO:0031398,GO:0060090,GO:0060510,GO:0065003,GO:1901216,GO:1903632	protein binding|nucleus|cytoplasm|cytosol|translation|apoptotic process|multicellular organism development|negative regulation of cell population proliferation|aminoacyl-tRNA synthetase multienzyme complex|cell differentiation|positive regulation of protein ubiquitination|molecular adaptor activity|type II pneumocyte differentiation|protein-containing complex assembly|positive regulation of neuro…
Akap10	548.67	0.272479	5.30151	2.72178	1.44455	1.14847e-07	1.21341e-06	Up	0.791487	0.815334	3.29548	2.07824	56697	A kinase (PRKA) anchor protein 10	GO:0005737,GO:0005739,GO:0005829,GO:0005886,GO:0008104,GO:0016020,GO:0032991,GO:0051018	cytoplasm|mitochondrion|cytosol|plasma membrane|protein localization|membrane|protein-containing complex|protein kinase A binding
Akap11	609.867	0.32697	6.08656	3.9727	1.99012	1.15361e-09	2.29496e-08	Up	1.04597	1.30985	7.94572	3.6153	219181	A kinase (PRKA) anchor protein 11	GO:0001934,GO:0003091,GO:0005515,GO:0005730,GO:0005737,GO:0005777,GO:0005829,GO:0005886,GO:0008157,GO:0019207,GO:0030866,GO:0032991,GO:0034236,GO:0034237,GO:0034613,GO:0036010,GO:1903142	positive regulation of protein phosphorylation|renal water homeostasis|protein binding|nucleolus|cytoplasm|peroxisome|cytosol|plasma membrane|protein phosphatase 1 binding|kinase regulator activity|cortical actin cytoskeleton organization|protein-containing complex|protein kinase A catalytic subunit binding|protein kinase A regulatory subunit binding|cellular protein localization|protein localiza…
Akap13	3915.52	0.222094	4.53016	2.00851	1.00612	5.89384e-06	3.70394e-05	Up	4.92697	5.6029	15.255	10.7136	75547	A kinase (PRKA) anchor protein 13	GO:0004691,GO:0005078,GO:0005085,GO:0005634,GO:0005737,GO:0005829,GO:0005856,GO:0005884,GO:0005938,GO:0007186,GO:0007507,GO:0015629,GO:0016020,GO:0030864,GO:0031267,GO:0035023,GO:0035025,GO:0035556,GO:0043123,GO:0043406,GO:0046872,GO:0048471,GO:0051018,GO:0051168,GO:0055007,GO:0060090,GO:0060297,GO:0060348,GO:0061049,GO:0071875,GO:0086023,GO:1900169	cAMP-dependent protein kinase activity|MAP-kinase scaffold activity|guanyl-nucleotide exchange factor activity|nucleus|cytoplasm|cytosol|cytoskeleton|actin filament|cell cortex|G protein-coupled receptor signaling pathway|heart development|actin cytoskeleton|membrane|cortical actin cytoskeleton|small GTPase binding|regulation of Rho protein signal transduction|positive regulation of Rho protein s…	mmu04928,mmu05163	Parathyroid hormone synthesis, secretion and action|Human cytomegalovirus infection
Akap17a	3419.04	0.232184	-4.4931	0.48524	-1.04323	7.01929e-06	4.30185e-05	Down	44.9285	46.7705	22.5927	31.4952	118568424
Akap17b	74.3552	0.53882	3.80406	4.14021	2.0497	0.000142346	0.000553206	Up	0.235501	0.187575	1.56813	0.593517	338351	A kinase (PRKA) anchor protein 17B	GO:0003676,GO:0003723,GO:0005634,GO:0005681,GO:0006397,GO:0008380	nucleic acid binding|RNA binding|nucleus|spliceosomal complex|mRNA processing|RNA splicing
Akap8	1214.01	0.251534	5.30299	2.5208	1.33388	1.13922e-07	1.20709e-06	Up	7.02906	7.38285	27.5855	17.0757	56399	A kinase (PRKA) anchor protein 8	GO:0000785,GO:0000793,GO:0001939,GO:0002376,GO:0003677,GO:0003682,GO:0003690,GO:0005515,GO:0005634,GO:0005654,GO:0005730,GO:0005737,GO:0005739,GO:0005794,GO:0007076,GO:0008270,GO:0015031,GO:0016363,GO:0031065,GO:0032720,GO:0033127,GO:0034237,GO:0042826,GO:0044839,GO:0045087,GO:0046872,GO:0051059,GO:0071222,GO:0071380	chromatin|condensed chromosome|female pronucleus|immune system process|DNA binding|chromatin binding|double-stranded DNA binding|protein binding|nucleus|nucleoplasm|nucleolus|cytoplasm|mitochondrion|Golgi apparatus|mitotic chromosome condensation|zinc ion binding|protein transport|nuclear matrix|positive regulation of histone deacetylation|negative regulation of tumor necrosis factor production|r…
Akap9	475.396	0.373003	5.80391	4.48428	2.16488	6.47852e-09	1.01677e-07	Up	0.292326	0.387646	2.75852	1.01844	100986	A kinase (PRKA) anchor protein (yotiao) 9	GO:0000242,GO:0005515,GO:0005737,GO:0005794,GO:0005795,GO:0005801,GO:0005813,GO:0005856,GO:0007165,GO:0007194,GO:0007283,GO:0015459,GO:0033138,GO:0034237,GO:0034629,GO:0034705,GO:0036064,GO:0043025,GO:0044307,GO:0051661,GO:0060009,GO:0060090,GO:0060307,GO:0097060,GO:0097729,GO:0099147,GO:0120219,GO:1901018,GO:1903358	pericentriolar material|protein binding|cytoplasm|Golgi apparatus|Golgi stack|cis-Golgi network|centrosome|cytoskeleton|signal transduction|negative regulation of adenylate cyclase activity|spermatogenesis|potassium channel regulator activity|positive regulation of peptidyl-serine phosphorylation|protein kinase A regulatory subunit binding|cellular protein-containing complex localization|potassiu…
Akr7a5	386.579	0.267288	-5.11431	0.387698	-1.36699	3.14889e-07	2.91205e-06	Down	16.0568	14.5864	6.66232	7.81026	110198	aldo-keto reductase family 7, member A5 (aflatoxin aldehyde reductase)	GO:0004032,GO:0005635,GO:0005737,GO:0005739,GO:0005794,GO:0005829,GO:0016491,GO:0019119,GO:0044597,GO:0044598	alditol:NADP+ 1-oxidoreductase activity|nuclear envelope|cytoplasm|mitochondrion|Golgi apparatus|cytosol|oxidoreductase activity|phenanthrene-9,10-epoxide hydrolase activity|daunorubicin metabolic process|doxorubicin metabolic process	mmu00980	Metabolism of xenobiotics by cytochrome P450
Akt3	414.094	0.291388	5.29636	2.91459	1.54329	1.18136e-07	1.24484e-06	Up	0.662264	0.703888	3.04148	1.85373	23797	thymoma viral proto-oncogene 3	GO:0000002,GO:0000166,GO:0001938,GO:0004672,GO:0004674,GO:0005080,GO:0005515,GO:0005524,GO:0005634,GO:0005737,GO:0005886,GO:0006468,GO:0007165,GO:0010765,GO:0016020,GO:0016301,GO:0016310,GO:0016740,GO:0018105,GO:0018107,GO:0032008,GO:0032869,GO:0035556,GO:0043536,GO:0045766,GO:0045793,GO:0048854,GO:0048873,GO:0090050,GO:0106310,GO:0106311,GO:1905564,GO:1905653,GO:2000773	mitochondrial genome maintenance|nucleotide binding|positive regulation of endothelial cell proliferation|protein kinase activity|protein serine/threonine kinase activity|protein kinase C binding|protein binding|ATP binding|nucleus|cytoplasm|plasma membrane|protein phosphorylation|signal transduction|positive regulation of sodium ion transport|membrane|kinase activity|phosphorylation|transferase …	mmu01521,mmu01522,mmu01524,mmu04010,mmu04012,mmu04014,mmu04015,mmu04022,mmu04024,mmu04062,mmu04066,mmu04068,mmu04071,mmu04072,mmu04140,mmu04150,mmu04151,mmu04152,mmu04210,mmu04211,mmu04213,mmu04218,mmu04261,mmu04370,mmu04371,mmu04380,mmu04510,mmu04550,mmu04611,mmu04613,mmu04620,mmu04625,mmu04630,mmu04660,mmu04662,mmu04664,mmu04666,mmu04668,mmu04722,mmu04725,mmu04728,mmu04910,mmu04914,mmu04915,mmu…	EGFR tyrosine kinase inhibitor resistance|Endocrine resistance|Platinum drug resistance|MAPK signaling pathway|ErbB signaling pathway|Ras signaling pathway|Rap1 signaling pathway|cGMP-PKG signaling pathway|cAMP signaling pathway|Chemokine signaling pathway|HIF-1 signaling pathway|FoxO signaling pathway|Sphingolipid signaling pathway|Phospholipase D signaling pathway|Autophagy - animal|mTOR signal…
Alad	788.08	0.244752	-4.52793	0.463866	-1.10822	5.95653e-06	3.7374e-05	Down	10.4088	10.2113	5.06844	6.57015	17025	aminolevulinate, delta-, dehydratase	GO:0003824,GO:0004655,GO:0005615,GO:0005829,GO:0006779,GO:0006783,GO:0007584,GO:0008152,GO:0008270,GO:0010033,GO:0010038,GO:0010043,GO:0016829,GO:0033014,GO:0042493,GO:0042802,GO:0045471,GO:0046685,GO:0046686,GO:0046872,GO:0051260,GO:0071353,GO:1901799,GO:1904854	catalytic activity|porphobilinogen synthase activity|extracellular space|cytosol|porphyrin-containing compound biosynthetic process|heme biosynthetic process|response to nutrient|metabolic process|zinc ion binding|response to organic substance|response to metal ion|response to zinc ion|lyase activity|tetrapyrrole biosynthetic process|response to drug|identical protein binding|response to ethanol|…	mmu00860	Porphyrin and chlorophyll metabolism
Alcam	350.986	0.318063	4.96684	2.98922	1.57977	6.80535e-07	5.69432e-06	Up	1.32817	1.82908	7.30175	4.32092	11658	activated leukocyte cell adhesion molecule	GO:0001772,GO:0002250,GO:0002376,GO:0005515,GO:0005886,GO:0007155,GO:0007157,GO:0007411,GO:0008045,GO:0009897,GO:0016020,GO:0016021,GO:0030424,GO:0031226,GO:0042101,GO:0042802,GO:0042995,GO:0043025	immunological synapse|adaptive immune response|immune system process|protein binding|plasma membrane|cell adhesion|heterophilic cell-cell adhesion via plasma membrane cell adhesion molecules|axon guidance|motor neuron axon guidance|external side of plasma membrane|membrane|integral component of membrane|axon|intrinsic component of plasma membrane|T cell receptor complex|identical protein binding|…	mmu04514	Cell adhesion molecules
Aldh16a1	1410.7	0.237547	-4.63148	0.466454	-1.10019	3.63063e-06	2.43788e-05	Down	32.2799	34.2283	16.0905	21.6485	69748	aldehyde dehydrogenase 16 family, member A1	GO:0016491,GO:0016620	oxidoreductase activity|oxidoreductase activity, acting on the aldehyde or oxo group of donors, NAD or NADP as acceptor
Aldh1a3	29.85	0.702824	2.96638	4.24229	2.08484	0.00301327	0.00751416	Up	0.15256	0.150675	0.670027	0.895104	56847	aldehyde dehydrogenase family 1, subfamily A3	GO:0001758,GO:0002072,GO:0002138,GO:0004028,GO:0004029,GO:0004030,GO:0005737,GO:0006081,GO:0007626,GO:0016491,GO:0016620,GO:0021768,GO:0031076,GO:0042472,GO:0042573,GO:0042574,GO:0042803,GO:0043065,GO:0043584,GO:0048048,GO:0048386,GO:0050885,GO:0051289,GO:0060013,GO:0060166,GO:0060324,GO:0070324,GO:0070384,GO:0070403	retinal dehydrogenase activity|optic cup morphogenesis involved in camera-type eye development|retinoic acid biosynthetic process|3-chloroallyl aldehyde dehydrogenase activity|aldehyde dehydrogenase (NAD+) activity|aldehyde dehydrogenase [NAD(P)+] activity|cytoplasm|cellular aldehyde metabolic process|locomotory behavior|oxidoreductase activity|oxidoreductase activity, acting on the aldehyde or o…	mmu00830	Retinol metabolism
Aldh1b1	387.291	0.26746	-3.95385	0.480465	-1.0575	7.69043e-05	0.00032953	Down	9.99927	10.5841	5.51198	6.54258	72535	aldehyde dehydrogenase 1 family, member B1	GO:0004029,GO:0005654,GO:0005739,GO:0005829,GO:0016491,GO:0016620,GO:0043231,GO:0043878	aldehyde dehydrogenase (NAD+) activity|nucleoplasm|mitochondrion|cytosol|oxidoreductase activity|oxidoreductase activity, acting on the aldehyde or oxo group of donors, NAD or NADP as acceptor|intracellular membrane-bounded organelle|glyceraldehyde-3-phosphate dehydrogenase (NAD+) (non-phosphorylating) activity	mmu00010,mmu00053,mmu00071,mmu00280,mmu00310,mmu00330,mmu00340,mmu00380,mmu00410,mmu00561,mmu00620,mmu00770	Glycolysis / Gluconeogenesis|Ascorbate and aldarate metabolism|Fatty acid degradation|Valine, leucine and isoleucine degradation|Lysine degradation|Arginine and proline metabolism|Histidine metabolism|Tryptophan metabolism|beta-Alanine metabolism|Glycerolipid metabolism|Pyruvate metabolism|Pantothenate and CoA biosynthesis
Aldh2	1688.92	0.24025	-7.99338	0.264179	-1.92041	1.31287e-15	3.88181e-13	Down	25.009	33.1653	8.48834	10.2574	11669	aldehyde dehydrogenase 2, mitochondrial	GO:0004029,GO:0005515,GO:0005739,GO:0005759,GO:0006117,GO:0008631,GO:0014070,GO:0016491,GO:0016620,GO:0042802,GO:0043066,GO:0043878,GO:0048149,GO:0050727,GO:0051287,GO:0070404,GO:0110095,GO:2000377	aldehyde dehydrogenase (NAD+) activity|protein binding|mitochondrion|mitochondrial matrix|acetaldehyde metabolic process|intrinsic apoptotic signaling pathway in response to oxidative stress|response to organic cyclic compound|oxidoreductase activity|oxidoreductase activity, acting on the aldehyde or oxo group of donors, NAD or NADP as acceptor|identical protein binding|negative regulation of apo…	mmu00010,mmu00053,mmu00071,mmu00280,mmu00310,mmu00330,mmu00340,mmu00380,mmu00410,mmu00561,mmu00620,mmu00770	Glycolysis / Gluconeogenesis|Ascorbate and aldarate metabolism|Fatty acid degradation|Valine, leucine and isoleucine degradation|Lysine degradation|Arginine and proline metabolism|Histidine metabolism|Tryptophan metabolism|beta-Alanine metabolism|Glycerolipid metabolism|Pyruvate metabolism|Pantothenate and CoA biosynthesis
Aldh4a1	677.745	0.255872	-4.01061	0.491001	-1.0262	6.05609e-05	0.000270133	Down	7.55627	7.45446	3.79435	5.16851	212647	aldehyde dehydrogenase 4 family, member A1	GO:0003842,GO:0004029,GO:0005739,GO:0005829,GO:0006560,GO:0010133,GO:0016491,GO:0016620,GO:0042802,GO:0043878	1-pyrroline-5-carboxylate dehydrogenase activity|aldehyde dehydrogenase (NAD+) activity|mitochondrion|cytosol|proline metabolic process|proline catabolic process to glutamate|oxidoreductase activity|oxidoreductase activity, acting on the aldehyde or oxo group of donors, NAD or NADP as acceptor|identical protein binding|glyceraldehyde-3-phosphate dehydrogenase (NAD+) (non-phosphorylating) activity	mmu00250,mmu00330	Alanine, aspartate and glutamate metabolism|Arginine and proline metabolism
Aldh6a1	27.6308	0.757815	2.57124	3.85979	1.94852	0.0101336	0.0214475	Up	0.126797	0.150278	0.932778	0.387638	104776	aldehyde dehydrogenase family 6, subfamily A1	GO:0004491,GO:0005654,GO:0005739,GO:0006210,GO:0006573,GO:0006574,GO:0016491,GO:0016620,GO:0016790,GO:0018478,GO:0019484,GO:0019859,GO:0050873	methylmalonate-semialdehyde dehydrogenase (acylating) activity|nucleoplasm|mitochondrion|thymine catabolic process|valine metabolic process|valine catabolic process|oxidoreductase activity|oxidoreductase activity, acting on the aldehyde or oxo group of donors, NAD or NADP as acceptor|thiolester hydrolase activity|malonate-semialdehyde dehydrogenase (acetylating) activity|beta-alanine catabolic pr…	mmu00280,mmu00410,mmu00562,mmu00640	Valine, leucine and isoleucine degradation|beta-Alanine metabolism|Inositol phosphate metabolism|Propanoate metabolism
Alg10b	496.998	0.300476	4.58319	2.59753	1.37714	4.57926e-06	2.98139e-05	Up	3.06274	3.64989	13.8403	7.63789	380959	asparagine-linked glycosylation 10B (alpha-1,2-glucosyltransferase)	GO:0005783,GO:0005886,GO:0006487,GO:0006488,GO:0007605,GO:0016020,GO:0016021,GO:0016740,GO:0016757,GO:0060117,GO:0071805,GO:0106073	endoplasmic reticulum|plasma membrane|protein N-linked glycosylation|dolichol-linked oligosaccharide biosynthetic process|sensory perception of sound|membrane|integral component of membrane|transferase activity|glycosyltransferase activity|auditory receptor cell development|potassium ion transmembrane transport|dolichyl pyrophosphate Glc2Man9GlcNAc2 alpha-1,2-glucosyltransferase activity	mmu00510	N-Glycan biosynthesis
Alg11	109.377	0.410503	3.76472	2.91891	1.54543	0.000166734	0.000631037	Up	0.552111	0.436234	2.15203	1.38573	207958	asparagine-linked glycosylation 11 (alpha-1,2-mannosyltransferase)	GO:0004377,GO:0005783,GO:0005789,GO:0006487,GO:0006490,GO:0016020,GO:0016021,GO:0016740,GO:0016757	GDP-Man:Man3GlcNAc2-PP-Dol alpha-1,2-mannosyltransferase activity|endoplasmic reticulum|endoplasmic reticulum membrane|protein N-linked glycosylation|oligosaccharide-lipid intermediate biosynthetic process|membrane|integral component of membrane|transferase activity|glycosyltransferase activity	mmu00510,mmu00513	N-Glycan biosynthesis|Various types of N-glycan biosynthesis
Alg6	103.656	0.39338	2.73066	2.10554	1.07419	0.00632072	0.0142171	Up	0.952902	1.0823	2.68541	2.55351	320438	asparagine-linked glycosylation 6 (alpha-1,3,-glucosyltransferase)	GO:0005783,GO:0005789,GO:0006487,GO:0006488,GO:0006490,GO:0016020,GO:0016021,GO:0016740,GO:0016757,GO:0016758,GO:0042281,GO:0046527	endoplasmic reticulum|endoplasmic reticulum membrane|protein N-linked glycosylation|dolichol-linked oligosaccharide biosynthetic process|oligosaccharide-lipid intermediate biosynthetic process|membrane|integral component of membrane|transferase activity|glycosyltransferase activity|hexosyltransferase activity|dolichyl pyrophosphate Man9GlcNAc2 alpha-1,3-glucosyltransferase activity|glucosyltransf…	mmu00510	N-Glycan biosynthesis
Alkbh7	341.918	0.285428	-3.65851	0.484901	-1.04424	0.000253686	0.000906435	Down	22.6048	21.8295	11.1964	15.0156	66400	alkB homolog 7	GO:0005739,GO:0005759,GO:0006631,GO:0006974,GO:0010883,GO:0012501,GO:0016491,GO:0016706,GO:0046872,GO:0051213,GO:1902445	mitochondrion|mitochondrial matrix|fatty acid metabolic process|cellular response to DNA damage stimulus|regulation of lipid storage|programmed cell death|oxidoreductase activity|2-oxoglutarate-dependent dioxygenase activity|metal ion binding|dioxygenase activity|regulation of mitochondrial membrane permeability involved in programmed necrotic cell death
Alkbh8	125.162	0.451753	5.07426	4.8984	2.29231	3.89011e-07	3.49667e-06	Up	0.172695	0.29564	1.90879	0.925546	67667	alkB homolog 8, tRNA methyltransferase	GO:0000049,GO:0002098,GO:0003676,GO:0003723,GO:0003824,GO:0005506,GO:0005634,GO:0005654,GO:0005737,GO:0005829,GO:0006974,GO:0008152,GO:0008168,GO:0008270,GO:0016300,GO:0016491,GO:0016604,GO:0016706,GO:0016740,GO:0030488,GO:0032259,GO:0046872,GO:0106335	tRNA binding|tRNA wobble uridine modification|nucleic acid binding|RNA binding|catalytic activity|iron ion binding|nucleus|nucleoplasm|cytoplasm|cytosol|cellular response to DNA damage stimulus|metabolic process|methyltransferase activity|zinc ion binding|tRNA (uracil) methyltransferase activity|oxidoreductase activity|nuclear body|2-oxoglutarate-dependent dioxygenase activity|transferase activit…
Alms1	108.507	0.451332	4.32938	3.87443	1.95398	1.49531e-05	8.12358e-05	Up	0.14055	0.25912	1.2037	0.705527	236266	ALMS1, centrosome and basal body associated	GO:0001678,GO:0001736,GO:0005813,GO:0005814,GO:0005829,GO:0006629,GO:0007286,GO:0007605,GO:0008017,GO:0016197,GO:0019722,GO:0030728,GO:0036064,GO:0040015,GO:0042593,GO:0042632,GO:0043066,GO:0045598,GO:0046548,GO:0046599,GO:0050673,GO:0051393,GO:0051492,GO:0060122,GO:0060271,GO:0120162	cellular glucose homeostasis|establishment of planar polarity|centrosome|centriole|cytosol|lipid metabolic process|spermatid development|sensory perception of sound|microtubule binding|endosomal transport|calcium-mediated signaling|ovulation|ciliary basal body|negative regulation of multicellular organism growth|glucose homeostasis|cholesterol homeostasis|negative regulation of apoptotic process|…
Amd1	554.963	0.254393	5.12863	2.47031	1.30469	2.91855e-07	2.7181e-06	Up	4.04597	4.9841	15.1687	12.1775	11702	S-adenosylmethionine decarboxylase 1	GO:0001701,GO:0004014,GO:0005515,GO:0005829,GO:0006596,GO:0006597,GO:0008295,GO:0016829,GO:0016831,GO:0019810,GO:0042802	in utero embryonic development|adenosylmethionine decarboxylase activity|protein binding|cytosol|polyamine biosynthetic process|spermine biosynthetic process|spermidine biosynthetic process|lyase activity|carboxy-lyase activity|putrescine binding|identical protein binding	mmu00270,mmu00330	Cysteine and methionine metabolism|Arginine and proline metabolism
Amer1	109.96	0.443158	2.81848	2.37682	1.24903	0.00482512	0.0112764	Up	0.362022	0.335548	1.40651	0.636934	72345	APC membrane recruitment 1	GO:0001822,GO:0005546,GO:0005634,GO:0005737,GO:0005886,GO:0008013,GO:0008289,GO:0016020,GO:0016055,GO:0016604,GO:0031398,GO:0043231,GO:0060348,GO:0060612,GO:0060828,GO:0072161,GO:0090090,GO:0090263,GO:1903364,GO:1904713	kidney development|phosphatidylinositol-4,5-bisphosphate binding|nucleus|cytoplasm|plasma membrane|beta-catenin binding|lipid binding|membrane|Wnt signaling pathway|nuclear body|positive regulation of protein ubiquitination|intracellular membrane-bounded organelle|bone development|adipose tissue development|regulation of canonical Wnt signaling pathway|mesenchymal cell differentiation involved in…
Ammecr1	79.3602	0.46799	3.31989	2.93564	1.55367	0.00090053	0.00266321	Up	0.32979	0.34286	1.5437	0.884399	56068	Alport syndrome, mental retardation, midface hypoplasia and elliptocytosis chromosomal region gene 1	GO:0005634,GO:0005654,GO:0005739	nucleus|nucleoplasm|mitochondrion
Amn1	53.2452	0.517495	2.21908	2.21662	1.14836	0.0264814	0.0494883	Up	1.04669	1.10046	3.18822	2.6379	232566	antagonist of mitotic exit network 1	GO:0005515,GO:0019005,GO:0031146	protein binding|SCF ubiquitin ligase complex|SCF-dependent proteasomal ubiquitin-dependent protein catabolic process
Anapc4	657.634	0.264449	4.97057	2.4871	1.31446	6.67576e-07	5.60867e-06	Up	6.011	6.79235	23.7598	15.3738	52206	anaphase promoting complex subunit 4	GO:0005634,GO:0005680,GO:0007049,GO:0019903,GO:0030071,GO:0031145,GO:0034399,GO:0045842,GO:0051301,GO:0070979	nucleus|anaphase-promoting complex|cell cycle|protein phosphatase binding|regulation of mitotic metaphase/anaphase transition|anaphase-promoting complex-dependent catabolic process|nuclear periphery|positive regulation of mitotic metaphase/anaphase transition|cell division|protein K11-linked ubiquitination	mmu04110,mmu04114,mmu04120,mmu04914,mmu05166	Cell cycle|Oocyte meiosis|Ubiquitin mediated proteolysis|Progesterone-mediated oocyte maturation|Human T-cell leukemia virus 1 infection
Angel1	310.737	0.285743	-3.58322	0.491791	-1.02388	0.000339384	0.00116314	Down	1.57309	1.6207	0.846071	1.06689	68737	angel homolog 1	GO:0000175,GO:0005634,GO:0005783,GO:0005801,GO:0005829,GO:0008190,GO:0019904,GO:0048471	3'-5'-exoribonuclease activity|nucleus|endoplasmic reticulum|cis-Golgi network|cytosol|eukaryotic initiation factor 4E binding|protein domain specific binding|perinuclear region of cytoplasm
Angptl6	55.4658	0.516387	-2.73529	0.375668	-1.41247	0.00623254	0.0140668	Down	1.78377	1.36135	0.801222	0.642639	70726	angiopoietin-like 6	GO:0001525,GO:0005102,GO:0005576,GO:0005615,GO:0007275,GO:0030141,GO:0030154,GO:0062023	angiogenesis|signaling receptor binding|extracellular region|extracellular space|multicellular organism development|secretory granule|cell differentiation|collagen-containing extracellular matrix
Ankhd1	984.984	0.301232	6.09451	3.56984	1.83586	1.09772e-09	2.19637e-08	Up	2.13179	2.60918	14.0565	6.83253	108857	ankyrin repeat and KH domain containing 1	GO:0005737,GO:0045087	cytoplasm|innate immune response
Ankib1	1270.51	0.269532	6.15648	3.15878	1.65937	7.43815e-10	1.57596e-08	Up	3.83288	4.08545	19.8417	10.9566	70797	ankyrin repeat and IBR domain containing 1	GO:0000151,GO:0000209,GO:0004842,GO:0005737,GO:0006511,GO:0016740,GO:0031624,GO:0032436,GO:0046872,GO:0061630	ubiquitin ligase complex|protein polyubiquitination|ubiquitin-protein transferase activity|cytoplasm|ubiquitin-dependent protein catabolic process|transferase activity|ubiquitin conjugating enzyme binding|positive regulation of proteasomal ubiquitin-dependent protein catabolic process|metal ion binding|ubiquitin protein ligase activity
Ankrd11	3169.99	0.249501	5.41525	2.55109	1.35111	6.12048e-08	6.94923e-07	Up	8.03311	9.27035	34.1165	20.2152	77087	ankyrin repeat domain 11	GO:0001701,GO:0001894,GO:0005634,GO:0005654,GO:0005829,GO:0009653,GO:0035264,GO:0042475,GO:0048705,GO:0060323,GO:0060325,GO:0060348	in utero embryonic development|tissue homeostasis|nucleus|nucleoplasm|cytosol|anatomical structure morphogenesis|multicellular organism growth|odontogenesis of dentin-containing tooth|skeletal system morphogenesis|head morphogenesis|face morphogenesis|bone development
Ankrd12	359.596	0.363299	5.92978	4.45147	2.15428	3.03349e-09	5.34804e-08	Up	0.472426	0.568024	4.04145	1.68382	106585	ankyrin repeat domain 12	GO:0005654,GO:0005829	nucleoplasm|cytosol
Ankrd13b	991.374	0.248399	-5.46348	0.390359	-1.35713	4.66885e-08	5.4739e-07	Down	16.2333	16.529	6.50167	9.04805	268445	ankyrin repeat domain 13b	GO:0002091,GO:0005737,GO:0005768,GO:0005769,GO:0005770,GO:0005886,GO:0016020,GO:0043231,GO:0048471,GO:0140036	negative regulation of receptor internalization|cytoplasm|endosome|early endosome|late endosome|plasma membrane|membrane|intracellular membrane-bounded organelle|perinuclear region of cytoplasm|ubiquitin-dependent protein binding
Ankrd17	1400.26	0.28975	6.26804	3.52144	1.81617	3.65614e-10	8.71087e-09	Up	1.70504	1.95451	10.6648	5.23416	81702	ankyrin repeat domain 17	GO:0000785,GO:0001955,GO:0002376,GO:0003676,GO:0003682,GO:0003723,GO:0005634,GO:0005654,GO:0005737,GO:0006275,GO:0007492,GO:0031965,GO:0042742,GO:0043123,GO:0045087,GO:0045787,GO:0051151,GO:1900087,GO:1900245,GO:1900246	chromatin|blood vessel maturation|immune system process|nucleic acid binding|chromatin binding|RNA binding|nucleus|nucleoplasm|cytoplasm|regulation of DNA replication|endoderm development|nuclear membrane|defense response to bacterium|positive regulation of I-kappaB kinase/NF-kappaB signaling|innate immune response|positive regulation of cell cycle|negative regulation of smooth muscle cell differ…
Ankrd26	101.983	0.482061	4.85464	5.06384	2.34023	1.20607e-06	9.30427e-06	Up	0.157469	0.265688	1.80102	0.846919	232339	ankyrin repeat domain 26	GO:0005515,GO:0005737,GO:0005813,GO:0015629,GO:0019216,GO:0019217,GO:0040015,GO:0042593,GO:0045599,GO:0046621,GO:0046627,GO:0060259,GO:0070373	protein binding|cytoplasm|centrosome|actin cytoskeleton|regulation of lipid metabolic process|regulation of fatty acid metabolic process|negative regulation of multicellular organism growth|glucose homeostasis|negative regulation of fat cell differentiation|negative regulation of organ growth|negative regulation of insulin receptor signaling pathway|regulation of feeding behavior|negative regulat…
Ankrd28	612.02	0.268172	5.92919	3.01059	1.59005	3.04426e-09	5.35113e-08	Up	1.61352	1.68243	7.46296	4.72969	105522	ankyrin repeat domain 28	GO:0005634	nucleus
Ankrd44	3245.44	0.245398	6.54532	3.04451	1.60621	5.93697e-11	1.85659e-09	Up	6.76307	8.02114	34.2878	21.0925	329154	ankyrin repeat domain 44
Ankrd49	94.5577	0.441478	3.42169	2.84929	1.5106	0.00062233	0.00194365	Up	0.776149	0.888516	3.71866	2.11714	56503	ankyrin repeat domain 49	GO:0005634,GO:0007283,GO:0030154,GO:0045893	nucleus|spermatogenesis|cell differentiation|positive regulation of transcription, DNA-templated
Ankrd6	314.425	0.289666	3.88625	2.18209	1.12571	0.000101805	0.000417099	Up	1.37518	1.5242	4.55491	3.20932	140577	ankyrin repeat domain 6	GO:0005515,GO:0005634,GO:0005737,GO:0043231,GO:0046330,GO:0090090,GO:2000096	protein binding|nucleus|cytoplasm|intracellular membrane-bounded organelle|positive regulation of JNK cascade|negative regulation of canonical Wnt signaling pathway|positive regulation of Wnt signaling pathway, planar cell polarity pathway
Anln	284.418	0.326451	5.61723	3.56463	1.83375	1.94046e-08	2.60043e-07	Up	0.738982	0.700186	4.03713	2.2721	68743	anillin, actin binding protein	GO:0000281,GO:0000915,GO:0002244,GO:0003779,GO:0005634,GO:0005654,GO:0005737,GO:0005826,GO:0005856,GO:0007049,GO:0015629,GO:0030496,GO:0031106,GO:0032059,GO:0042995,GO:0051301,GO:0090521,GO:0099738,GO:1904172	mitotic cytokinesis|actomyosin contractile ring assembly|hematopoietic progenitor cell differentiation|actin binding|nucleus|nucleoplasm|cytoplasm|actomyosin contractile ring|cytoskeleton|cell cycle|actin cytoskeleton|midbody|septin ring organization|bleb|cell projection|cell division|glomerular visceral epithelial cell migration|cell cortex region|positive regulation of bleb assembly
Antxr2	581.621	0.285466	4.4455	2.41001	1.26904	8.7687e-06	5.171e-05	Up	3.38335	4.72471	14.6416	9.40181	71914	anthrax toxin receptor 2	GO:0004888,GO:0005886,GO:0009897,GO:0009986,GO:0016020,GO:0016021,GO:0022414,GO:0038023,GO:0046872,GO:1901998	transmembrane signaling receptor activity|plasma membrane|external side of plasma membrane|cell surface|membrane|integral component of membrane|reproductive process|signaling receptor activity|metal ion binding|toxin transport	mmu04621	NOD-like receptor signaling pathway
Anxa1	425.822	0.264158	7.47436	3.92967	1.97441	7.75789e-14	8.44472e-12	Up	5.68053	5.54358	30.4058	23.622	16952	annexin A1	GO:0001533,GO:0001780,GO:0002250,GO:0002376,GO:0002548,GO:0002685,GO:0003697,GO:0003727,GO:0004859,GO:0005509,GO:0005515,GO:0005543,GO:0005544,GO:0005576,GO:0005615,GO:0005634,GO:0005654,GO:0005737,GO:0005768,GO:0005829,GO:0005884,GO:0005886,GO:0005929,GO:0006909,GO:0006954,GO:0007165,GO:0007166,GO:0007187,GO:0008360,GO:0009986,GO:0010165,GO:0014839,GO:0016020,GO:0016324,GO:0016328,GO:0018149,GO:…	cornified envelope|neutrophil homeostasis|adaptive immune response|immune system process|monocyte chemotaxis|regulation of leukocyte migration|single-stranded DNA binding|single-stranded RNA binding|phospholipase inhibitor activity|calcium ion binding|protein binding|phospholipid binding|calcium-dependent phospholipid binding|extracellular region|extracellular space|nucleus|nucleoplasm|cytoplasm|…
Ap1g1	1167.76	0.224489	5.37307	2.30729	1.2062	7.7407e-08	8.5957e-07	Up	4.58241	4.7223	14.9435	11.3713	11765	adaptor protein complex AP-1, gamma 1 subunit	GO:0000226,GO:0005515,GO:0005518,GO:0005737,GO:0005794,GO:0005802,GO:0005829,GO:0006886,GO:0006896,GO:0006898,GO:0008022,GO:0015031,GO:0015630,GO:0016020,GO:0016192,GO:0019894,GO:0030117,GO:0030121,GO:0030136,GO:0030742,GO:0031267,GO:0031410,GO:0035615,GO:0035646,GO:0043231,GO:0043323,GO:0045954,GO:0048471,GO:0055037,GO:0090160,GO:0140312	microtubule cytoskeleton organization|protein binding|collagen binding|cytoplasm|Golgi apparatus|trans-Golgi network|cytosol|intracellular protein transport|Golgi to vacuole transport|receptor-mediated endocytosis|protein C-terminus binding|protein transport|microtubule cytoskeleton|membrane|vesicle-mediated transport|kinesin binding|membrane coat|AP-1 adaptor complex|clathrin-coated vesicle|GTP-…	mmu04142,mmu05170	Lysosome|Human immunodeficiency virus 1 infection
Ap1s2	315.652	0.323001	4.4325	2.69764	1.4317	9.31471e-06	5.44429e-05	Up	1.27045	1.52424	5.96354	3.3211	108012	adaptor-related protein complex 1, sigma 2 subunit	GO:0005515,GO:0005794,GO:0005905,GO:0006886,GO:0008542,GO:0015031,GO:0016020,GO:0016182,GO:0016192,GO:0030117,GO:0031410,GO:0036465,GO:0043231,GO:0045444,GO:0050885,GO:0060612	protein binding|Golgi apparatus|clathrin-coated pit|intracellular protein transport|visual learning|protein transport|membrane|synaptic vesicle budding from endosome|vesicle-mediated transport|membrane coat|cytoplasmic vesicle|synaptic vesicle recycling|intracellular membrane-bounded organelle|fat cell differentiation|neuromuscular process controlling balance|adipose tissue development	mmu04142,mmu05170	Lysosome|Human immunodeficiency virus 1 infection
Ap1s3	193.3	0.322649	3.65018	2.2622	1.17773	0.000262061	0.000931782	Up	1.67288	2.05718	5.60039	4.7354	252903	adaptor-related protein complex AP-1, sigma 3	GO:0005794,GO:0005905,GO:0006605,GO:0006886,GO:0015031,GO:0016020,GO:0016192,GO:0030117,GO:0031410,GO:0043231	Golgi apparatus|clathrin-coated pit|protein targeting|intracellular protein transport|protein transport|membrane|vesicle-mediated transport|membrane coat|cytoplasmic vesicle|intracellular membrane-bounded organelle	mmu04142,mmu05170	Lysosome|Human immunodeficiency virus 1 infection
Ap2s1	5521.69	0.232079	-4.3477	0.496888	-1.00901	1.37574e-05	7.54304e-05	Down	413.346	424.179	208.913	296.755	232910	adaptor-related protein complex 2, sigma 1 subunit	GO:0005515,GO:0005886,GO:0005905,GO:0006886,GO:0006897,GO:0015031,GO:0016020,GO:0016192,GO:0030117,GO:0030122,GO:0035615,GO:0043231,GO:0072583	protein binding|plasma membrane|clathrin-coated pit|intracellular protein transport|endocytosis|protein transport|membrane|vesicle-mediated transport|membrane coat|AP-2 adaptor complex|clathrin adaptor activity|intracellular membrane-bounded organelle|clathrin-dependent endocytosis	mmu04144,mmu04721,mmu04961,mmu05016	Endocytosis|Synaptic vesicle cycle|Endocrine and other factor-regulated calcium reabsorption|Huntington disease
Ap3m1	565.029	0.248472	7.65895	3.73999	1.90303	1.87457e-14	2.74589e-12	Up	2.41356	2.13851	11.5925	9.24432	55946	adaptor-related protein complex 3, mu 1 subunit	GO:0005794,GO:0006886,GO:0006897,GO:0008089,GO:0015031,GO:0016020,GO:0016192,GO:0030131,GO:0031267,GO:0031410,GO:0043231,GO:0048490	Golgi apparatus|intracellular protein transport|endocytosis|anterograde axonal transport|protein transport|membrane|vesicle-mediated transport|clathrin adaptor complex|small GTPase binding|cytoplasmic vesicle|intracellular membrane-bounded organelle|anterograde synaptic vesicle transport	mmu04142	Lysosome
Ap4e1	262.721	0.36606	6.5796	5.30933	2.40853	4.71703e-11	1.525e-09	Up	0.418724	0.486203	4.03212	1.89644	108011	adaptor-related protein complex AP-4, epsilon 1	GO:0005515,GO:0005794,GO:0005802,GO:0006886,GO:0006898,GO:0015031,GO:0016020,GO:0016192,GO:0030117,GO:0030124,GO:0140312	protein binding|Golgi apparatus|trans-Golgi network|intracellular protein transport|receptor-mediated endocytosis|protein transport|membrane|vesicle-mediated transport|membrane coat|AP-4 adaptor complex|cargo adaptor activity	mmu04142	Lysosome
Ap5m1	245.191	0.381382	4.79591	3.55309	1.82908	1.61936e-06	1.19861e-05	Up	0.793573	1.44944	6.44541	3.39723	74385	adaptor-related protein complex 5, mu 1 subunit	GO:0005737,GO:0005764,GO:0005768,GO:0005770,GO:0005829,GO:0015031,GO:0016020,GO:0016197,GO:0030119	cytoplasm|lysosome|endosome|late endosome|cytosol|protein transport|membrane|endosomal transport|AP-type membrane coat adaptor complex
Apaf1	1774.03	0.220406	6.07885	2.53118	1.33981	1.21049e-09	2.38184e-08	Up	6.61494	7.05087	24.3476	18.0753	11783	apoptotic peptidase activating factor 1	GO:0000166,GO:0001843,GO:0005524,GO:0005634,GO:0005737,GO:0005829,GO:0006915,GO:0006919,GO:0007275,GO:0007420,GO:0008635,GO:0008656,GO:0010659,GO:0030900,GO:0031072,GO:0032991,GO:0042802,GO:0042981,GO:0043293,GO:0043531,GO:0051402,GO:0070059,GO:0071560,GO:0097190,GO:1902510,GO:2001235	nucleotide binding|neural tube closure|ATP binding|nucleus|cytoplasm|cytosol|apoptotic process|activation of cysteine-type endopeptidase activity involved in apoptotic process|multicellular organism development|brain development|activation of cysteine-type endopeptidase activity involved in apoptotic process by cytochrome c|cysteine-type endopeptidase activator activity involved in apoptotic proc…	mmu01524,mmu04115,mmu04210,mmu04215,mmu05010,mmu05012,mmu05014,mmu05016,mmu05020,mmu05022,mmu05134,mmu05152,mmu05160,mmu05161,mmu05162,mmu05164,mmu05168,mmu05169,mmu05200,mmu05222,mmu05417	Platinum drug resistance|p53 signaling pathway|Apoptosis|Apoptosis - multiple species|Alzheimer disease|Parkinson disease|Amyotrophic lateral sclerosis|Huntington disease|Prion disease|Pathways of neurodegeneration - multiple diseases|Legionellosis|Tuberculosis|Hepatitis C|Hepatitis B|Measles|Influenza A|Herpes simplex virus 1 infection|Epstein-Barr virus infection|Pathways in cancer|Small cell l…
Apc	399.491	0.334668	7.5814	5.80482	2.53725	3.41837e-14	4.5819e-12	Up	0.381578	0.407983	3.81295	1.83919	11789	APC, WNT signaling pathway regulator	GO:0000281,GO:0000776,GO:0001708,GO:0001822,GO:0001942,GO:0002020,GO:0005515,GO:0005634,GO:0005654,GO:0005737,GO:0005794,GO:0005813,GO:0005856,GO:0005874,GO:0005881,GO:0005886,GO:0005912,GO:0005923,GO:0005938,GO:0006974,GO:0007026,GO:0007091,GO:0007094,GO:0007163,GO:0007389,GO:0007399,GO:0007409,GO:0008013,GO:0008017,GO:0008285,GO:0008286,GO:0009798,GO:0009952,GO:0009953,GO:0009954,GO:0010942,GO:…	mitotic cytokinesis|kinetochore|cell fate specification|kidney development|hair follicle development|protease binding|protein binding|nucleus|nucleoplasm|cytoplasm|Golgi apparatus|centrosome|cytoskeleton|microtubule|cytoplasmic microtubule|plasma membrane|adherens junction|bicellular tight junction|cell cortex|cellular response to DNA damage stimulus|negative regulation of microtubule depolymeriz…	mmu04310,mmu04390,mmu04550,mmu04810,mmu04934,mmu05010,mmu05022,mmu05165,mmu05200,mmu05206,mmu05210,mmu05213,mmu05217,mmu05224,mmu05225,mmu05226	Wnt signaling pathway|Hippo signaling pathway|Signaling pathways regulating pluripotency of stem cells|Regulation of actin cytoskeleton|Cushing syndrome|Alzheimer disease|Pathways of neurodegeneration - multiple diseases|Human papillomavirus infection|Pathways in cancer|MicroRNAs in cancer|Colorectal cancer|Endometrial cancer|Basal cell carcinoma|Breast cancer|Hepatocellular carcinoma|Gastric can…
Api5	1861.45	0.225067	6.20549	2.63289	1.39665	5.45282e-10	1.21612e-08	Up	10.994	13.4348	44.5201	34.3768	11800	apoptosis inhibitor 5	GO:0003723,GO:0005634,GO:0005681,GO:0005737,GO:0006915,GO:0016607,GO:0017134,GO:0043066,GO:2000270	RNA binding|nucleus|spliceosomal complex|cytoplasm|apoptotic process|nuclear speck|fibroblast growth factor binding|negative regulation of apoptotic process|negative regulation of fibroblast apoptotic process
Apol8	20.3793	0.996826	3.89728	14.7732	3.88491	9.72782e-05	0.000401044	Up	0.0440691	0.0290166	0.790319	0.532249	239552	apolipoprotein L 8	GO:0008289	lipid binding
Appl1	676.738	0.319311	6.46306	4.18065	2.06373	1.02604e-10	2.9194e-09	Up	1.60611	1.76548	11.968	5.43286	72993	adaptor protein, phosphotyrosine interaction, PH domain and leucine zipper containing 1	GO:0001726,GO:0001786,GO:0005515,GO:0005634,GO:0005737,GO:0005768,GO:0005769,GO:0005829,GO:0005886,GO:0006606,GO:0007049,GO:0007179,GO:0008286,GO:0010008,GO:0010762,GO:0012506,GO:0016020,GO:0023052,GO:0031410,GO:0032009,GO:0033211,GO:0034143,GO:0035091,GO:0035729,GO:0042802,GO:0042803,GO:0042995,GO:0043422,GO:0044354,GO:0044877,GO:0045088,GO:0046324,GO:0046326,GO:0048023,GO:0048487,GO:0097708,GO:…	ruffle|phosphatidylserine binding|protein binding|nucleus|cytoplasm|endosome|early endosome|cytosol|plasma membrane|protein import into nucleus|cell cycle|transforming growth factor beta receptor signaling pathway|insulin receptor signaling pathway|endosome membrane|regulation of fibroblast migration|vesicle membrane|membrane|signaling|cytoplasmic vesicle|early phagosome|adiponectin-activated sig…	mmu04211,mmu05200,mmu05210	Longevity regulating pathway|Pathways in cancer|Colorectal cancer
Ar	290.407	0.294778	3.53625	2.05966	1.04241	0.000405856	0.00135077	Up	0.839033	0.870336	2.55271	1.76735	11835	androgen receptor	GO:0000122,GO:0000785,GO:0000976,GO:0000978,GO:0001091,GO:0001223,GO:0001228,GO:0001701,GO:0003073,GO:0003382,GO:0003677,GO:0003682,GO:0003700,GO:0004879,GO:0005102,GO:0005496,GO:0005497,GO:0005515,GO:0005634,GO:0005737,GO:0005829,GO:0005886,GO:0006355,GO:0006357,GO:0007283,GO:0007338,GO:0007620,GO:0008013,GO:0008049,GO:0008134,GO:0008270,GO:0008284,GO:0008285,GO:0008289,GO:0008584,GO:0009566,GO:…	negative regulation of transcription by RNA polymerase II|chromatin|transcription cis-regulatory region binding|RNA polymerase II cis-regulatory region sequence-specific DNA binding|RNA polymerase II general transcription initiation factor binding|transcription coactivator binding|DNA-binding transcription activator activity, RNA polymerase II-specific|in utero embryonic development|regulation of…	mmu04114,mmu05200,mmu05215	Oocyte meiosis|Pathways in cancer|Prostate cancer	ESR-like
Arap2	720.629	0.356055	6.2171	4.6384	2.21363	5.06417e-10	1.14233e-08	Up	1.29198	1.53806	11.9121	4.3429	212285	ArfGAP with RhoGAP domain, ankyrin repeat and PH domain 2	GO:0005096,GO:0005547,GO:0005737,GO:0007165,GO:0043547,GO:0046872	GTPase activator activity|phosphatidylinositol-3,4,5-trisphosphate binding|cytoplasm|signal transduction|positive regulation of GTPase activity|metal ion binding	mmu04144	Endocytosis
Arcn1	2410.15	0.219066	6.44778	2.66197	1.41249	1.13499e-10	3.19872e-09	Up	16.5691	17.9281	65.1422	47.52	213827	archain 1	GO:0005737,GO:0005783,GO:0005794,GO:0005829,GO:0006888,GO:0006890,GO:0008344,GO:0015031,GO:0016020,GO:0016192,GO:0021691,GO:0030126,GO:0030137,GO:0031410,GO:0043473,GO:0048193,GO:0051645	cytoplasm|endoplasmic reticulum|Golgi apparatus|cytosol|endoplasmic reticulum to Golgi vesicle-mediated transport|retrograde vesicle-mediated transport, Golgi to endoplasmic reticulum|adult locomotory behavior|protein transport|membrane|vesicle-mediated transport|cerebellar Purkinje cell layer maturation|COPI vesicle coat|COPI-coated vesicle|cytoplasmic vesicle|pigmentation|Golgi vesicle transpor…
Arfgef1	1374.69	0.300202	6.55963	3.91555	1.96921	5.39401e-11	1.69761e-09	Up	3.40268	3.79066	23.8211	10.9516	211673	ADP-ribosylation factor guanine nucleotide-exchange factor 1(brefeldin A-inhibited)	GO:0000139,GO:0005085,GO:0005634,GO:0005654,GO:0005730,GO:0005737,GO:0005794,GO:0005802,GO:0005829,GO:0007030,GO:0010256,GO:0015031,GO:0016020,GO:0017022,GO:0030532,GO:0030837,GO:0031175,GO:0032012,GO:0034237,GO:0034260,GO:0048471,GO:0051897,GO:0090284,GO:0090303,GO:2000114	Golgi membrane|guanyl-nucleotide exchange factor activity|nucleus|nucleoplasm|nucleolus|cytoplasm|Golgi apparatus|trans-Golgi network|cytosol|Golgi organization|endomembrane system organization|protein transport|membrane|myosin binding|small nuclear ribonucleoprotein complex|negative regulation of actin filament polymerization|neuron projection development|regulation of ARF protein signal transdu…	mmu04144	Endocytosis
Arfip1	530.281	0.243699	4.25239	2.05096	1.0363	2.11497e-05	0.000109438	Up	4.97291	4.91149	13.5853	11.2279	99889	ADP-ribosylation factor interacting protein 1	GO:0000139,GO:0005543,GO:0005829,GO:0006886,GO:0032588,GO:0034315,GO:0050708,GO:0070273,GO:1905280	Golgi membrane|phospholipid binding|cytosol|intracellular protein transport|trans-Golgi network membrane|regulation of Arp2/3 complex-mediated actin nucleation|regulation of protein secretion|phosphatidylinositol-4-phosphate binding|negative regulation of retrograde transport, endosome to Golgi
Arg1	136.839	0.356908	-4.28773	0.346199	-1.53033	1.80508e-05	9.54612e-05	Down	6.51483	5.96126	2.59476	2.67582	11846	arginase, liver	GO:0000050,GO:0001938,GO:0002250,GO:0002376,GO:0004053,GO:0005615,GO:0005737,GO:0005741,GO:0005829,GO:0006525,GO:0010963,GO:0016787,GO:0016813,GO:0019547,GO:0030145,GO:0032964,GO:0042130,GO:0042802,GO:0042832,GO:0043005,GO:0043025,GO:0045087,GO:0046007,GO:0046872,GO:0060336,GO:0070965,GO:2000552	urea cycle|positive regulation of endothelial cell proliferation|adaptive immune response|immune system process|arginase activity|extracellular space|cytoplasm|mitochondrial outer membrane|cytosol|arginine metabolic process|regulation of L-arginine import|hydrolase activity|hydrolase activity, acting on carbon-nitrogen (but not peptide) bonds, in linear amidines|arginine catabolic process to orni…	mmu00220,mmu00330,mmu05146	Arginine biosynthesis|Arginine and proline metabolism|Amoebiasis
Arglu1	596.583	0.279314	4.5487	2.41248	1.27051	5.39791e-06	3.42859e-05	Up	4.85857	4.8557	18.1948	10.6259	234023	arginine and glutamate rich 1	GO:0005654,GO:0005739,GO:0005829	nucleoplasm|mitochondrion|cytosol
Arhgap11a	914.283	0.288889	6.23923	3.48811	1.80245	4.39737e-10	1.01705e-08	Up	3.01797	4.32711	20.0161	11.5609	228482	Rho GTPase activating protein 11A	GO:0005096,GO:0005634,GO:0007165,GO:0043547	GTPase activator activity|nucleus|signal transduction|positive regulation of GTPase activity
Arhgap12	168.409	0.413611	4.77728	3.93383	1.97594	1.77681e-06	1.29735e-05	Up	0.569873	0.655103	4.1748	1.77709	75415	Rho GTPase activating protein 12	GO:0001891,GO:0002011,GO:0005096,GO:0005737,GO:0006911,GO:0007015,GO:0007165,GO:0043087,GO:0051058	phagocytic cup|morphogenesis of an epithelial sheet|GTPase activator activity|cytoplasm|phagocytosis, engulfment|actin filament organization|signal transduction|regulation of GTPase activity|negative regulation of small GTPase mediated signal transduction
Arhgap15	735.98	0.283669	6.44686	3.55235	1.82877	1.14191e-10	3.2106e-09	Up	1.75289	1.91194	10.3165	5.71368	76117	Rho GTPase activating protein 15	GO:0005096,GO:0005737,GO:0007165,GO:0008360,GO:0016020,GO:0043087	GTPase activator activity|cytoplasm|signal transduction|regulation of cell shape|membrane|regulation of GTPase activity
Arhgap18	459.712	0.320438	7.08566	4.82495	2.27051	1.38388e-12	8.64197e-11	Up	1.6304	2.16766	14.7893	7.81025	73910	Rho GTPase activating protein 18	GO:0001726,GO:0005096,GO:0005737,GO:0005829,GO:0005881,GO:0005886,GO:0007165,GO:0007264,GO:0008360,GO:0016607,GO:0030833,GO:0032956,GO:0051056,GO:2000145	ruffle|GTPase activator activity|cytoplasm|cytosol|cytoplasmic microtubule|plasma membrane|signal transduction|small GTPase mediated signal transduction|regulation of cell shape|nuclear speck|regulation of actin filament polymerization|regulation of actin cytoskeleton organization|regulation of small GTPase mediated signal transduction|regulation of cell motility
Arhgap21	614.271	0.286868	4.90917	2.65421	1.40828	9.14648e-07	7.33759e-06	Up	0.685665	0.685583	2.88318	1.59599	71435	Rho GTPase activating protein 21	GO:0005096,GO:0005737,GO:0005794,GO:0005856,GO:0005886,GO:0007030,GO:0007165,GO:0015629,GO:0016020,GO:0030054,GO:0030100,GO:0031410,GO:0051645,GO:0051683,GO:0051684,GO:0072384	GTPase activator activity|cytoplasm|Golgi apparatus|cytoskeleton|plasma membrane|Golgi organization|signal transduction|actin cytoskeleton|membrane|cell junction|regulation of endocytosis|cytoplasmic vesicle|Golgi localization|establishment of Golgi localization|maintenance of Golgi location|organelle transport along microtubule
Arhgap26	1371.31	0.227836	5.09162	2.23466	1.16005	3.5502e-07	3.2303e-06	Up	1.05613	1.06756	3.39436	2.42709	71302	Rho GTPase activating protein 26	GO:0005096,GO:0005515,GO:0005543,GO:0005737,GO:0005856,GO:0007165,GO:0030036,GO:0030054,GO:0051056	GTPase activator activity|protein binding|phospholipid binding|cytoplasm|cytoskeleton|signal transduction|actin cytoskeleton organization|cell junction|regulation of small GTPase mediated signal transduction
Arhgap5	37.963	0.779456	3.76758	7.65638	2.93666	0.000164836	0.000625649	Up	0.0972216	0.0400087	1.03189	0.26603	11855	Rho GTPase activating protein 5	GO:0002053,GO:0003924,GO:0005096,GO:0005525,GO:0005737,GO:0005783,GO:0005829,GO:0005886,GO:0007165,GO:0008361,GO:0016020,GO:0030335,GO:0030879,GO:0042169	positive regulation of mesenchymal cell proliferation|GTPase activity|GTPase activator activity|GTP binding|cytoplasm|endoplasmic reticulum|cytosol|plasma membrane|signal transduction|regulation of cell size|membrane|positive regulation of cell migration|mammary gland development|SH2 domain binding	mmu04510,mmu04670	Focal adhesion|Leukocyte transendothelial migration
Arhgap6	133.878	0.427758	4.82404	4.18005	2.06352	1.40681e-06	1.06249e-05	Up	0.400976	0.36556	2.70931	1.23981	11856	Rho GTPase activating protein 6	GO:0005096,GO:0005737,GO:0005829,GO:0007015,GO:0007165,GO:0007202,GO:0010518,GO:0015629,GO:0016004,GO:0017124,GO:0043087,GO:0043274,GO:0043547,GO:0048041,GO:0051497,GO:0051895	GTPase activator activity|cytoplasm|cytosol|actin filament organization|signal transduction|activation of phospholipase C activity|positive regulation of phospholipase activity|actin cytoskeleton|phospholipase activator activity|SH3 domain binding|regulation of GTPase activity|phospholipase binding|positive regulation of GTPase activity|focal adhesion assembly|negative regulation of stress fiber …
Arhgdig	199.96	0.335203	-3.64166	0.429075	-1.2207	0.000270885	0.000958559	Down	13.6204	10.9694	5.36971	7.45226	14570	Rho GDP dissociation inhibitor (GDI) gamma	GO:0001835,GO:0005092,GO:0005094,GO:0005096,GO:0005515,GO:0005737,GO:0005829,GO:0005886,GO:0007266,GO:0016020,GO:0030695,GO:0032880	blastocyst hatching|GDP-dissociation inhibitor activity|Rho GDP-dissociation inhibitor activity|GTPase activator activity|protein binding|cytoplasm|cytosol|plasma membrane|Rho protein signal transduction|membrane|GTPase regulator activity|regulation of protein localization	mmu04722,mmu04962	Neurotrophin signaling pathway|Vasopressin-regulated water reabsorption
Arhgef12	277.94	0.3095	3.39143	2.07002	1.04965	0.000695293	0.00213721	Up	0.392931	0.450362	1.3076	0.837631	69632	Rho guanine nucleotide exchange factor (GEF) 12	GO:0001664,GO:0005085,GO:0005096,GO:0005515,GO:0005737,GO:0007186,GO:0007266,GO:0016020,GO:0035556	G protein-coupled receptor binding|guanyl-nucleotide exchange factor activity|GTPase activator activity|protein binding|cytoplasm|G protein-coupled receptor signaling pathway|Rho protein signal transduction|membrane|intracellular signal transduction	mmu04270,mmu04360,mmu04611,mmu04625,mmu04810,mmu05135,mmu05152,mmu05163,mmu05200,mmu05205	Vascular smooth muscle contraction|Axon guidance|Platelet activation|C-type lectin receptor signaling pathway|Regulation of actin cytoskeleton|Yersinia infection|Tuberculosis|Human cytomegalovirus infection|Pathways in cancer|Proteoglycans in cancer
Arhgef6	3684.22	0.255949	6.05522	2.92783	1.54983	1.40222e-09	2.70087e-08	Up	12.6419	18.5402	67.6793	44.6702	73341	Rac/Cdc42 guanine nucleotide exchange factor (GEF) 6	GO:0005085,GO:0005515,GO:0005911,GO:0030027,GO:0030032,GO:0035556,GO:0042995	guanyl-nucleotide exchange factor activity|protein binding|cell-cell junction|lamellipodium|lamellipodium assembly|intracellular signal transduction|cell projection	mmu04810,mmu05212	Regulation of actin cytoskeleton|Pancreatic cancer
Arid2	791.39	0.287487	5.52913	3.00956	1.58955	3.21816e-08	3.95224e-07	Up	1.87177	2.06947	9.53938	5.07469	77044	AT rich interactive domain 2 (ARID, RFX-like)	GO:0003007,GO:0003677,GO:0005634,GO:0005654,GO:0005667,GO:0005886,GO:0006325,GO:0006337,GO:0006355,GO:0008134,GO:0008285,GO:0030336,GO:0042592,GO:0045944,GO:0046872,GO:0048568,GO:0060038,GO:0060982,GO:0070603,GO:0072359,GO:1905168	heart morphogenesis|DNA binding|nucleus|nucleoplasm|transcription regulator complex|plasma membrane|chromatin organization|nucleosome disassembly|regulation of transcription, DNA-templated|transcription factor binding|negative regulation of cell population proliferation|negative regulation of cell migration|homeostatic process|positive regulation of transcription by RNA polymerase II|metal ion bi…	mmu05225	Hepatocellular carcinoma	ARID
Arid4a	477.865	0.347073	6.15872	4.40006	2.13752	7.33371e-10	1.55661e-08	Up	0.973027	1.27481	8.53235	3.69493	238247	AT rich interactive domain 4A (RBP1-like)	GO:0000976,GO:0003677,GO:0005634,GO:0005654,GO:0005829,GO:0005886,GO:0006325,GO:0006349,GO:0006357,GO:0007283,GO:0017053,GO:0030154,GO:0034773,GO:0036124,GO:0045892,GO:0045944,GO:0048821,GO:0080182,GO:0097368	transcription cis-regulatory region binding|DNA binding|nucleus|nucleoplasm|cytosol|plasma membrane|chromatin organization|regulation of gene expression by genetic imprinting|regulation of transcription by RNA polymerase II|spermatogenesis|transcription repressor complex|cell differentiation|histone H4-K20 trimethylation|histone H3-K9 trimethylation|negative regulation of transcription, DNA-templ…			ARID
Arid4b	370.894	0.367515	7.18725	6.23946	2.64142	6.61109e-13	4.66908e-11	Up	0.594172	0.813083	7.61642	3.24225	94246	AT rich interactive domain 4B (RBP1-like)	GO:0000976,GO:0003677,GO:0005515,GO:0005634,GO:0005654,GO:0005739,GO:0005829,GO:0006325,GO:0006349,GO:0006355,GO:0006357,GO:0007283,GO:0034773,GO:0036124,GO:0045944,GO:0097368	transcription cis-regulatory region binding|DNA binding|protein binding|nucleus|nucleoplasm|mitochondrion|cytosol|chromatin organization|regulation of gene expression by genetic imprinting|regulation of transcription, DNA-templated|regulation of transcription by RNA polymerase II|spermatogenesis|histone H4-K20 trimethylation|histone H3-K9 trimethylation|positive regulation of transcription by RNA…			ARID
Arid5b	263.977	0.321557	4.36721	2.64691	1.40431	1.25841e-05	7.01318e-05	Up	0.697846	0.623586	2.68958	1.60718	71371	AT rich interactive domain 5B (MRF1-like)	GO:0000122,GO:0000976,GO:0001822,GO:0003677,GO:0003713,GO:0005634,GO:0006357,GO:0006807,GO:0008584,GO:0008585,GO:0009791,GO:0010761,GO:0030325,GO:0035264,GO:0045444,GO:0048008,GO:0048468,GO:0048644,GO:0048705,GO:0051091,GO:0060021,GO:0060325,GO:0060612,GO:0060613,GO:1990830	negative regulation of transcription by RNA polymerase II|transcription cis-regulatory region binding|kidney development|DNA binding|transcription coactivator activity|nucleus|regulation of transcription by RNA polymerase II|nitrogen compound metabolic process|male gonad development|female gonad development|post-embryonic development|fibroblast migration|adrenal gland development|multicellular or…			ARID
Arih1	1463.9	0.26294	6.49101	3.26424	1.70675	8.52615e-11	2.52907e-09	Up	1.74905	1.91694	9.38529	5.34614	23806	ariadne RBR E3 ubiquitin protein ligase 1	GO:0000151,GO:0000209,GO:0004842,GO:0005634,GO:0005737,GO:0006511,GO:0008270,GO:0016567,GO:0016604,GO:0016740,GO:0019005,GO:0031463,GO:0031464,GO:0031624,GO:0031625,GO:0032436,GO:0046872,GO:0061630,GO:0097413	ubiquitin ligase complex|protein polyubiquitination|ubiquitin-protein transferase activity|nucleus|cytoplasm|ubiquitin-dependent protein catabolic process|zinc ion binding|protein ubiquitination|nuclear body|transferase activity|SCF ubiquitin ligase complex|Cul3-RING ubiquitin ligase complex|Cul4A-RING E3 ubiquitin ligase complex|ubiquitin conjugating enzyme binding|ubiquitin protein ligase bindi…
Arl13b	116.75	0.4124	3.51534	2.73156	1.44972	0.000439199	0.00144232	Up	0.688505	0.763511	3.12995	1.75063	68146	ADP-ribosylation factor-like 13B	GO:0000166,GO:0001947,GO:0005525,GO:0005829,GO:0005886,GO:0005929,GO:0005930,GO:0007224,GO:0007275,GO:0007368,GO:0009953,GO:0016020,GO:0021532,GO:0021830,GO:0021943,GO:0031514,GO:0042995,GO:0060170,GO:0060271,GO:0070986,GO:0097500,GO:0097730,GO:1905515	nucleotide binding|heart looping|GTP binding|cytosol|plasma membrane|cilium|axoneme|smoothened signaling pathway|multicellular organism development|determination of left/right symmetry|dorsal/ventral pattern formation|membrane|neural tube patterning|interneuron migration from the subpallium to the cortex|formation of radial glial scaffolds|motile cilium|cell projection|ciliary membrane|cilium ass…
Arl14ep	386.771	0.329986	4.89682	3.06498	1.61588	9.74012e-07	7.76062e-06	Up	2.41891	2.28737	12.0081	5.7691	212772	ADP-ribosylation factor-like 14 effector protein	GO:0005654,GO:0005730,GO:0005737,GO:0005829,GO:0005886,GO:0005925,GO:0043231	nucleoplasm|nucleolus|cytoplasm|cytosol|plasma membrane|focal adhesion|intracellular membrane-bounded organelle
Arl15	374.874	0.280402	4.56354	2.42776	1.27963	5.02992e-06	3.2382e-05	Up	0.567561	0.502737	1.88348	1.30256	218639	ADP-ribosylation factor-like 15	GO:0000166,GO:0005525	nucleotide binding|GTP binding
Arl5a	725.485	0.288431	6.32266	3.53976	1.82365	2.57103e-10	6.39523e-09	Up	2.7071	2.55521	14.9463	7.98305	75423	ADP-ribosylation factor-like 5A	GO:0000166,GO:0005525,GO:0005737,GO:0005802,GO:0006886,GO:0016192,GO:1903292	nucleotide binding|GTP binding|cytoplasm|trans-Golgi network|intracellular protein transport|vesicle-mediated transport|protein localization to Golgi membrane
Arl5b	101.776	0.477093	3.85124	3.57366	1.8374	0.000117519	0.000470276	Up	0.213887	0.356476	1.72462	0.794648	75869	ADP-ribosylation factor-like 5B	GO:0000166,GO:0005525,GO:0005737,GO:0005802,GO:0006886,GO:0016192,GO:1903292	nucleotide binding|GTP binding|cytoplasm|trans-Golgi network|intracellular protein transport|vesicle-mediated transport|protein localization to Golgi membrane
Arl6	71.5614	0.458011	2.61648	2.29481	1.19838	0.00888407	0.0191167	Up	1.15351	0.941134	3.02866	2.83934	56297	ADP-ribosylation factor-like 6	GO:0000166,GO:0003924,GO:0005515,GO:0005525,GO:0005737,GO:0005829,GO:0005856,GO:0005886,GO:0005929,GO:0005930,GO:0006471,GO:0006886,GO:0007265,GO:0007420,GO:0008589,GO:0010842,GO:0015031,GO:0016020,GO:0016055,GO:0016192,GO:0030030,GO:0042995,GO:0045444,GO:0046872,GO:0060271,GO:0061512,GO:0097499,GO:1903441,GO:1903445	nucleotide binding|GTPase activity|protein binding|GTP binding|cytoplasm|cytosol|cytoskeleton|plasma membrane|cilium|axoneme|protein ADP-ribosylation|intracellular protein transport|Ras protein signal transduction|brain development|regulation of smoothened signaling pathway|retina layer formation|protein transport|membrane|Wnt signaling pathway|vesicle-mediated transport|cell projection organizat…
Armc6	430.709	0.293463	-3.77948	0.463572	-1.10914	0.000157157	0.000600288	Down	8.60134	9.83305	4.10378	6.28328	76813	armadillo repeat containing 6	GO:0002244,GO:0005829	hematopoietic progenitor cell differentiation|cytosol
Armc8	328.866	0.314123	4.08604	2.43432	1.28352	4.38797e-05	0.000203531	Up	1.03584	1.48376	4.58699	2.95934	74125	armadillo repeat containing 8	GO:0000151,GO:0005634,GO:0005654,GO:0005737,GO:0005829,GO:0034657,GO:0043161,GO:0043231	ubiquitin ligase complex|nucleus|nucleoplasm|cytoplasm|cytosol|GID complex|proteasome-mediated ubiquitin-dependent protein catabolic process|intracellular membrane-bounded organelle
Armcx3	99.4277	0.421629	3.21389	2.55809	1.35507	0.00130951	0.00365929	Up	0.53955	0.746041	2.36965	1.66985	71703	armadillo repeat containing, X-linked 3	GO:0005515,GO:0005634,GO:0005737,GO:0005739,GO:0005741,GO:0005829,GO:0007005,GO:0016020,GO:0016021,GO:0019896,GO:0031307,GO:0034613,GO:0045944	protein binding|nucleus|cytoplasm|mitochondrion|mitochondrial outer membrane|cytosol|mitochondrion organization|membrane|integral component of membrane|axonal transport of mitochondrion|integral component of mitochondrial outer membrane|cellular protein localization|positive regulation of transcription by RNA polymerase II
Armcx4	95.3761	0.460531	4.0728	3.66967	1.87565	4.64517e-05	0.000214122	Up	0.190883	0.214002	1.22352	0.607505	100503043	armadillo repeat containing, X-linked 4
Armcx5	53.6207	0.557507	2.45144	2.57879	1.36669	0.0142286	0.0287847	Up	0.534111	0.428605	2.05254	1.00163	494468	armadillo repeat containing, X-linked 5
Arntl	523.682	0.250854	4.61165	2.2297	1.15685	3.99487e-06	2.65969e-05	Up	0.783411	0.742302	2.36277	1.80456	11865	aryl hydrocarbon receptor nuclear translocator-like	GO:0000976,GO:0000978,GO:0000981,GO:0001228,GO:0003677,GO:0003700,GO:0005515,GO:0005634,GO:0005654,GO:0005667,GO:0005737,GO:0005829,GO:0006355,GO:0006357,GO:0006606,GO:0007283,GO:0007623,GO:0008134,GO:0016604,GO:0017162,GO:0032007,GO:0032922,GO:0033391,GO:0034751,GO:0042176,GO:0042634,GO:0042753,GO:0043161,GO:0043231,GO:0043425,GO:0043565,GO:0045599,GO:0045892,GO:0045893,GO:0045944,GO:0046982,GO:…	transcription cis-regulatory region binding|RNA polymerase II cis-regulatory region sequence-specific DNA binding|DNA-binding transcription factor activity, RNA polymerase II-specific|DNA-binding transcription activator activity, RNA polymerase II-specific|DNA binding|DNA-binding transcription factor activity|protein binding|nucleus|nucleoplasm|transcription regulator complex|cytoplasm|cytosol|re…	mmu04710,mmu04728	Circadian rhythm|Dopaminergic synapse	bHLH
Arpc4	8766.36	0.24237	-4.60642	0.461225	-1.11646	4.09658e-06	2.71693e-05	Down	228.242	250.223	106.75	161.258	68089	actin related protein 2/3 complex, subunit 4	GO:0003779,GO:0005200,GO:0005634,GO:0005737,GO:0005856,GO:0005885,GO:0015629,GO:0019899,GO:0030041,GO:0030674,GO:0030833,GO:0034314,GO:0042995,GO:0051015	actin binding|structural constituent of cytoskeleton|nucleus|cytoplasm|cytoskeleton|Arp2/3 protein complex|actin cytoskeleton|enzyme binding|actin filament polymerization|protein-macromolecule adaptor activity|regulation of actin filament polymerization|Arp2/3 complex-mediated actin nucleation|cell projection|actin filament binding	mmu04144,mmu04530,mmu04666,mmu04810,mmu05100,mmu05132,mmu05135	Endocytosis|Tight junction|Fc gamma R-mediated phagocytosis|Regulation of actin cytoskeleton|Bacterial invasion of epithelial cells|Salmonella infection|Yersinia infection
Arsk	48.849	0.580611	2.96361	3.29597	1.7207	0.00304056	0.00757905	Up	0.266901	0.263605	1.43861	0.714303	77041	arylsulfatase K	GO:0003824,GO:0005576,GO:0008484,GO:0016787,GO:0046872	catalytic activity|extracellular region|sulfuric ester hydrolase activity|hydrolase activity|metal ion binding
Asah1	694.85	0.248303	4.81404	2.28999	1.19534	1.4791e-06	1.11073e-05	Up	6.69415	5.28626	19.0712	14.5081	11886	N-acylsphingosine amidohydrolase 1	GO:0003714,GO:0005576,GO:0005615,GO:0005634,GO:0005764,GO:0006629,GO:0006631,GO:0006665,GO:0010033,GO:0016787,GO:0016810,GO:0016811,GO:0016922,GO:0017040,GO:0017064,GO:0030216,GO:0030324,GO:0046512,GO:0046513,GO:0046514,GO:0050810,GO:0062098,GO:0071356,GO:0102121,GO:1903507	transcription corepressor activity|extracellular region|extracellular space|nucleus|lysosome|lipid metabolic process|fatty acid metabolic process|sphingolipid metabolic process|response to organic substance|hydrolase activity|hydrolase activity, acting on carbon-nitrogen (but not peptide) bonds|hydrolase activity, acting on carbon-nitrogen (but not peptide) bonds, in linear amides|nuclear recepto…	mmu00600,mmu04071,mmu04142	Sphingolipid metabolism|Sphingolipid signaling pathway|Lysosome
Ascc1	975.074	0.231851	-4.66483	0.472523	-1.08154	3.08872e-06	2.11714e-05	Down	7.52313	7.06777	3.78384	4.60973	69090	activating signal cointegrator 1 complex subunit 1	GO:0003676,GO:0003713,GO:0003723,GO:0005634,GO:0005667,GO:0006281,GO:0006355,GO:0006974,GO:0031594	nucleic acid binding|transcription coactivator activity|RNA binding|nucleus|transcription regulator complex|DNA repair|regulation of transcription, DNA-templated|cellular response to DNA damage stimulus|neuromuscular junction
Ascc3	446.205	0.352558	6.75128	5.20616	2.38022	1.46543e-11	5.73838e-10	Up	0.83639	0.887707	7.85383	3.23684	77987	activating signal cointegrator 1 complex subunit 3	GO:0000166,GO:0003676,GO:0003678,GO:0003723,GO:0004386,GO:0005524,GO:0005634,GO:0005829,GO:0006281,GO:0006307,GO:0006974,GO:0008283,GO:0016787,GO:0032508,GO:0043138,GO:0099053	nucleotide binding|nucleic acid binding|DNA helicase activity|RNA binding|helicase activity|ATP binding|nucleus|cytosol|DNA repair|DNA dealkylation involved in DNA repair|cellular response to DNA damage stimulus|cell population proliferation|hydrolase activity|DNA duplex unwinding|3'-5' DNA helicase activity|activating signal cointegrator 1 complex
Ash1l	398.947	0.328428	6.69515	4.59121	2.19887	2.15444e-11	7.98825e-10	Up	0.500692	0.446763	3.58663	1.77114	192195	ASH1 like histone lysine methyltransferase	GO:0001501,GO:0002674,GO:0003677,GO:0003682,GO:0005634,GO:0005654,GO:0005694,GO:0005794,GO:0005923,GO:0006325,GO:0007338,GO:0008168,GO:0009791,GO:0010468,GO:0016740,GO:0018024,GO:0030054,GO:0030317,GO:0032259,GO:0032635,GO:0042800,GO:0043124,GO:0043409,GO:0045944,GO:0046697,GO:0046872,GO:0046974,GO:0046975,GO:0048733,GO:0050728,GO:0051568,GO:0061038,GO:0097676,GO:1903699,GO:1903709	skeletal system development|negative regulation of acute inflammatory response|DNA binding|chromatin binding|nucleus|nucleoplasm|chromosome|Golgi apparatus|bicellular tight junction|chromatin organization|single fertilization|methyltransferase activity|post-embryonic development|regulation of gene expression|transferase activity|histone-lysine N-methyltransferase activity|cell junction|flagellate…	mmu00310	Lysine degradation
Asl	1421.91	0.22726	-4.49932	0.492258	-1.02251	6.81718e-06	4.19532e-05	Down	47.5179	43.8269	24.2929	30.4179	109900	argininosuccinate lyase	GO:0000050,GO:0000053,GO:0001889,GO:0003824,GO:0004056,GO:0005634,GO:0005737,GO:0005741,GO:0005783,GO:0005829,GO:0006520,GO:0006526,GO:0007626,GO:0008652,GO:0009791,GO:0016829,GO:0019676,GO:0042450,GO:0042802,GO:0043025,GO:0043204,GO:0048471,GO:0070852	urea cycle|argininosuccinate metabolic process|liver development|catalytic activity|argininosuccinate lyase activity|nucleus|cytoplasm|mitochondrial outer membrane|endoplasmic reticulum|cytosol|cellular amino acid metabolic process|arginine biosynthetic process|locomotory behavior|cellular amino acid biosynthetic process|post-embryonic development|lyase activity|ammonia assimilation cycle|arginin…	mmu00220,mmu00250	Arginine biosynthesis|Alanine, aspartate and glutamate metabolism
Asnsd1	652.327	0.252703	4.34704	2.14133	1.09851	1.37988e-05	7.55529e-05	Up	7.88076	7.53543	23.9863	16.5123	70396	asparagine synthetase domain containing 1
Asph	55.6572	0.579968	2.97864	3.31156	1.72751	0.00289533	0.00725362	Up	0.0720665	0.0436243	0.329272	0.14214	65973	aspartate-beta-hydroxylase	GO:0005509,GO:0005515,GO:0005737,GO:0005783,GO:0005886,GO:0007389,GO:0008285,GO:0010524,GO:0016020,GO:0016021,GO:0016491,GO:0016529,GO:0018193,GO:0030176,GO:0031585,GO:0031647,GO:0032237,GO:0032541,GO:0033198,GO:0035108,GO:0042264,GO:0045862,GO:0045893,GO:0046872,GO:0051213,GO:0051480,GO:0055074,GO:0060021,GO:0060325,GO:0062101,GO:0070588,GO:0071277,GO:0090316,GO:0097202,GO:1901879	calcium ion binding|protein binding|cytoplasm|endoplasmic reticulum|plasma membrane|pattern specification process|negative regulation of cell population proliferation|positive regulation of calcium ion transport into cytosol|membrane|integral component of membrane|oxidoreductase activity|sarcoplasmic reticulum|peptidyl-amino acid modification|integral component of endoplasmic reticulum membrane|r…	mmu04020,mmu04260	Calcium signaling pathway|Cardiac muscle contraction
Aspm	430.402	0.348953	6.48294	4.79737	2.26224	8.99531e-11	2.6288e-09	Up	0.544894	0.640867	4.91412	2.11465	12316	abnormal spindle microtubule assembly	GO:0000922,GO:0001764,GO:0002052,GO:0005516,GO:0005634,GO:0005737,GO:0005813,GO:0005856,GO:0005874,GO:0007049,GO:0007051,GO:0007283,GO:0007420,GO:0008584,GO:0016324,GO:0021873,GO:0021987,GO:0030496,GO:0036449,GO:0045665,GO:0045769,GO:0048477,GO:0048589,GO:0051301,GO:0051445,GO:0051653,GO:0051661,GO:0072687,GO:0090263,GO:0090306,GO:0097150,GO:0097431	spindle pole|neuron migration|positive regulation of neuroblast proliferation|calmodulin binding|nucleus|cytoplasm|centrosome|cytoskeleton|microtubule|cell cycle|spindle organization|spermatogenesis|brain development|male gonad development|apical plasma membrane|forebrain neuroblast division|cerebral cortex development|midbody|microtubule minus-end|negative regulation of neuron differentiation|ne…
Asxl2	653.555	0.303438	6.43201	3.86834	1.95171	1.25928e-10	3.46668e-09	Up	0.627966	0.682985	4.16208	2.08991	75302	additional sex combs like 2, transcriptional regulator	GO:0000122,GO:0003007,GO:0003677,GO:0003682,GO:0005634,GO:0005654,GO:0006351,GO:0006355,GO:0007507,GO:0007512,GO:0009887,GO:0010884,GO:0035360,GO:0035517,GO:0042975,GO:0045600,GO:0045672,GO:0045944,GO:0046872,GO:0048704,GO:1900159,GO:1902466	negative regulation of transcription by RNA polymerase II|heart morphogenesis|DNA binding|chromatin binding|nucleus|nucleoplasm|transcription, DNA-templated|regulation of transcription, DNA-templated|heart development|adult heart development|animal organ morphogenesis|positive regulation of lipid storage|positive regulation of peroxisome proliferator activated receptor signaling pathway|PR-DUB co…
Atad1	665.3	0.26686	7.03818	3.67618	1.87821	1.9477e-12	1.15548e-10	Up	4.1376	4.55802	23.9905	15.298	67979	ATPase family, AAA domain containing 1	GO:0000166,GO:0002092,GO:0005515,GO:0005524,GO:0005739,GO:0005741,GO:0005777,GO:0005778,GO:0005886,GO:0007612,GO:0007613,GO:0016020,GO:0016021,GO:0016887,GO:0030054,GO:0045202,GO:0045211,GO:0051967,GO:0098794,GO:0098978,GO:0099149,GO:0140570,GO:0140603	nucleotide binding|positive regulation of receptor internalization|protein binding|ATP binding|mitochondrion|mitochondrial outer membrane|peroxisome|peroxisomal membrane|plasma membrane|learning|memory|membrane|integral component of membrane|ATPase|cell junction|synapse|postsynaptic membrane|negative regulation of synaptic transmission, glutamatergic|postsynapse|glutamatergic synapse|regulation o…
Atad2	784.804	0.300693	7.34958	4.62666	2.20997	1.98829e-13	1.85756e-11	Up	1.93287	2.5071	16.6592	8.67902	70472	ATPase family, AAA domain containing 2	GO:0000166,GO:0003682,GO:0005515,GO:0005524,GO:0005634,GO:0005654,GO:0006325,GO:0006355,GO:0016787,GO:0016887,GO:0031936,GO:0042393,GO:0045893,GO:0045944	nucleotide binding|chromatin binding|protein binding|ATP binding|nucleus|nucleoplasm|chromatin organization|regulation of transcription, DNA-templated|hydrolase activity|ATPase|negative regulation of chromatin silencing|histone binding|positive regulation of transcription, DNA-templated|positive regulation of transcription by RNA polymerase II
Atad2b	409.533	0.330414	6.43859	4.36929	2.1274	1.20591e-10	3.35084e-09	Up	0.642069	0.604742	4.53799	2.17618	320817	ATPase family, AAA domain containing 2B	GO:0003682,GO:0005634,GO:0005654,GO:0016887,GO:0031936,GO:0042393,GO:0045944,GO:0070577	chromatin binding|nucleus|nucleoplasm|ATPase|negative regulation of chromatin silencing|histone binding|positive regulation of transcription by RNA polymerase II|lysine-acetylated histone binding
Atad5	272.919	0.379131	6.72696	5.85796	2.5504	1.73241e-11	6.60935e-10	Up	0.531357	0.404152	4.70758	2.04697	237877	ATPase family, AAA domain containing 5	GO:0000166,GO:0002377,GO:0003677,GO:0005515,GO:0005524,GO:0005634,GO:0006974,GO:0008283,GO:0008630,GO:0016887,GO:0030890,GO:0031391,GO:0033260,GO:0042770,GO:0042771,GO:0045190,GO:0045740,GO:0048304,GO:0061860,GO:0090305,GO:0090618,GO:1901990,GO:1902166,GO:1902230,GO:1902751	nucleotide binding|immunoglobulin production|DNA binding|protein binding|ATP binding|nucleus|cellular response to DNA damage stimulus|cell population proliferation|intrinsic apoptotic signaling pathway in response to DNA damage|ATPase|positive regulation of B cell proliferation|Elg1 RFC-like complex|nuclear DNA replication|signal transduction in response to DNA damage|intrinsic apoptotic signalin…
Ate1	400.839	0.277315	4.08773	2.19404	1.13359	4.35619e-05	0.000202532	Up	1.19712	1.49725	4.17048	3.08464	11907	arginyltransferase 1	GO:0004057,GO:0005515,GO:0005634,GO:0005737,GO:0010498,GO:0016598,GO:0016740,GO:0016746	arginyltransferase activity|protein binding|nucleus|cytoplasm|proteasomal protein catabolic process|protein arginylation|transferase activity|acyltransferase activity
Atf1	761.86	0.254651	5.68534	2.72787	1.44778	1.30552e-08	1.86852e-07	Up	5.53874	6.14678	23.4592	15.6953	11908	activating transcription factor 1	GO:0000977,GO:0000978,GO:0000981,GO:0001228,GO:0003677,GO:0003700,GO:0005634,GO:0005654,GO:0005667,GO:0006355,GO:0006357,GO:0010976,GO:0034622,GO:0042802,GO:0043565,GO:0044877,GO:0045740,GO:0045944,GO:0046982,GO:1990589,GO:1990590	RNA polymerase II transcription regulatory region sequence-specific DNA binding|RNA polymerase II cis-regulatory region sequence-specific DNA binding|DNA-binding transcription factor activity, RNA polymerase II-specific|DNA-binding transcription activator activity, RNA polymerase II-specific|DNA binding|DNA-binding transcription factor activity|nucleus|nucleoplasm|transcription regulator complex|…	mmu04925,mmu05202	Aldosterone synthesis and secretion|Transcriptional misregulation in cancer	TF_bZIP
Atf2	504.159	0.315421	5.61122	3.41029	1.76989	2.0091e-08	2.66345e-07	Up	0.724942	0.762829	4.19558	2.05976	11909	activating transcription factor 2	GO:0000122,GO:0000785,GO:0000977,GO:0000978,GO:0000981,GO:0000987,GO:0001228,GO:0003151,GO:0003677,GO:0003682,GO:0003700,GO:0005515,GO:0005634,GO:0005654,GO:0005737,GO:0005739,GO:0005741,GO:0006355,GO:0006357,GO:0006970,GO:0006974,GO:0008134,GO:0008140,GO:0010485,GO:0010628,GO:0016020,GO:0016525,GO:0019901,GO:0031573,GO:0032915,GO:0035497,GO:0035861,GO:0042802,GO:0043525,GO:0043565,GO:0043967,GO:…	negative regulation of transcription by RNA polymerase II|chromatin|RNA polymerase II transcription regulatory region sequence-specific DNA binding|RNA polymerase II cis-regulatory region sequence-specific DNA binding|DNA-binding transcription factor activity, RNA polymerase II-specific|cis-regulatory region sequence-specific DNA binding|DNA-binding transcription activator activity, RNA polymeras…	mmu04010,mmu04022,mmu04151,mmu04211,mmu04261,mmu04668,mmu04714,mmu04728,mmu04911,mmu04915,mmu04918,mmu04922,mmu04925,mmu04926,mmu04927,mmu04928,mmu04934,mmu04935,mmu05020,mmu05030,mmu05031,mmu05034,mmu05161,mmu05163,mmu05166,mmu05203	MAPK signaling pathway|cGMP-PKG signaling pathway|PI3K-Akt signaling pathway|Longevity regulating pathway|Adrenergic signaling in cardiomyocytes|TNF signaling pathway|Thermogenesis|Dopaminergic synapse|Insulin secretion|Estrogen signaling pathway|Thyroid hormone synthesis|Glucagon signaling pathway|Aldosterone synthesis and secretion|Relaxin signaling pathway|Cortisol synthesis and secretion|Para…	TF_bZIP
Atf5	401.113	0.304971	-3.92846	0.43586	-1.19806	8.54925e-05	0.000360985	Down	18.1502	11.083	6.89142	8.58341	107503	activating transcription factor 5	GO:0000976,GO:0000977,GO:0001228,GO:0003677,GO:0003682,GO:0003700,GO:0005515,GO:0005634,GO:0005654,GO:0005667,GO:0005737,GO:0005813,GO:0005829,GO:0005856,GO:0006355,GO:0006357,GO:0007623,GO:0008285,GO:0009791,GO:0010468,GO:0015631,GO:0019900,GO:0021889,GO:0021891,GO:0021930,GO:0021988,GO:0031072,GO:0035264,GO:0042127,GO:0043066,GO:0043565,GO:0045444,GO:0045892,GO:0045893,GO:0045944,GO:0046605,GO:…	transcription cis-regulatory region binding|RNA polymerase II transcription regulatory region sequence-specific DNA binding|DNA-binding transcription activator activity, RNA polymerase II-specific|DNA binding|chromatin binding|DNA-binding transcription factor activity|protein binding|nucleus|nucleoplasm|transcription regulator complex|cytoplasm|centrosome|cytosol|cytoskeleton|regulation of transc…			TF_bZIP
Atf6	2292.33	0.237116	5.30584	2.3918	1.2581	1.12152e-07	1.19024e-06	Up	6.55815	8.86935	25.98	19.3322	226641	activating transcription factor 6	GO:0000976,GO:0000977,GO:0000978,GO:0000981,GO:0001228,GO:0001654,GO:0003677,GO:0003700,GO:0005515,GO:0005634,GO:0005737,GO:0005783,GO:0005789,GO:0005794,GO:0006355,GO:0006357,GO:0006986,GO:0007601,GO:0010508,GO:0016020,GO:0016021,GO:0030176,GO:0030968,GO:0031625,GO:0035497,GO:0042802,GO:0043065,GO:0043565,GO:0045944,GO:0046982,GO:1903893,GO:1990440,GO:1990837	transcription cis-regulatory region binding|RNA polymerase II transcription regulatory region sequence-specific DNA binding|RNA polymerase II cis-regulatory region sequence-specific DNA binding|DNA-binding transcription factor activity, RNA polymerase II-specific|DNA-binding transcription activator activity, RNA polymerase II-specific|eye development|DNA binding|DNA-binding transcription factor a…	mmu04141,mmu05010,mmu05012,mmu05014,mmu05022,mmu05417	Protein processing in endoplasmic reticulum|Alzheimer disease|Parkinson disease|Amyotrophic lateral sclerosis|Pathways of neurodegeneration - multiple diseases|Lipid and atherosclerosis	TF_bZIP
Atf7ip	761.579	0.277026	3.98663	2.1501	1.1044	6.70188e-05	0.000293207	Up	1.3405	1.22315	4.33679	2.44225	54343	activating transcription factor 7 interacting protein	GO:0000122,GO:0003714,GO:0005634,GO:0005654,GO:0005667,GO:0005829,GO:0006306,GO:0016604,GO:0016887,GO:0031647,GO:0045892,GO:0045893,GO:0045898,GO:0050821,GO:0090309	negative regulation of transcription by RNA polymerase II|transcription corepressor activity|nucleus|nucleoplasm|transcription regulator complex|cytosol|DNA methylation|nuclear body|ATPase|regulation of protein stability|negative regulation of transcription, DNA-templated|positive regulation of transcription, DNA-templated|regulation of RNA polymerase II transcription preinitiation complex assemb…
Atg4a	239.689	0.305215	3.83679	2.25175	1.17104	0.000124654	0.000494491	Up	2.19685	2.31122	7.18384	5.26328	666468	autophagy related 4A, cysteine peptidase	GO:0006508,GO:0008234	proteolysis|cysteine-type peptidase activity	mmu04136,mmu04140	Autophagy - other|Autophagy - animal
Atg4d	1460.22	0.230959	-4.5929	0.479375	-1.06077	4.37129e-06	2.86866e-05	Down	39.887	42.0193	20.8774	26.9119	235040	autophagy related 4D, cysteine peptidase	GO:0005654,GO:0005737,GO:0005739,GO:0006508,GO:0006914,GO:0006915,GO:0008233,GO:0008234,GO:0015031,GO:0016787	nucleoplasm|cytoplasm|mitochondrion|proteolysis|autophagy|apoptotic process|peptidase activity|cysteine-type peptidase activity|protein transport|hydrolase activity	mmu04136,mmu04140	Autophagy - other|Autophagy - animal
Atl2	344.34	0.293909	4.59434	2.54968	1.35032	4.34124e-06	2.8521e-05	Up	0.724255	0.835217	2.94643	1.93874	56298	atlastin GTPase 2	GO:0000166,GO:0003924,GO:0005515,GO:0005525,GO:0005783,GO:0007029,GO:0007030,GO:0016020,GO:0016021,GO:0016787,GO:0042802,GO:0051260,GO:0098826,GO:1990809	nucleotide binding|GTPase activity|protein binding|GTP binding|endoplasmic reticulum|endoplasmic reticulum organization|Golgi organization|membrane|integral component of membrane|hydrolase activity|identical protein binding|protein homooligomerization|endoplasmic reticulum tubular network membrane|endoplasmic reticulum tubular network membrane organization
Atl3	1828.73	0.222651	5.64206	2.38867	1.25621	1.68025e-08	2.31816e-07	Up	6.78313	7.33163	23.9284	17.4351	109168	atlastin GTPase 3	GO:0000166,GO:0003924,GO:0005525,GO:0005783,GO:0007029,GO:0007030,GO:0016020,GO:0016021,GO:0016787,GO:0042802,GO:0051260,GO:0071782,GO:0098826,GO:1903373	nucleotide binding|GTPase activity|GTP binding|endoplasmic reticulum|endoplasmic reticulum organization|Golgi organization|membrane|integral component of membrane|hydrolase activity|identical protein binding|protein homooligomerization|endoplasmic reticulum tubular network|endoplasmic reticulum tubular network membrane|positive regulation of endoplasmic reticulum tubular network organization
Atm	633.121	0.326346	7.32406	5.24222	2.39018	2.40584e-13	2.21282e-11	Up	0.665865	0.832506	6.65601	3.04628	11920	ataxia telangiectasia mutated	GO:0000077,GO:0000166,GO:0000723,GO:0000724,GO:0000781,GO:0001541,GO:0001666,GO:0001756,GO:0002331,GO:0002376,GO:0002377,GO:0003677,GO:0004672,GO:0004674,GO:0004677,GO:0005515,GO:0005524,GO:0005634,GO:0005654,GO:0005730,GO:0005737,GO:0005819,GO:0006281,GO:0006468,GO:0006974,GO:0006975,GO:0007049,GO:0007094,GO:0007095,GO:0007140,GO:0007143,GO:0007292,GO:0007420,GO:0007507,GO:0008340,GO:0008585,GO:…	DNA damage checkpoint signaling|nucleotide binding|telomere maintenance|double-strand break repair via homologous recombination|chromosome, telomeric region|ovarian follicle development|response to hypoxia|somitogenesis|pre-B cell allelic exclusion|immune system process|immunoglobulin production|DNA binding|protein kinase activity|protein serine/threonine kinase activity|DNA-dependent protein kin…	mmu01524,mmu03440,mmu04064,mmu04068,mmu04110,mmu04115,mmu04210,mmu04218,mmu05165,mmu05166,mmu05170,mmu05202,mmu05206	Platinum drug resistance|Homologous recombination|NF-kappa B signaling pathway|FoxO signaling pathway|Cell cycle|p53 signaling pathway|Apoptosis|Cellular senescence|Human papillomavirus infection|Human T-cell leukemia virus 1 infection|Human immunodeficiency virus 1 infection|Transcriptional misregulation in cancer|MicroRNAs in cancer
Atp11b	1098.65	0.301476	7.07959	4.39032	2.13432	1.44578e-12	8.98125e-11	Up	3.3181	3.43033	24.9535	11.6028	76295	ATPase, class VI, type 11B	GO:0000166,GO:0000287,GO:0005524,GO:0005768,GO:0005783,GO:0005794,GO:0005802,GO:0005886,GO:0006869,GO:0015914,GO:0016020,GO:0016021,GO:0045332,GO:0046872,GO:0055037,GO:0140326	nucleotide binding|magnesium ion binding|ATP binding|endosome|endoplasmic reticulum|Golgi apparatus|trans-Golgi network|plasma membrane|lipid transport|phospholipid transport|membrane|integral component of membrane|phospholipid translocation|metal ion binding|recycling endosome|ATPase-coupled intramembrane lipid transporter activity
Atp11c	212.326	0.399694	5.06357	4.06676	2.02388	4.11477e-07	3.66805e-06	Up	0.490829	0.637122	3.9957	1.6752	320940	ATPase, class VI, type 11C	GO:0000166,GO:0000287,GO:0002329,GO:0005524,GO:0005768,GO:0005783,GO:0005802,GO:0005886,GO:0005887,GO:0006869,GO:0015914,GO:0016020,GO:0016021,GO:0045332,GO:0045579,GO:0046872,GO:0055037,GO:0090555,GO:0140326,GO:0140346	nucleotide binding|magnesium ion binding|pre-B cell differentiation|ATP binding|endosome|endoplasmic reticulum|trans-Golgi network|plasma membrane|integral component of plasma membrane|lipid transport|phospholipid transport|membrane|integral component of membrane|phospholipid translocation|positive regulation of B cell differentiation|metal ion binding|recycling endosome|phosphatidylethanolamine …
Atp13a2	1881.97	0.23543	-5.36481	0.416665	-1.26304	8.10346e-08	8.96899e-07	Down	18.8125	19.116	8.08761	11.1259	74772	ATPase type 13A2	GO:0000166,GO:0005524,GO:0005764,GO:0005765,GO:0005768,GO:0005770,GO:0005771,GO:0005776,GO:0006812,GO:0006874,GO:0006879,GO:0006882,GO:0006914,GO:0007041,GO:0010628,GO:0010821,GO:0012506,GO:0016020,GO:0016021,GO:0016241,GO:0016243,GO:0016887,GO:0030133,GO:0031410,GO:0031902,GO:0031982,GO:0033157,GO:0034599,GO:0043005,GO:0043025,GO:0046872,GO:0050714,GO:0052548,GO:0055069,GO:0055088,GO:0061462,GO:…	nucleotide binding|ATP binding|lysosome|lysosomal membrane|endosome|late endosome|multivesicular body|autophagosome|cation transport|cellular calcium ion homeostasis|cellular iron ion homeostasis|cellular zinc ion homeostasis|autophagy|lysosomal transport|positive regulation of gene expression|regulation of mitochondrion organization|vesicle membrane|membrane|integral component of membrane|regula…
Atp13a3	2152.87	0.269187	7.6179	4.14289	2.05064	2.57842e-14	3.68589e-12	Up	4.71066	5.26546	33.2002	17.73	224088	ATPase type 13A3	GO:0000166,GO:0005524,GO:0006812,GO:0006874,GO:0015594,GO:0016020,GO:0016021,GO:0016887,GO:0031901,GO:0031902,GO:0046872,GO:0055038	nucleotide binding|ATP binding|cation transport|cellular calcium ion homeostasis|ABC-type putrescine transporter activity|membrane|integral component of membrane|ATPase|early endosome membrane|late endosome membrane|metal ion binding|recycling endosome membrane
Atp1a3	210.909	0.314544	-4.11438	0.407776	-1.29415	3.88223e-05	0.000182934	Down	3.03751	3.65516	1.82728	1.5154	232975	ATPase, Na+/K+ transporting, alpha 3 polypeptide	GO:0000166,GO:0001540,GO:0001917,GO:0005391,GO:0005524,GO:0005634,GO:0005737,GO:0005783,GO:0005794,GO:0005886,GO:0005890,GO:0006811,GO:0006813,GO:0006814,GO:0006883,GO:0007613,GO:0008344,GO:0008542,GO:0008556,GO:0016020,GO:0016021,GO:0030007,GO:0030424,GO:0031090,GO:0031748,GO:0035235,GO:0036376,GO:0042383,GO:0042493,GO:0043025,GO:0043209,GO:0043395,GO:0044305,GO:0044326,GO:0044327,GO:0045202,GO:…	nucleotide binding|amyloid-beta binding|photoreceptor inner segment|P-type sodium:potassium-exchanging transporter activity|ATP binding|nucleus|cytoplasm|endoplasmic reticulum|Golgi apparatus|plasma membrane|sodium:potassium-exchanging ATPase complex|ion transport|potassium ion transport|sodium ion transport|cellular sodium ion homeostasis|memory|adult locomotory behavior|visual learning|P-type p…	mmu04022,mmu04024,mmu04260,mmu04261,mmu04911,mmu04918,mmu04919,mmu04925,mmu04960,mmu04961,mmu04964,mmu04970,mmu04971,mmu04972,mmu04973,mmu04974,mmu04976,mmu04978	cGMP-PKG signaling pathway|cAMP signaling pathway|Cardiac muscle contraction|Adrenergic signaling in cardiomyocytes|Insulin secretion|Thyroid hormone synthesis|Thyroid hormone signaling pathway|Aldosterone synthesis and secretion|Aldosterone-regulated sodium reabsorption|Endocrine and other factor-regulated calcium reabsorption|Proximal tubule bicarbonate reclamation|Salivary secretion|Gastric ac…
Atp2b1	1093.16	0.298926	7.52171	4.75168	2.24844	5.4063e-14	6.36758e-12	Up	2.37338	2.17796	18.091	8.56981	67972	ATPase, Ca++ transporting, plasma membrane 1	GO:0000166,GO:0001772,GO:0001818,GO:0003056,GO:0005388,GO:0005515,GO:0005516,GO:0005524,GO:0005654,GO:0005886,GO:0005887,GO:0006811,GO:0006816,GO:0006874,GO:0008217,GO:0009898,GO:0015085,GO:0016020,GO:0016021,GO:0016323,GO:0016324,GO:0019829,GO:0030054,GO:0030165,GO:0030285,GO:0030501,GO:0032590,GO:0032591,GO:0032809,GO:0043231,GO:0045121,GO:0045177,GO:0045202,GO:0046872,GO:0051480,GO:0051481,GO:…	nucleotide binding|immunological synapse|negative regulation of cytokine production|regulation of vascular associated smooth muscle contraction|P-type calcium transporter activity|protein binding|calmodulin binding|ATP binding|nucleoplasm|plasma membrane|integral component of plasma membrane|ion transport|calcium ion transport|cellular calcium ion homeostasis|regulation of blood pressure|cytoplas…	mmu04020,mmu04022,mmu04024,mmu04261,mmu04925,mmu04961,mmu04970,mmu04972,mmu04978	Calcium signaling pathway|cGMP-PKG signaling pathway|cAMP signaling pathway|Adrenergic signaling in cardiomyocytes|Aldosterone synthesis and secretion|Endocrine and other factor-regulated calcium reabsorption|Salivary secretion|Pancreatic secretion|Mineral absorption
Atp2c1	676.733	0.267918	4.87671	2.47351	1.30656	1.07872e-06	8.44816e-06	Up	3.03049	3.63569	12.3505	7.92237	235574	ATPase, Ca++-sequestering	GO:0000139,GO:0000166,GO:0005388,GO:0005509,GO:0005524,GO:0005783,GO:0005794,GO:0005802,GO:0005886,GO:0006811,GO:0006816,GO:0006828,GO:0006874,GO:0008544,GO:0008553,GO:0015410,GO:0016020,GO:0016021,GO:0016339,GO:0016887,GO:0030026,GO:0030133,GO:0030141,GO:0030145,GO:0030173,GO:0031532,GO:0032468,GO:0032472,GO:0032580,GO:0033106,GO:0042998,GO:0043231,GO:0046872,GO:0070588,GO:0098629,GO:0140613	Golgi membrane|nucleotide binding|P-type calcium transporter activity|calcium ion binding|ATP binding|endoplasmic reticulum|Golgi apparatus|trans-Golgi network|plasma membrane|ion transport|calcium ion transport|manganese ion transport|cellular calcium ion homeostasis|epidermis development|P-type proton-exporting transporter activity|ABC-type manganese transporter activity|membrane|integral compo…
Atp5e	2960.82	0.229427	-4.69465	0.473988	-1.07708	2.67067e-06	1.86727e-05	Down	415.061	463.611	217.293	289.486	67126	ATP synthase, H+ transporting, mitochondrial F1 complex, epsilon subunit	GO:0000275,GO:0005739,GO:0005743,GO:0005753,GO:0006754,GO:0006811,GO:0008553,GO:0015986,GO:0016020,GO:0016787,GO:0016887,GO:0045261,GO:0046933	mitochondrial proton-transporting ATP synthase complex, catalytic sector F(1)|mitochondrion|mitochondrial inner membrane|mitochondrial proton-transporting ATP synthase complex|ATP biosynthetic process|ion transport|P-type proton-exporting transporter activity|ATP synthesis coupled proton transport|membrane|hydrolase activity|ATPase|proton-transporting ATP synthase complex, catalytic core F(1)|pro…	mmu00190,mmu04714,mmu05010,mmu05012,mmu05014,mmu05016,mmu05020,mmu05022,mmu05415	Oxidative phosphorylation|Thermogenesis|Alzheimer disease|Parkinson disease|Amyotrophic lateral sclerosis|Huntington disease|Prion disease|Pathways of neurodegeneration - multiple diseases|Diabetic cardiomyopathy
Atp5g2	6172.93	0.219947	-5.0667	0.461881	-1.11441	4.04761e-07	3.61742e-06	Down	594.894	587.835	286.246	378.065	67942	ATP synthase, H+ transporting, mitochondrial F0 complex, subunit C2 (subunit 9)	GO:0000276,GO:0005739,GO:0006811,GO:0008289,GO:0015078,GO:0015986,GO:0016020,GO:0016021,GO:0022834,GO:0033177,GO:0034703,GO:0045263,GO:0046931,GO:1902600	mitochondrial proton-transporting ATP synthase complex, coupling factor F(o)|mitochondrion|ion transport|lipid binding|proton transmembrane transporter activity|ATP synthesis coupled proton transport|membrane|integral component of membrane|ligand-gated channel activity|proton-transporting two-sector ATPase complex, proton-transporting domain|cation channel complex|proton-transporting ATP synthase…	mmu00190,mmu04714,mmu05010,mmu05012,mmu05014,mmu05016,mmu05020,mmu05022,mmu05415	Oxidative phosphorylation|Thermogenesis|Alzheimer disease|Parkinson disease|Amyotrophic lateral sclerosis|Huntington disease|Prion disease|Pathways of neurodegeneration - multiple diseases|Diabetic cardiomyopathy
Atp6ap2	442.106	0.281552	5.02823	2.66791	1.41571	4.95023e-07	4.31237e-06	Up	4.42206	4.80026	18.4371	11.7957	70495	ATPase, H+ transporting, lysosomal accessory protein 2	GO:0002003,GO:0005615,GO:0005764,GO:0005765,GO:0005768,GO:0005783,GO:0005789,GO:0005886,GO:0007042,GO:0009897,GO:0010008,GO:0016020,GO:0016021,GO:0016324,GO:0016471,GO:0021626,GO:0021903,GO:0030054,GO:0030177,GO:0031410,GO:0032914,GO:0038023,GO:0042995,GO:0043005,GO:0043408,GO:0044297,GO:0045202,GO:0045211,GO:0048069,GO:0060323,GO:0090263	angiotensin maturation|extracellular space|lysosome|lysosomal membrane|endosome|endoplasmic reticulum|endoplasmic reticulum membrane|plasma membrane|lysosomal lumen acidification|external side of plasma membrane|endosome membrane|membrane|integral component of membrane|apical plasma membrane|vacuolar proton-transporting V-type ATPase complex|central nervous system maturation|rostrocaudal neural t…	mmu04614	Renin-angiotensin system
Atp6v1a	967.445	0.237227	6.12202	2.73646	1.45231	9.23992e-10	1.89674e-08	Up	5.26124	5.41896	20.9377	14.9173	11964	ATPase, H+ transporting, lysosomal V1 subunit A	GO:0000166,GO:0000221,GO:0005524,GO:0005654,GO:0005737,GO:0005739,GO:0005829,GO:0005886,GO:0005902,GO:0006811,GO:0006879,GO:0016324,GO:0016887,GO:0030141,GO:0033180,GO:0036295,GO:0043209,GO:0043231,GO:0046034,GO:0046933,GO:0046961,GO:1902600	nucleotide binding|vacuolar proton-transporting V-type ATPase, V1 domain|ATP binding|nucleoplasm|cytoplasm|mitochondrion|cytosol|plasma membrane|microvillus|ion transport|cellular iron ion homeostasis|apical plasma membrane|ATPase|secretory granule|proton-transporting V-type ATPase, V1 domain|cellular response to increased oxygen levels|myelin sheath|intracellular membrane-bounded organelle|ATP m…	mmu00190,mmu04145,mmu04150,mmu04721,mmu04966,mmu05165,mmu05323	Oxidative phosphorylation|Phagosome|mTOR signaling pathway|Synaptic vesicle cycle|Collecting duct acid secretion|Human papillomavirus infection|Rheumatoid arthritis
Atp7a	69.0843	0.544877	3.70275	4.04895	2.01755	0.000213272	0.000779085	Up	0.195625	0.10797	1.04237	0.469062	11977	ATPase, Cu++ transporting, alpha polypeptide	GO:0000166,GO:0001568,GO:0001836,GO:0001974,GO:0002082,GO:0005375,GO:0005507,GO:0005515,GO:0005524,GO:0005634,GO:0005768,GO:0005770,GO:0005783,GO:0005794,GO:0005802,GO:0005829,GO:0005886,GO:0005902,GO:0006568,GO:0006570,GO:0006584,GO:0006811,GO:0006812,GO:0006825,GO:0006878,GO:0007005,GO:0007626,GO:0010042,GO:0010273,GO:0010468,GO:0010592,GO:0015677,GO:0016020,GO:0016021,GO:0016323,GO:0016324,GO:…	nucleotide binding|blood vessel development|release of cytochrome c from mitochondria|blood vessel remodeling|regulation of oxidative phosphorylation|copper ion transmembrane transporter activity|copper ion binding|protein binding|ATP binding|nucleus|endosome|late endosome|endoplasmic reticulum|Golgi apparatus|trans-Golgi network|cytosol|plasma membrane|microvillus|tryptophan metabolic process|ty…	mmu01524,mmu04978	Platinum drug resistance|Mineral absorption
Atp7b	50.2113	0.575073	-3.13098	0.287066	-1.80054	0.00174222	0.00468269	Down	0.658353	0.341531	0.160635	0.188242	11979	ATPase, Cu++ transporting, beta polypeptide	GO:0000166,GO:0005375,GO:0005507,GO:0005524,GO:0005768,GO:0005770,GO:0005783,GO:0005794,GO:0005802,GO:0005886,GO:0005923,GO:0006811,GO:0006812,GO:0006825,GO:0006878,GO:0006882,GO:0007595,GO:0008270,GO:0015677,GO:0015680,GO:0016020,GO:0016021,GO:0016323,GO:0019829,GO:0030001,GO:0031410,GO:0032588,GO:0043682,GO:0045177,GO:0046688,GO:0046872,GO:0048471,GO:0051208,GO:0060003,GO:0070160,GO:0071280,GO:…	nucleotide binding|copper ion transmembrane transporter activity|copper ion binding|ATP binding|endosome|late endosome|endoplasmic reticulum|Golgi apparatus|trans-Golgi network|plasma membrane|bicellular tight junction|ion transport|cation transport|copper ion transport|cellular copper ion homeostasis|cellular zinc ion homeostasis|lactation|zinc ion binding|copper ion import|protein maturation by…	mmu01524,mmu04978	Platinum drug resistance|Mineral absorption
Atp8a1	379.106	0.333311	5.04747	3.20956	1.68238	4.47701e-07	3.95643e-06	Up	0.797201	1.12873	5.01313	2.61327	11980	ATPase, aminophospholipid transporter (APLT), class I, type 8A, member 1	GO:0000166,GO:0000287,GO:0005515,GO:0005524,GO:0005783,GO:0005794,GO:0005802,GO:0005886,GO:0006869,GO:0007612,GO:0015914,GO:0016020,GO:0016021,GO:0016887,GO:0022857,GO:0030285,GO:0030335,GO:0031090,GO:0031410,GO:0043231,GO:0045332,GO:0046872,GO:0055085,GO:0061092,GO:0140326,GO:0140327,GO:0140331,GO:0140346,GO:1990531	nucleotide binding|magnesium ion binding|protein binding|ATP binding|endoplasmic reticulum|Golgi apparatus|trans-Golgi network|plasma membrane|lipid transport|learning|phospholipid transport|membrane|integral component of membrane|ATPase|transmembrane transporter activity|integral component of synaptic vesicle membrane|positive regulation of cell migration|organelle membrane|cytoplasmic vesicle|i…
Atp8b4	2907.74	0.252584	9.05055	4.8771	2.28603	1.42252e-19	1.40652e-16	Up	6.27998	7.47581	51.8219	30.7637	241633	ATPase, class I, type 8B, member 4	GO:0005794,GO:0005802,GO:0005886,GO:0007030,GO:0045332,GO:0140326	Golgi apparatus|trans-Golgi network|plasma membrane|Golgi organization|phospholipid translocation|ATPase-coupled intramembrane lipid transporter activity
Atr	409.619	0.369995	6.50705	5.30582	2.40758	7.66426e-11	2.31981e-09	Up	0.405208	0.594362	4.65172	1.91245	245000	ataxia telangiectasia and Rad3 related	GO:0000077,GO:0000166,GO:0000723,GO:0001741,GO:0003677,GO:0004672,GO:0004674,GO:0005515,GO:0005524,GO:0005634,GO:0005654,GO:0005694,GO:0005794,GO:0006281,GO:0006468,GO:0006974,GO:0007566,GO:0008156,GO:0016301,GO:0016310,GO:0016605,GO:0016740,GO:0018105,GO:0031297,GO:0032212,GO:0032405,GO:0032407,GO:0034644,GO:0043393,GO:0043517,GO:0046777,GO:0051276,GO:0070198,GO:0071480,GO:0090399,GO:0097694,GO:…	DNA damage checkpoint signaling|nucleotide binding|telomere maintenance|XY body|DNA binding|protein kinase activity|protein serine/threonine kinase activity|protein binding|ATP binding|nucleus|nucleoplasm|chromosome|Golgi apparatus|DNA repair|protein phosphorylation|cellular response to DNA damage stimulus|embryo implantation|negative regulation of DNA replication|kinase activity|phosphorylation|…	mmu03460,mmu04110,mmu04115,mmu04218,mmu05165,mmu05166,mmu05170	Fanconi anemia pathway|Cell cycle|p53 signaling pathway|Cellular senescence|Human papillomavirus infection|Human T-cell leukemia virus 1 infection|Human immunodeficiency virus 1 infection
Atrn	224.199	0.345488	3.5858	2.36011	1.23885	0.000336044	0.00115403	Up	0.271898	0.304049	1.08066	0.592827	11990	attractin	GO:0005515,GO:0005604,GO:0005615,GO:0005737,GO:0005886,GO:0006954,GO:0006979,GO:0009887,GO:0009888,GO:0016020,GO:0016021,GO:0016477,GO:0021549,GO:0030246,GO:0034446,GO:0038023,GO:0040014,GO:0042552,GO:0043473	protein binding|basement membrane|extracellular space|cytoplasm|plasma membrane|inflammatory response|response to oxidative stress|animal organ morphogenesis|tissue development|membrane|integral component of membrane|cell migration|cerebellum development|carbohydrate binding|substrate adhesion-dependent cell spreading|signaling receptor activity|regulation of multicellular organism growth|myelina…
Atrnl1	301.01	0.297346	5.39668	3.04128	1.60468	6.78863e-08	7.64929e-07	Up	0.919211	0.959736	4.17406	2.8399	226255	attractin like 1	GO:0005515,GO:0005604,GO:0005886,GO:0007186,GO:0009887,GO:0009888,GO:0016020,GO:0016021,GO:0016477,GO:0030246,GO:0034446	protein binding|basement membrane|plasma membrane|G protein-coupled receptor signaling pathway|animal organ morphogenesis|tissue development|membrane|integral component of membrane|cell migration|carbohydrate binding|substrate adhesion-dependent cell spreading
Atrx	1128.21	0.328388	8.36849	6.71837	2.74811	5.83594e-17	3.14743e-14	Up	1.20638	1.37794	15.2933	6.17809	22589	ATRX, chromatin remodeler	GO:0000166,GO:0000212,GO:0000228,GO:0000779,GO:0000781,GO:0000792,GO:0003677,GO:0003678,GO:0003682,GO:0004386,GO:0005515,GO:0005524,GO:0005634,GO:0005654,GO:0005694,GO:0005721,GO:0005737,GO:0006281,GO:0006325,GO:0006334,GO:0006336,GO:0006338,GO:0006974,GO:0007283,GO:0010571,GO:0015616,GO:0016604,GO:0016605,GO:0016787,GO:0030330,GO:0030900,GO:0031297,GO:0032206,GO:0035064,GO:0035128,GO:0035264,GO:…	nucleotide binding|meiotic spindle organization|nuclear chromosome|condensed chromosome, centromeric region|chromosome, telomeric region|heterochromatin|DNA binding|DNA helicase activity|chromatin binding|helicase activity|protein binding|ATP binding|nucleus|nucleoplasm|chromosome|pericentric heterochromatin|cytoplasm|DNA repair|chromatin organization|nucleosome assembly|DNA replication-independe…
Atxn1	1045.24	0.282751	4.79336	2.55855	1.35533	1.64011e-06	1.21002e-05	Up	1.18655	1.05059	4.63266	2.41336	20238	ataxin 1	GO:0000122,GO:0003677,GO:0003682,GO:0003723,GO:0005515,GO:0005634,GO:0005654,GO:0005730,GO:0005737,GO:0005829,GO:0006355,GO:0007399,GO:0007420,GO:0007612,GO:0007613,GO:0008022,GO:0008266,GO:0008344,GO:0008542,GO:0016363,GO:0032991,GO:0034046,GO:0035176,GO:0042326,GO:0042405,GO:0042802,GO:0043569,GO:0043621,GO:0045892,GO:0045944,GO:0048286,GO:0048856,GO:0051168,GO:0060079,GO:0060252	negative regulation of transcription by RNA polymerase II|DNA binding|chromatin binding|RNA binding|protein binding|nucleus|nucleoplasm|nucleolus|cytoplasm|cytosol|regulation of transcription, DNA-templated|nervous system development|brain development|learning|memory|protein C-terminus binding|poly(U) RNA binding|adult locomotory behavior|visual learning|nuclear matrix|protein-containing complex|…	mmu04330,mmu05017,mmu05022	Notch signaling pathway|Spinocerebellar ataxia|Pathways of neurodegeneration - multiple diseases
Atxn3	277.187	0.3484	5.07964	3.40994	1.76975	3.78158e-07	3.41686e-06	Up	0.488197	0.582984	3.00176	1.50254	110616	ataxin 3	GO:0000226,GO:0000977,GO:0004407,GO:0004843,GO:0005515,GO:0005634,GO:0005654,GO:0005730,GO:0005737,GO:0005759,GO:0005789,GO:0005829,GO:0005886,GO:0006508,GO:0006511,GO:0006515,GO:0008233,GO:0008234,GO:0010810,GO:0016579,GO:0016787,GO:0030036,GO:0031625,GO:0031966,GO:0034605,GO:0035520,GO:0035640,GO:0042405,GO:0042802,GO:0043161,GO:0045104,GO:0051117,GO:0061578,GO:0070536,GO:0071108,GO:0071218,GO:…	microtubule cytoskeleton organization|RNA polymerase II transcription regulatory region sequence-specific DNA binding|histone deacetylase activity|thiol-dependent deubiquitinase|protein binding|nucleus|nucleoplasm|nucleolus|cytoplasm|mitochondrial matrix|endoplasmic reticulum membrane|cytosol|plasma membrane|proteolysis|ubiquitin-dependent protein catabolic process|protein quality control for mis…	mmu04141,mmu05017,mmu05022	Protein processing in endoplasmic reticulum|Spinocerebellar ataxia|Pathways of neurodegeneration - multiple diseases
Atxn7	489.983	0.312332	5.66138	3.40636	1.76823	1.5016e-08	2.11096e-07	Up	0.875854	0.881282	4.90766	2.46763	246103	ataxin 7	GO:0000226,GO:0003682,GO:0005515,GO:0005634,GO:0005654,GO:0005737,GO:0005829,GO:0005856,GO:0007026,GO:0015630,GO:0016578,GO:0042326,GO:0043569,GO:0045944	microtubule cytoskeleton organization|chromatin binding|protein binding|nucleus|nucleoplasm|cytoplasm|cytosol|cytoskeleton|negative regulation of microtubule depolymerization|microtubule cytoskeleton|histone deubiquitination|negative regulation of phosphorylation|negative regulation of insulin-like growth factor receptor signaling pathway|positive regulation of transcription by RNA polymerase II
AU041133	22.977	0.850819	3.14953	6.40712	2.67968	0.00163535	0.00443305	Up	0.0485974	0.0671961	0.629634	0.286133	216177	expressed sequence AU041133	GO:0000122,GO:0000977,GO:0000981,GO:0001227,GO:0006357	negative regulation of transcription by RNA polymerase II|RNA polymerase II transcription regulatory region sequence-specific DNA binding|DNA-binding transcription factor activity, RNA polymerase II-specific|DNA-binding transcription repressor activity, RNA polymerase II-specific|regulation of transcription by RNA polymerase II	mmu05168	Herpes simplex virus 1 infection	zf-C2H2
Aurkaip1	2454.45	0.221629	-4.51869	0.49949	-1.00147	6.22246e-06	3.8776e-05	Down	110.621	114.38	60.1991	76.5864	66077	aurora kinase A interacting protein 1	GO:0005634,GO:0005654,GO:0005739,GO:0005840,GO:0006397,GO:0043231,GO:0045862	nucleus|nucleoplasm|mitochondrion|ribosome|mRNA processing|intracellular membrane-bounded organelle|positive regulation of proteolysis
Avl9	511.76	0.303149	6.49009	3.9108	1.96747	8.57834e-11	2.5382e-09	Up	1.37674	1.33964	8.54853	4.53065	78937	AVL9 cell migration associated	GO:0005737,GO:0005768,GO:0016020,GO:0016021,GO:0016477,GO:0055037	cytoplasm|endosome|membrane|integral component of membrane|cell migration|recycling endosome
AW146154	41.008	0.595975	2.55034	2.86779	1.51994	0.0107618	0.0225838	Up	0.26274	0.300467	1.18429	0.798535	101835	expressed sequence AW146154	GO:0000978,GO:0001228,GO:0005634,GO:0006357	RNA polymerase II cis-regulatory region sequence-specific DNA binding|DNA-binding transcription activator activity, RNA polymerase II-specific|nucleus|regulation of transcription by RNA polymerase II	mmu05168	Herpes simplex virus 1 infection	zf-C2H2
AW549877	514.66	0.326704	6.59705	4.45456	2.15528	4.19416e-11	1.39005e-09	Up	1.8299	1.54125	12.6263	5.87929	106064	expressed sequence AW549877	GO:0005654,GO:0005829	nucleoplasm|cytosol
AW554918	107.677	0.390263	3.56053	2.61995	1.38954	0.000370108	0.00124967	Up	0.145334	0.151229	0.512914	0.437842	225289	expressed sequence AW554918
Azi2	878.804	0.290235	5.0425	2.75778	1.46351	4.59481e-07	4.04132e-06	Up	2.83334	3.18204	13.5028	6.94712	27215	5-azacytidine induced gene 2	GO:0000278,GO:0001816,GO:0005515,GO:0005737,GO:0007249,GO:0032607,GO:0032609,GO:0032635,GO:0032640,GO:0042110,GO:0044565,GO:0097028	mitotic cell cycle|cytokine production|protein binding|cytoplasm|I-kappaB kinase/NF-kappaB signaling|interferon-alpha production|interferon-gamma production|interleukin-6 production|tumor necrosis factor production|T cell activation|dendritic cell proliferation|dendritic cell differentiation	mmu04622	RIG-I-like receptor signaling pathway
Azin1	1305.45	0.224299	5.38785	2.31095	1.20849	7.13048e-08	8.00409e-07	Up	3.69598	4.08695	12.496	9.55708	54375	antizyme inhibitor 1	GO:0003824,GO:0004586,GO:0005634,GO:0005737,GO:0005813,GO:0006595,GO:0006596,GO:0010825,GO:0033387,GO:0042177,GO:0042978,GO:0050679,GO:1902269	catalytic activity|ornithine decarboxylase activity|nucleus|cytoplasm|centrosome|polyamine metabolic process|polyamine biosynthetic process|positive regulation of centrosome duplication|putrescine biosynthetic process from ornithine|negative regulation of protein catabolic process|ornithine decarboxylase activator activity|positive regulation of epithelial cell proliferation|positive regulation o…
Azin2	97.1696	0.422868	-5.82311	0.181444	-2.46241	5.77631e-09	9.24912e-08	Down	2.21673	2.21707	0.539159	0.444801	242669	antizyme inhibitor 2	GO:0003824,GO:0004586,GO:0005515,GO:0005634,GO:0005737,GO:0005739,GO:0005794,GO:0005801,GO:0005802,GO:0005829,GO:0006591,GO:0006596,GO:0008792,GO:0016020,GO:0030133,GO:0030424,GO:0030425,GO:0031410,GO:0033116,GO:0033387,GO:0042177,GO:0042978,GO:0042995,GO:0043085,GO:0043204,GO:0048471,GO:0098629,GO:1902269,GO:1990005	catalytic activity|ornithine decarboxylase activity|protein binding|nucleus|cytoplasm|mitochondrion|Golgi apparatus|cis-Golgi network|trans-Golgi network|cytosol|ornithine metabolic process|polyamine biosynthetic process|arginine decarboxylase activity|membrane|transport vesicle|axon|dendrite|cytoplasmic vesicle|endoplasmic reticulum-Golgi intermediate compartment membrane|putrescine biosynthetic…	mmu00330	Arginine and proline metabolism
B230219D22Rik	613.955	0.306319	5.66605	3.33022	1.73562	1.46131e-08	2.05919e-07	Up	2.48416	3.03431	14.996	7.66906	78521	RIKEN cDNA B230219D22 gene
B3galnt2	332.974	0.279893	4.60026	2.44118	1.28758	4.21963e-06	2.78919e-05	Up	3.08563	3.61782	11.2337	8.8264	97884	UDP-GalNAc:betaGlcNAc beta 1,3-galactosaminyltransferase, polypeptide 2	GO:0005783,GO:0005794,GO:0006486,GO:0006493,GO:0008376,GO:0016020,GO:0016021,GO:0016740,GO:0016757,GO:0019276	endoplasmic reticulum|Golgi apparatus|protein glycosylation|protein O-linked glycosylation|acetylgalactosaminyltransferase activity|membrane|integral component of membrane|transferase activity|glycosyltransferase activity|UDP-N-acetylgalactosamine metabolic process	mmu00515	Mannose type O-glycan biosynthesis
B3galt2	119.715	0.471654	5.33111	5.71375	2.51444	9.76142e-08	1.05386e-06	Up	0.37092	0.335811	3.58616	1.39994	26878	UDP-Gal:betaGlcNAc beta 1,3-galactosyltransferase, polypeptide 2	GO:0005794,GO:0006486,GO:0006682,GO:0008375,GO:0008376,GO:0008499,GO:0008532,GO:0009312,GO:0016020,GO:0016021,GO:0016740,GO:0016757,GO:0030311,GO:0047275	Golgi apparatus|protein glycosylation|galactosylceramide biosynthetic process|acetylglucosaminyltransferase activity|acetylgalactosaminyltransferase activity|UDP-galactose:beta-N-acetylglucosamine beta-1,3-galactosyltransferase activity|N-acetyllactosaminide beta-1,3-N-acetylglucosaminyltransferase activity|oligosaccharide biosynthetic process|membrane|integral component of membrane|transferase a…	mmu00601	Glycosphingolipid biosynthesis - lacto and neolacto series
B3gat3	2048.19	0.214214	-4.95266	0.479324	-1.06093	7.32063e-07	6.05713e-06	Down	75.3686	82.9374	43.1257	49.3956	72727	beta-1,3-glucuronyltransferase 3 (glucuronosyltransferase I)	GO:0000139,GO:0005794,GO:0005801,GO:0005975,GO:0006024,GO:0015012,GO:0015018,GO:0015020,GO:0016020,GO:0016021,GO:0016740,GO:0043085,GO:0046872,GO:0050650,GO:0050651,GO:0072542,GO:0090316	Golgi membrane|Golgi apparatus|cis-Golgi network|carbohydrate metabolic process|glycosaminoglycan biosynthetic process|heparan sulfate proteoglycan biosynthetic process|galactosylgalactosylxylosylprotein 3-beta-glucuronosyltransferase activity|glucuronosyltransferase activity|membrane|integral component of membrane|transferase activity|positive regulation of catalytic activity|metal ion binding|c…	mmu00532,mmu00534	Glycosaminoglycan biosynthesis - chondroitin sulfate / dermatan sulfate|Glycosaminoglycan biosynthesis - heparan sulfate / heparin
B3gnt5	104.62	0.457668	4.56459	4.25473	2.08907	5.00471e-06	3.22547e-05	Up	0.307031	0.363886	2.38868	1.13232	108105	UDP-GlcNAc:betaGal beta-1,3-N-acetylglucosaminyltransferase 5	GO:0005794,GO:0006486,GO:0007275,GO:0007417,GO:0007420,GO:0008375,GO:0008376,GO:0008457,GO:0016020,GO:0016021,GO:0016740,GO:0016757,GO:0030148,GO:0047256	Golgi apparatus|protein glycosylation|multicellular organism development|central nervous system development|brain development|acetylglucosaminyltransferase activity|acetylgalactosaminyltransferase activity|beta-galactosyl-N-acetylglucosaminylgalactosylglucosyl-ceramide beta-1,3-acetylglucosaminyltransferase activity|membrane|integral component of membrane|transferase activity|glycosyltransferase …	mmu00601	Glycosphingolipid biosynthesis - lacto and neolacto series
B4galt2	91.5445	0.432069	-3.65922	0.334242	-1.58104	0.000252982	0.000904891	Down	2.25992	2.8234	0.890738	1.18101	53418	UDP-Gal:betaGlcNAc beta 1,4- galactosyltransferase, polypeptide 2	GO:0003831,GO:0003945,GO:0004461,GO:0005654,GO:0005794,GO:0005975,GO:0007420,GO:0007613,GO:0007626,GO:0008378,GO:0008542,GO:0016020,GO:0016021,GO:0016740,GO:0016757,GO:0021680,GO:0043231,GO:0046872,GO:0070085	beta-N-acetylglucosaminylglycopeptide beta-1,4-galactosyltransferase activity|N-acetyllactosamine synthase activity|lactose synthase activity|nucleoplasm|Golgi apparatus|carbohydrate metabolic process|brain development|memory|locomotory behavior|galactosyltransferase activity|visual learning|membrane|integral component of membrane|transferase activity|glycosyltransferase activity|cerebellar Purki…	mmu00052,mmu00510,mmu00513,mmu00514,mmu00515,mmu00533,mmu00601	Galactose metabolism|N-Glycan biosynthesis|Various types of N-glycan biosynthesis|Other types of O-glycan biosynthesis|Mannose type O-glycan biosynthesis|Glycosaminoglycan biosynthesis - keratan sulfate|Glycosphingolipid biosynthesis - lacto and neolacto series
B9d1	83.2258	0.440476	-2.53496	0.461183	-1.11659	0.0112459	0.0234875	Down	4.14205	5.09275	2.27394	2.91925	27078	B9 protein domain 1	GO:0001701,GO:0001944,GO:0005515,GO:0005737,GO:0005813,GO:0005856,GO:0005929,GO:0007224,GO:0008158,GO:0016020,GO:0030030,GO:0032880,GO:0035869,GO:0036038,GO:0036064,GO:0042733,GO:0042995,GO:0043010,GO:0060271,GO:0060563	in utero embryonic development|vasculature development|protein binding|cytoplasm|centrosome|cytoskeleton|cilium|smoothened signaling pathway|hedgehog receptor activity|membrane|cell projection organization|regulation of protein localization|ciliary transition zone|MKS complex|ciliary basal body|embryonic digit morphogenesis|cell projection|camera-type eye development|cilium assembly|neuroepitheli…
B9d2	951.647	0.249434	-4.58534	0.452584	-1.14374	4.5324e-06	2.95802e-05	Down	47.1301	49.8213	22.3831	30.9801	232987	B9 protein domain 2	GO:0005515,GO:0005634,GO:0005737,GO:0005813,GO:0005856,GO:0005929,GO:0016020,GO:0030030,GO:0036038,GO:0036064,GO:0042995,GO:0043015,GO:0060271	protein binding|nucleus|cytoplasm|centrosome|cytoskeleton|cilium|membrane|cell projection organization|MKS complex|ciliary basal body|cell projection|gamma-tubulin binding|cilium assembly
Babam1	3200.74	0.225092	-4.70079	0.480261	-1.05811	2.5916e-06	1.81734e-05	Down	63.9764	62.9599	31.7753	42.3526	68251	BRISC and BRCA1 A complex member 1	GO:0005634,GO:0005654,GO:0005737,GO:0005829,GO:0006281,GO:0006302,GO:0006325,GO:0006974,GO:0007049,GO:0007095,GO:0010212,GO:0016604,GO:0045739,GO:0051301,GO:0070531,GO:0070536,GO:0070552,GO:0071425	nucleus|nucleoplasm|cytoplasm|cytosol|DNA repair|double-strand break repair|chromatin organization|cellular response to DNA damage stimulus|cell cycle|mitotic G2 DNA damage checkpoint signaling|response to ionizing radiation|nuclear body|positive regulation of DNA repair|cell division|BRCA1-A complex|protein K63-linked deubiquitination|BRISC complex|hematopoietic stem cell proliferation	mmu03440	Homologous recombination
Bace2	64.5815	0.486942	-3.05874	0.356154	-1.48943	0.00222271	0.00577079	Down	2.32358	2.39688	0.878759	1.1693	56175	beta-site APP-cleaving enzyme 2	GO:0004190,GO:0005737,GO:0005768,GO:0005783,GO:0005794,GO:0005802,GO:0005886,GO:0006508,GO:0006509,GO:0008233,GO:0016020,GO:0016021,GO:0016787,GO:0031045,GO:0042593,GO:0042985,GO:0050435	aspartic-type endopeptidase activity|cytoplasm|endosome|endoplasmic reticulum|Golgi apparatus|trans-Golgi network|plasma membrane|proteolysis|membrane protein ectodomain proteolysis|peptidase activity|membrane|integral component of membrane|hydrolase activity|dense core granule|glucose homeostasis|negative regulation of amyloid precursor protein biosynthetic process|amyloid-beta metabolic process	mmu05010	Alzheimer disease
Bach1	342.442	0.308629	5.11509	2.98693	1.57866	3.13597e-07	2.90237e-06	Up	1.05024	1.28958	5.35276	3.24609	12013	BTB and CNC homology 1, basic leucine zipper transcription factor 1	GO:0000083,GO:0000117,GO:0000122,GO:0000978,GO:0000981,GO:0001227,GO:0001228,GO:0003677,GO:0003700,GO:0005515,GO:0005634,GO:0006281,GO:0006355,GO:0006357,GO:0045944,GO:0061418	regulation of transcription involved in G1/S transition of mitotic cell cycle|regulation of transcription involved in G2/M transition of mitotic cell cycle|negative regulation of transcription by RNA polymerase II|RNA polymerase II cis-regulatory region sequence-specific DNA binding|DNA-binding transcription factor activity, RNA polymerase II-specific|DNA-binding transcription repressor activity,…			TF_bZIP
Bach2	102.028	0.406955	3.50409	2.68702	1.42601	0.00045817	0.00149346	Up	0.140473	0.15234	0.559484	0.405432	12014	BTB and CNC homology, basic leucine zipper transcription factor 2	GO:0000122,GO:0000978,GO:0000981,GO:0001227,GO:0003677,GO:0003700,GO:0005515,GO:0005634,GO:0005654,GO:0005737,GO:0005829,GO:0006355,GO:0006357,GO:0051170,GO:0090721,GO:1990837	negative regulation of transcription by RNA polymerase II|RNA polymerase II cis-regulatory region sequence-specific DNA binding|DNA-binding transcription factor activity, RNA polymerase II-specific|DNA-binding transcription repressor activity, RNA polymerase II-specific|DNA binding|DNA-binding transcription factor activity|protein binding|nucleus|nucleoplasm|cytoplasm|cytosol|regulation of transc…			TF_bZIP
Bad	1042.29	0.242917	-5.06665	0.426088	-1.23078	4.04882e-07	3.61742e-06	Down	43.1992	43.8602	19.2042	25.9139	12015	BCL2-associated agonist of cell death	GO:0001836,GO:0005515,GO:0005543,GO:0005737,GO:0005739,GO:0005741,GO:0005829,GO:0006007,GO:0006915,GO:0006919,GO:0008283,GO:0008289,GO:0008625,GO:0008630,GO:0008656,GO:0010918,GO:0016020,GO:0019050,GO:0019221,GO:0019901,GO:0019903,GO:0030346,GO:0032024,GO:0033133,GO:0035774,GO:0042593,GO:0042981,GO:0043065,GO:0043280,GO:0043281,GO:0043422,GO:0044342,GO:0045579,GO:0045582,GO:0045862,GO:0046031,GO:…	release of cytochrome c from mitochondria|protein binding|phospholipid binding|cytoplasm|mitochondrion|mitochondrial outer membrane|cytosol|glucose catabolic process|apoptotic process|activation of cysteine-type endopeptidase activity involved in apoptotic process|cell population proliferation|lipid binding|extrinsic apoptotic signaling pathway via death domain receptors|intrinsic apoptotic signa…	mmu01521,mmu01522,mmu01524,mmu04012,mmu04014,mmu04022,mmu04024,mmu04062,mmu04140,mmu04151,mmu04210,mmu04370,mmu04510,mmu04722,mmu04910,mmu04919,mmu05010,mmu05014,mmu05020,mmu05022,mmu05145,mmu05152,mmu05160,mmu05161,mmu05162,mmu05165,mmu05168,mmu05170,mmu05200,mmu05203,mmu05210,mmu05211,mmu05212,mmu05213,mmu05215,mmu05218,mmu05220,mmu05221,mmu05223,mmu05225,mmu05417	EGFR tyrosine kinase inhibitor resistance|Endocrine resistance|Platinum drug resistance|ErbB signaling pathway|Ras signaling pathway|cGMP-PKG signaling pathway|cAMP signaling pathway|Chemokine signaling pathway|Autophagy - animal|PI3K-Akt signaling pathway|Apoptosis|VEGF signaling pathway|Focal adhesion|Neurotrophin signaling pathway|Insulin signaling pathway|Thyroid hormone signaling pathway|Alz…
Bard1	469.022	0.260013	3.9205	2.02705	1.01938	8.83667e-05	0.000370484	Up	2.40836	2.58582	7.13139	5.28283	12021	BRCA1 associated RING domain 1	GO:0003723,GO:0004842,GO:0005634,GO:0005737,GO:0006281,GO:0006974,GO:0016607,GO:0016740,GO:0031436,GO:0036464,GO:0042325,GO:0042803,GO:0043065,GO:0043066,GO:0046826,GO:0046872,GO:0046982,GO:0070531,GO:0085020	RNA binding|ubiquitin-protein transferase activity|nucleus|cytoplasm|DNA repair|cellular response to DNA damage stimulus|nuclear speck|transferase activity|BRCA1-BARD1 complex|cytoplasmic ribonucleoprotein granule|regulation of phosphorylation|protein homodimerization activity|positive regulation of apoptotic process|negative regulation of apoptotic process|negative regulation of protein export f…	mmu03440	Homologous recombination
Batf	2200.36	0.219272	-5.47509	0.435115	-1.20053	4.37301e-08	5.18339e-07	Down	159.612	147.849	72.7582	90.0372	53314	basic leucine zipper transcription factor, ATF-like	GO:0000978,GO:0000981,GO:0001228,GO:0001819,GO:0002320,GO:0003677,GO:0003700,GO:0005515,GO:0005634,GO:0005654,GO:0005737,GO:0006355,GO:0006357,GO:0006974,GO:0030154,GO:0030330,GO:0042832,GO:0043011,GO:0043565,GO:0045064,GO:0045190,GO:0045944,GO:0060218,GO:0072539,GO:0072540,GO:1990837	RNA polymerase II cis-regulatory region sequence-specific DNA binding|DNA-binding transcription factor activity, RNA polymerase II-specific|DNA-binding transcription activator activity, RNA polymerase II-specific|positive regulation of cytokine production|lymphoid progenitor cell differentiation|DNA binding|DNA-binding transcription factor activity|protein binding|nucleus|nucleoplasm|cytoplasm|re…	mmu05235	PD-L1 expression and PD-1 checkpoint pathway in cancer	TF_bZIP
Baz1a	1140.36	0.291563	6.71676	3.8862	1.95836	1.85809e-11	7.04117e-10	Up	3.1232	3.71814	21.8244	10.9721	217578	bromodomain adjacent to zinc finger domain 1A	GO:0000228,GO:0005515,GO:0005634,GO:0006261,GO:0006338,GO:0008623,GO:0046872	nuclear chromosome|protein binding|nucleus|DNA-dependent DNA replication|chromatin remodeling|CHRAC|metal ion binding
Baz1b	3028.2	0.231812	5.5286	2.43107	1.28159	3.2279e-08	3.95651e-07	Up	8.60985	9.87766	33.1289	22.0983	22385	bromodomain adjacent to zinc finger domain, 1B	GO:0000166,GO:0000793,GO:0004713,GO:0004715,GO:0005515,GO:0005524,GO:0005634,GO:0005721,GO:0006333,GO:0006338,GO:0006974,GO:0016301,GO:0016310,GO:0016572,GO:0016604,GO:0016740,GO:0035173,GO:0042393,GO:0043596,GO:0046872	nucleotide binding|condensed chromosome|protein tyrosine kinase activity|non-membrane spanning protein tyrosine kinase activity|protein binding|ATP binding|nucleus|pericentric heterochromatin|chromatin assembly or disassembly|chromatin remodeling|cellular response to DNA damage stimulus|kinase activity|phosphorylation|histone phosphorylation|nuclear body|transferase activity|histone kinase activi…
Baz2b	103.725	0.447382	3.687	3.13724	1.6495	0.000226912	0.000822835	Up	0.179321	0.173492	0.920159	0.443374	407823	bromodomain adjacent to zinc finger domain, 2B	GO:0003677,GO:0005515,GO:0005634,GO:0046872,GO:0090647	DNA binding|protein binding|nucleus|metal ion binding|modulation of age-related behavioral decline			MBD
Bbs12	52.9484	0.532374	2.71308	2.72145	1.44437	0.00666607	0.0148923	Up	0.108288	0.138145	0.475593	0.347402	241950	Bardet-Biedl syndrome 12 (human)	GO:0005524,GO:0005929,GO:0042073,GO:0042755,GO:0042995,GO:0045494,GO:0045599,GO:0051131	ATP binding|cilium|intraciliary transport|eating behavior|cell projection|photoreceptor cell maintenance|negative regulation of fat cell differentiation|chaperone-mediated protein complex assembly
Bbs4	145.593	0.369846	3.36764	2.37102	1.24551	0.000758133	0.00229881	Up	1.48234	1.67049	5.61303	3.572	102774	Bardet-Biedl syndrome 4 (human)	GO:0000226,GO:0000242,GO:0000281,GO:0001750,GO:0001764,GO:0001843,GO:0001895,GO:0001917,GO:0003085,GO:0005515,GO:0005737,GO:0005813,GO:0005814,GO:0005829,GO:0005856,GO:0005886,GO:0005929,GO:0007098,GO:0007286,GO:0007608,GO:0008104,GO:0010629,GO:0015031,GO:0016020,GO:0016358,GO:0019216,GO:0021591,GO:0021756,GO:0021766,GO:0021987,GO:0030030,GO:0030534,GO:0030674,GO:0030837,GO:0031514,GO:0032391,GO:…	microtubule cytoskeleton organization|pericentriolar material|mitotic cytokinesis|photoreceptor outer segment|neuron migration|neural tube closure|retina homeostasis|photoreceptor inner segment|negative regulation of systemic arterial blood pressure|protein binding|cytoplasm|centrosome|centriole|cytosol|cytoskeleton|plasma membrane|cilium|centrosome cycle|spermatid development|sensory perception …
Bbx	277.325	0.366158	5.92684	4.50073	2.17016	3.08824e-09	5.40442e-08	Up	0.432821	0.423114	3.29265	1.46022	70508	bobby sox HMG box containing	GO:0000977,GO:0000981,GO:0003677,GO:0005634,GO:0005654,GO:0005829,GO:0006357,GO:0060348,GO:1990837	RNA polymerase II transcription regulatory region sequence-specific DNA binding|DNA-binding transcription factor activity, RNA polymerase II-specific|DNA binding|nucleus|nucleoplasm|cytosol|regulation of transcription by RNA polymerase II|bone development|sequence-specific double-stranded DNA binding			HMG
BC005537	2695.08	0.214703	5.35555	2.21891	1.14985	8.52989e-08	9.37972e-07	Up	28.0128	31.4287	91.8254	69.9265	79555	cDNA sequence BC005537
BC024063	16.703	1.07349	2.83072	8.21787	3.03876	0.00464429	0.0109399	Up	0.0100874	0.0597769	0.531635	0.182747	666584	cDNA sequence BC024063	GO:0000978,GO:0000981,GO:0005634,GO:0006357	RNA polymerase II cis-regulatory region sequence-specific DNA binding|DNA-binding transcription factor activity, RNA polymerase II-specific|nucleus|regulation of transcription by RNA polymerase II	mmu05168	Herpes simplex virus 1 infection
BC029722	1206.63	0.22713	-4.57911	0.48631	-1.04005	4.66965e-06	3.03093e-05	Down	51.2847	52.225	27.5898	33.7135	613262	cDNA sequence BC029722
BC049715	33.0964	0.650237	2.4367	2.99889	1.58443	0.0148221	0.0298277	Up	0.148922	0.166694	0.654053	0.505863	320135	cDNA sequence BC049715
Bcam	193.29	0.339469	-4.31164	0.362569	-1.46367	1.62045e-05	8.70771e-05	Down	4.91871	5.74827	1.958	2.75138	57278	basal cell adhesion molecule	GO:0005055,GO:0005886,GO:0005887,GO:0007155,GO:0007160,GO:0008022,GO:0009986,GO:0016020,GO:0016021,GO:0043236	laminin receptor activity|plasma membrane|integral component of plasma membrane|cell adhesion|cell-matrix adhesion|protein C-terminus binding|cell surface|membrane|integral component of membrane|laminin binding
Bcap29	373.342	0.337255	5.16615	3.34571	1.74231	2.38959e-07	2.27731e-06	Up	3.26516	4.47765	21.2783	10.6922	12033	B cell receptor associated protein 29	GO:0005783,GO:0005789,GO:0006886,GO:0006888,GO:0006915,GO:0015031,GO:0016020,GO:0016021,GO:0016192,GO:0070973	endoplasmic reticulum|endoplasmic reticulum membrane|intracellular protein transport|endoplasmic reticulum to Golgi vesicle-mediated transport|apoptotic process|protein transport|membrane|integral component of membrane|vesicle-mediated transport|protein localization to endoplasmic reticulum exit site
Bcar1	113.435	0.412881	-3.25571	0.393867	-1.34422	0.0011311	0.00324088	Down	2.86176	1.64756	1.10528	1.05839	12927	breast cancer anti-estrogen resistance 1	GO:0001726,GO:0005515,GO:0005737,GO:0005829,GO:0005886,GO:0005925,GO:0007015,GO:0007155,GO:0007165,GO:0007169,GO:0007173,GO:0007186,GO:0007229,GO:0008286,GO:0010595,GO:0015629,GO:0016020,GO:0016477,GO:0017124,GO:0019901,GO:0019904,GO:0030027,GO:0030036,GO:0030054,GO:0030335,GO:0035729,GO:0042995,GO:0048008,GO:0048010,GO:0048011,GO:0048012,GO:0050851,GO:0050853,GO:0060326,GO:0071732,GO:0086100,GO:…	ruffle|protein binding|cytoplasm|cytosol|plasma membrane|focal adhesion|actin filament organization|cell adhesion|signal transduction|transmembrane receptor protein tyrosine kinase signaling pathway|epidermal growth factor receptor signaling pathway|G protein-coupled receptor signaling pathway|integrin-mediated signaling pathway|insulin receptor signaling pathway|positive regulation of endothelia…	mmu04015,mmu04062,mmu04510,mmu04670,mmu04810,mmu04935,mmu05100,mmu05135,mmu05163	Rap1 signaling pathway|Chemokine signaling pathway|Focal adhesion|Leukocyte transendothelial migration|Regulation of actin cytoskeleton|Growth hormone synthesis, secretion and action|Bacterial invasion of epithelial cells|Yersinia infection|Human cytomegalovirus infection
Bcat2	2397.61	0.214865	-5.26531	0.456495	-1.13133	1.39956e-07	1.44524e-06	Down	43.9337	45.3862	22.537	27.1278	12036	branched chain aminotransferase 2, mitochondrial	GO:0003824,GO:0004084,GO:0005634,GO:0005737,GO:0005739,GO:0006549,GO:0006550,GO:0006551,GO:0006573,GO:0008483,GO:0008652,GO:0009081,GO:0009082,GO:0009083,GO:0009098,GO:0009099,GO:0010817,GO:0016740,GO:0052654,GO:0052655,GO:0052656,GO:1990830	catalytic activity|branched-chain-amino-acid transaminase activity|nucleus|cytoplasm|mitochondrion|isoleucine metabolic process|isoleucine catabolic process|leucine metabolic process|valine metabolic process|transaminase activity|cellular amino acid biosynthetic process|branched-chain amino acid metabolic process|branched-chain amino acid biosynthetic process|branched-chain amino acid catabolic p…	mmu00270,mmu00280,mmu00290,mmu00770	Cysteine and methionine metabolism|Valine, leucine and isoleucine degradation|Valine, leucine and isoleucine biosynthesis|Pantothenate and CoA biosynthesis
Bckdha	1471.62	0.224557	-5.70564	0.411441	-1.28124	1.15907e-08	1.68362e-07	Down	42.7657	44.5194	19.6247	24.1125	12039	branched chain ketoacid dehydrogenase E1, alpha polypeptide	GO:0003863,GO:0005739,GO:0005947,GO:0009083,GO:0016491,GO:0016624,GO:0044877,GO:0046872	3-methyl-2-oxobutanoate dehydrogenase (2-methylpropanoyl-transferring) activity|mitochondrion|mitochondrial alpha-ketoglutarate dehydrogenase complex|branched-chain amino acid catabolic process|oxidoreductase activity|oxidoreductase activity, acting on the aldehyde or oxo group of donors, disulfide as acceptor|protein-containing complex binding|metal ion binding	mmu00280,mmu00640	Valine, leucine and isoleucine degradation|Propanoate metabolism
Bckdk	2335.74	0.229767	-5.09656	0.444107	-1.17102	3.45883e-07	3.16659e-06	Down	48.8692	53.6629	23.8557	31.555	12041	branched chain ketoacid dehydrogenase kinase	GO:0000166,GO:0004672,GO:0004674,GO:0004740,GO:0005524,GO:0005739,GO:0005947,GO:0006468,GO:0006550,GO:0006552,GO:0006574,GO:0007283,GO:0009083,GO:0010906,GO:0016301,GO:0016310,GO:0016740,GO:0016772,GO:0047323	nucleotide binding|protein kinase activity|protein serine/threonine kinase activity|pyruvate dehydrogenase (acetyl-transferring) kinase activity|ATP binding|mitochondrion|mitochondrial alpha-ketoglutarate dehydrogenase complex|protein phosphorylation|isoleucine catabolic process|leucine catabolic process|valine catabolic process|spermatogenesis|branched-chain amino acid catabolic process|regulati…
Bcl2	1658.87	0.229251	6.06482	2.62146	1.39037	1.32101e-09	2.57368e-08	Up	5.67385	5.62279	21.5011	14.84	12043	B cell leukemia/lymphoma 2	GO:0000209,GO:0000902,GO:0001101,GO:0001503,GO:0001541,GO:0001656,GO:0001657,GO:0001658,GO:0001662,GO:0001776,GO:0001782,GO:0001822,GO:0001836,GO:0001952,GO:0002020,GO:0002260,GO:0002320,GO:0002326,GO:0002360,GO:0002520,GO:0002931,GO:0003014,GO:0005515,GO:0005622,GO:0005634,GO:0005654,GO:0005737,GO:0005739,GO:0005741,GO:0005783,GO:0005789,GO:0005829,GO:0006470,GO:0006582,GO:0006808,GO:0006874,GO:…	protein polyubiquitination|cell morphogenesis|response to acid chemical|ossification|ovarian follicle development|metanephros development|ureteric bud development|branching involved in ureteric bud morphogenesis|behavioral fear response|leukocyte homeostasis|B cell homeostasis|kidney development|release of cytochrome c from mitochondria|regulation of cell-matrix adhesion|protease binding|lymphocy…	mmu01521,mmu01522,mmu01524,mmu04064,mmu04066,mmu04071,mmu04115,mmu04140,mmu04141,mmu04151,mmu04210,mmu04215,mmu04217,mmu04261,mmu04340,mmu04510,mmu04621,mmu04630,mmu04722,mmu04725,mmu04915,mmu04928,mmu04933,mmu05014,mmu05022,mmu05132,mmu05145,mmu05152,mmu05161,mmu05162,mmu05168,mmu05169,mmu05170,mmu05200,mmu05206,mmu05210,mmu05215,mmu05222,mmu05226,mmu05417,mmu05418	EGFR tyrosine kinase inhibitor resistance|Endocrine resistance|Platinum drug resistance|NF-kappa B signaling pathway|HIF-1 signaling pathway|Sphingolipid signaling pathway|p53 signaling pathway|Autophagy - animal|Protein processing in endoplasmic reticulum|PI3K-Akt signaling pathway|Apoptosis|Apoptosis - multiple species|Necroptosis|Adrenergic signaling in cardiomyocytes|Hedgehog signaling pathwa…
Bcl7c	1318.42	0.224907	-5.12005	0.450146	-1.15153	3.05454e-07	2.82921e-06	Down	12.2345	12.879	6.23882	7.53314	12055	B cell CLL/lymphoma 7C	GO:0006915	apoptotic process
Bclaf1	1297.5	0.307931	7.42609	4.87946	2.28672	1.11856e-13	1.14411e-11	Up	2.76684	3.13878	24.6324	10.9609	72567	BCL2-associated transcription factor 1	GO:0003677,GO:0003712,GO:0005515,GO:0005634,GO:0005654,GO:0005737,GO:0006915,GO:0016592,GO:0016607,GO:0043065,GO:0043620,GO:0045892,GO:0045944,GO:1990830,GO:2000144,GO:2001022,GO:2001244	DNA binding|transcription coregulator activity|protein binding|nucleus|nucleoplasm|cytoplasm|apoptotic process|mediator complex|nuclear speck|positive regulation of apoptotic process|regulation of DNA-templated transcription in response to stress|negative regulation of transcription, DNA-templated|positive regulation of transcription by RNA polymerase II|cellular response to leukemia inhibitory f…
Bclaf3	93.3221	0.462874	5.34924	5.56362	2.47602	8.83249e-08	9.67659e-07	Up	0.37282	0.381853	3.32027	1.84489	382252	Bclaf1 and Thrap3 family member 3	GO:0003677,GO:0003712,GO:0005739,GO:0016592,GO:0045944	DNA binding|transcription coregulator activity|mitochondrion|mediator complex|positive regulation of transcription by RNA polymerase II
Bcs1l	367.737	0.273867	-3.73805	0.491844	-1.02373	0.00018545	0.00069042	Down	13.1039	11.6272	6.64931	8.15749	66821	BCS1-like (yeast)	GO:0000166,GO:0005524,GO:0005739,GO:0005743,GO:0007005,GO:0016020,GO:0016021,GO:0016887,GO:0032979,GO:0032981,GO:0033617,GO:0034551	nucleotide binding|ATP binding|mitochondrion|mitochondrial inner membrane|mitochondrion organization|membrane|integral component of membrane|ATPase|protein insertion into mitochondrial inner membrane from matrix|mitochondrial respiratory chain complex I assembly|mitochondrial cytochrome c oxidase assembly|mitochondrial respiratory chain complex III assembly
Bdp1	404.656	0.376495	6.77389	5.8577	2.55033	1.25369e-11	5.05952e-10	Up	0.433483	0.644546	5.58592	2.23297	544971	B double prime 1, subunit of RNA polymerase III transcription initiation factor IIIB	GO:0000126,GO:0001156,GO:0005634,GO:0005654,GO:0006355,GO:0070898	transcription factor TFIIIB complex|TFIIIC-class transcription factor complex binding|nucleus|nucleoplasm|regulation of transcription, DNA-templated|RNA polymerase III preinitiation complex assembly
Bend4	51.1064	0.596845	4.78308	7.23382	2.85476	1.72628e-06	1.26356e-05	Up	0.0583265	0.0806486	0.774898	0.462292	666938	BEN domain containing 4
Bhlhb9	196.385	0.361294	3.83332	2.61164	1.38496	0.000126424	0.000500341	Up	0.99205	1.76364	5.02506	3.81913	70237	basic helix-loop-helix domain containing, class B9	GO:0005634,GO:0005654,GO:0005737,GO:0005829,GO:0007611,GO:0042803,GO:0043524,GO:0050769,GO:0051965,GO:0061003	nucleus|nucleoplasm|cytoplasm|cytosol|learning or memory|protein homodimerization activity|negative regulation of neuron apoptotic process|positive regulation of neurogenesis|positive regulation of synapse assembly|positive regulation of dendritic spine morphogenesis
Bik	479.069	0.27384	-4.05086	0.463523	-1.10929	5.10293e-05	0.000232512	Down	12.916	13.6111	6.23335	8.72209	12124	BCL2-interacting killer	GO:0005515,GO:0005739,GO:0005740,GO:0006915,GO:0007283,GO:0008584,GO:0008637,GO:0016020,GO:0016021,GO:0031334,GO:0044877,GO:0051400,GO:0090200	protein binding|mitochondrion|mitochondrial envelope|apoptotic process|spermatogenesis|male gonad development|apoptotic mitochondrial changes|membrane|integral component of membrane|positive regulation of protein-containing complex assembly|protein-containing complex binding|BH domain binding|positive regulation of release of cytochrome c from mitochondria	mmu01522	Endocrine resistance
Birc2	864.731	0.313396	5.43498	3.25645	1.7033	5.48038e-08	6.28865e-07	Up	3.96202	3.02978	19.1881	8.86081	11797	baculoviral IAP repeat-containing 2	GO:0000209,GO:0001666,GO:0001741,GO:0001890,GO:0003713,GO:0004842,GO:0005515,GO:0005634,GO:0005737,GO:0006915,GO:0008270,GO:0009898,GO:0016740,GO:0031398,GO:0032991,GO:0035631,GO:0042802,GO:0042981,GO:0043027,GO:0043066,GO:0043130,GO:0043161,GO:0044877,GO:0045121,GO:0046872,GO:0047485,GO:0051087,GO:0051726,GO:0060544,GO:0060546,GO:0061630,GO:0070266,GO:0071356,GO:0098770,GO:1901222,GO:1902443,GO:…	protein polyubiquitination|response to hypoxia|XY body|placenta development|transcription coactivator activity|ubiquitin-protein transferase activity|protein binding|nucleus|cytoplasm|apoptotic process|zinc ion binding|cytoplasmic side of plasma membrane|transferase activity|positive regulation of protein ubiquitination|protein-containing complex|CD40 receptor complex|identical protein binding|re…	mmu01524,mmu04064,mmu04120,mmu04210,mmu04215,mmu04217,mmu04390,mmu04510,mmu04621,mmu04668,mmu05132,mmu05145,mmu05168,mmu05200,mmu05202,mmu05222	Platinum drug resistance|NF-kappa B signaling pathway|Ubiquitin mediated proteolysis|Apoptosis|Apoptosis - multiple species|Necroptosis|Hippo signaling pathway|Focal adhesion|NOD-like receptor signaling pathway|TNF signaling pathway|Salmonella infection|Toxoplasmosis|Herpes simplex virus 1 infection|Pathways in cancer|Transcriptional misregulation in cancer|Small cell lung cancer
Birc6	3142.66	0.279524	7.14396	3.99144	1.99691	9.06823e-13	5.97747e-11	Up	3.06564	3.73056	22.2804	11.1905	12211	baculoviral IAP repeat-containing 6	GO:0000922,GO:0001890,GO:0004842,GO:0004869,GO:0005515,GO:0005634,GO:0005737,GO:0005768,GO:0005794,GO:0005802,GO:0005815,GO:0005856,GO:0006511,GO:0006915,GO:0007049,GO:0008284,GO:0010466,GO:0016020,GO:0016567,GO:0016740,GO:0030414,GO:0030496,GO:0032465,GO:0042127,GO:0043066,GO:0051301,GO:0060711,GO:0060712,GO:0061631,GO:2001237	spindle pole|placenta development|ubiquitin-protein transferase activity|cysteine-type endopeptidase inhibitor activity|protein binding|nucleus|cytoplasm|endosome|Golgi apparatus|trans-Golgi network|microtubule organizing center|cytoskeleton|ubiquitin-dependent protein catabolic process|apoptotic process|cell cycle|positive regulation of cell population proliferation|negative regulation of peptid…	mmu04120,mmu04215	Ubiquitin mediated proteolysis|Apoptosis - multiple species
Bivm	125.291	0.377779	3.47984	2.48735	1.31461	0.000501711	0.00161937	Up	0.88054	0.622723	2.423	2.14173	246229	basic, immunoglobulin-like variable motif containing	GO:0005634,GO:0005737	nucleus|cytoplasm
Blm	290.78	0.338086	6.27638	4.35284	2.12196	3.4654e-10	8.35711e-09	Up	0.744935	0.907928	5.76025	3.10469	12144	Bloom syndrome, RecQ like helicase	GO:0000079,GO:0000166,GO:0000228,GO:0000400,GO:0000403,GO:0000405,GO:0000723,GO:0000724,GO:0000729,GO:0000781,GO:0000800,GO:0001673,GO:0002039,GO:0003676,GO:0003677,GO:0003678,GO:0003697,GO:0004386,GO:0005515,GO:0005524,GO:0005634,GO:0005654,GO:0005657,GO:0005694,GO:0005730,GO:0005737,GO:0005829,GO:0006260,GO:0006268,GO:0006281,GO:0006310,GO:0006974,GO:0007095,GO:0008094,GO:0008270,GO:0009378,GO:…	regulation of cyclin-dependent protein serine/threonine kinase activity|nucleotide binding|nuclear chromosome|four-way junction DNA binding|Y-form DNA binding|bubble DNA binding|telomere maintenance|double-strand break repair via homologous recombination|DNA double-strand break processing|chromosome, telomeric region|lateral element|male germ cell nucleus|p53 binding|nucleic acid binding|DNA bind…	mmu03440,mmu03460	Homologous recombination|Fanconi anemia pathway
Blvrb	175.977	0.325461	-3.38363	0.466116	-1.10124	0.00071535	0.0021862	Down	11.2014	10.5962	5.9159	6.47531	233016	biliverdin reductase B (flavin reductase (NADPH))	GO:0004074,GO:0005654,GO:0005737,GO:0005829,GO:0005886,GO:0016491,GO:0042167,GO:0042602,GO:0043195,GO:0043231,GO:0106276,GO:0106277	biliverdin reductase (NAD(P)+) activity|nucleoplasm|cytoplasm|cytosol|plasma membrane|oxidoreductase activity|heme catabolic process|riboflavin reductase (NADPH) activity|terminal bouton|intracellular membrane-bounded organelle|biliberdin reductase NAD+ activity|biliverdin reductase (NADP+) activity	mmu00740,mmu00860	Riboflavin metabolism|Porphyrin and chlorophyll metabolism
Blzf1	113.71	0.437653	4.38367	3.78037	1.91853	1.16696e-05	6.62489e-05	Up	0.495663	0.557849	3.29067	1.61842	66352	basic leucine zipper nuclear factor 1	GO:0000139,GO:0005515,GO:0005634,GO:0005654,GO:0005794,GO:0007030,GO:0015031,GO:0016020,GO:0016192,GO:0019899,GO:0031625,GO:0043001	Golgi membrane|protein binding|nucleus|nucleoplasm|Golgi apparatus|Golgi organization|protein transport|membrane|vesicle-mediated transport|enzyme binding|ubiquitin protein ligase binding|Golgi to plasma membrane protein transport
Bmf	113.237	0.383425	-3.05203	0.444352	-1.17023	0.00227298	0.00588713	Down	1.16675	1.37779	0.742643	0.641393	171543	BCL2 modifying factor	GO:0001669,GO:0005515,GO:0005737,GO:0006915,GO:0009267,GO:0010507,GO:0015629,GO:0016459,GO:0031334,GO:0034644,GO:0043065,GO:0043276,GO:0090200,GO:1904093,GO:2001234,GO:2001235	acrosomal vesicle|protein binding|cytoplasm|apoptotic process|cellular response to starvation|negative regulation of autophagy|actin cytoskeleton|myosin complex|positive regulation of protein-containing complex assembly|cellular response to UV|positive regulation of apoptotic process|anoikis|positive regulation of release of cytochrome c from mitochondria|negative regulation of autophagic cell de…	mmu05206	MicroRNAs in cancer
Bmi1	318.096	0.314333	6.36409	4.00123	2.00044	1.96456e-10	5.08942e-09	Up	0.818517	0.769912	4.92152	2.89069	12151	Bmi1 polycomb ring finger oncogene	GO:0000122,GO:0000151,GO:0000792,GO:0000978,GO:0001501,GO:0001701,GO:0003682,GO:0005515,GO:0005634,GO:0005737,GO:0006306,GO:0006325,GO:0006342,GO:0006959,GO:0007420,GO:0009987,GO:0016573,GO:0016574,GO:0016604,GO:0021903,GO:0030890,GO:0031519,GO:0033092,GO:0035102,GO:0036353,GO:0043565,GO:0046872,GO:0048103,GO:0048704,GO:0048706,GO:0061484,GO:0097027,GO:1990841,GO:2000011,GO:2001234	negative regulation of transcription by RNA polymerase II|ubiquitin ligase complex|heterochromatin|RNA polymerase II cis-regulatory region sequence-specific DNA binding|skeletal system development|in utero embryonic development|chromatin binding|protein binding|nucleus|cytoplasm|DNA methylation|chromatin organization|chromatin silencing|humoral immune response|brain development|cellular process|h…	mmu04550,mmu05202,mmu05206	Signaling pathways regulating pluripotency of stem cells|Transcriptional misregulation in cancer|MicroRNAs in cancer
Bmp2k	442.183	0.279531	4.92952	2.59899	1.37795	8.2433e-07	6.70368e-06	Up	0.968926	1.05435	3.9165	2.5437	140780	BMP2 inducible kinase	GO:0000166,GO:0004672,GO:0004674,GO:0005524,GO:0005634,GO:0005737,GO:0006468,GO:0016301,GO:0016310,GO:0016607,GO:0016740,GO:0019208,GO:0030500,GO:0035612,GO:0045747,GO:0106310,GO:0106311,GO:2000369	nucleotide binding|protein kinase activity|protein serine/threonine kinase activity|ATP binding|nucleus|cytoplasm|protein phosphorylation|kinase activity|phosphorylation|nuclear speck|transferase activity|phosphatase regulator activity|regulation of bone mineralization|AP-2 adaptor complex binding|positive regulation of Notch signaling pathway|protein serine kinase activity|protein threonine kina…	mmu05202	Transcriptional misregulation in cancer
Bmp7	237.457	0.330068	-5.0561	0.314503	-1.66886	4.27923e-07	3.80322e-06	Down	4.36985	4.54437	1.3265	2.08102	12162	bone morphogenetic protein 7	GO:0001503,GO:0001654,GO:0001657,GO:0001707,GO:0001822,GO:0003272,GO:0003344,GO:0005125,GO:0005515,GO:0005576,GO:0005615,GO:0007275,GO:0007389,GO:0007411,GO:0007435,GO:0008083,GO:0008201,GO:0008285,GO:0009880,GO:0009887,GO:0010628,GO:0010718,GO:0010800,GO:0010862,GO:0010942,GO:0021502,GO:0030154,GO:0030326,GO:0030501,GO:0030509,GO:0030855,GO:0030902,GO:0031982,GO:0034116,GO:0034504,GO:0035239,GO:…	ossification|eye development|ureteric bud development|mesoderm formation|kidney development|endocardial cushion formation|pericardium morphogenesis|cytokine activity|protein binding|extracellular region|extracellular space|multicellular organism development|pattern specification process|axon guidance|salivary gland morphogenesis|growth factor activity|heparin binding|negative regulation of cell p…	mmu04060,mmu04350,mmu04360,mmu04390	Cytokine-cytokine receptor interaction|TGF-beta signaling pathway|Axon guidance|Hippo signaling pathway
Bmpr1a	198.477	0.370507	5.67766	4.29784	2.10361	1.3655e-08	1.94032e-07	Up	0.678055	0.472715	3.90637	2.16775	12166	bone morphogenetic protein receptor, type 1A	GO:0000166,GO:0001649,GO:0001701,GO:0001707,GO:0001756,GO:0001880,GO:0001936,GO:0002053,GO:0002062,GO:0003007,GO:0003148,GO:0003151,GO:0003161,GO:0003171,GO:0003183,GO:0003186,GO:0003203,GO:0003215,GO:0003222,GO:0003223,GO:0003272,GO:0004672,GO:0004674,GO:0004675,GO:0005025,GO:0005515,GO:0005524,GO:0005886,GO:0005901,GO:0006468,GO:0006955,GO:0007178,GO:0007389,GO:0007398,GO:0007399,GO:0007492,GO:…	nucleotide binding|osteoblast differentiation|in utero embryonic development|mesoderm formation|somitogenesis|Mullerian duct regression|regulation of endothelial cell proliferation|positive regulation of mesenchymal cell proliferation|chondrocyte differentiation|heart morphogenesis|outflow tract septum morphogenesis|outflow tract morphogenesis|cardiac conduction system development|atrioventricula…	mmu04060,mmu04350,mmu04390,mmu04550,mmu05418	Cytokine-cytokine receptor interaction|TGF-beta signaling pathway|Hippo signaling pathway|Signaling pathways regulating pluripotency of stem cells|Fluid shear stress and atherosclerosis
Bmpr2	86.0211	0.454989	3.91187	3.43392	1.77986	9.15853e-05	0.00038182	Up	0.127872	0.169705	0.767813	0.488652	12168	bone morphogenetic protein receptor, type II (serine/threonine kinase)	GO:0000166,GO:0001568,GO:0001649,GO:0001707,GO:0001893,GO:0001934,GO:0001935,GO:0001938,GO:0001946,GO:0001974,GO:0002063,GO:0003085,GO:0003148,GO:0003151,GO:0003176,GO:0003177,GO:0003181,GO:0003183,GO:0003186,GO:0003197,GO:0003252,GO:0004672,GO:0004674,GO:0004675,GO:0005024,GO:0005515,GO:0005524,GO:0005654,GO:0005737,GO:0005886,GO:0005887,GO:0005901,GO:0005905,GO:0005912,GO:0006468,GO:0007178,GO:…	nucleotide binding|blood vessel development|osteoblast differentiation|mesoderm formation|maternal placenta development|positive regulation of protein phosphorylation|endothelial cell proliferation|positive regulation of endothelial cell proliferation|lymphangiogenesis|blood vessel remodeling|chondrocyte development|negative regulation of systemic arterial blood pressure|outflow tract septum morp…	mmu04060,mmu04350,mmu04360,mmu04390,mmu04550,mmu05206,mmu05418	Cytokine-cytokine receptor interaction|TGF-beta signaling pathway|Axon guidance|Hippo signaling pathway|Signaling pathways regulating pluripotency of stem cells|MicroRNAs in cancer|Fluid shear stress and atherosclerosis
Bms1	935.644	0.2708	4.93353	2.52451	1.336	8.07563e-07	6.59445e-06	Up	4.59795	5.50029	19.7694	11.6129	213895	BMS1, ribosome biogenesis factor	GO:0000462,GO:0000479,GO:0003924,GO:0005525,GO:0005654,GO:0005694,GO:0005730,GO:0030686,GO:0034511	maturation of SSU-rRNA from tricistronic rRNA transcript (SSU-rRNA, 5.8S rRNA, LSU-rRNA)|endonucleolytic cleavage of tricistronic rRNA transcript (SSU-rRNA, 5.8S rRNA, LSU-rRNA)|GTPase activity|GTP binding|nucleoplasm|chromosome|nucleolus|90S preribosome|U3 snoRNA binding	mmu03008	Ribosome biogenesis in eukaryotes
Bmt2	82.0945	0.50718	4.08608	4.20579	2.07238	4.38725e-05	0.000203531	Up	0.318938	0.371249	2.51384	1.07048	101148	base methyltransferase of 25S rRNA 2	GO:0005730,GO:0008168,GO:0016433,GO:0016740,GO:0032259,GO:0034198,GO:0140007,GO:1904047,GO:1904262,GO:1990130	nucleolus|methyltransferase activity|rRNA (adenine) methyltransferase activity|transferase activity|methylation|cellular response to amino acid starvation|KICSTOR complex|S-adenosyl-L-methionine binding|negative regulation of TORC1 signaling|GATOR1 complex
Bmyc	401.508	0.276532	-3.75537	0.486841	-1.03848	0.000173089	0.000651348	Down	30.8303	27.2443	14.8059	19.5766	107771	brain expressed myelocytomatosis oncogene	GO:0000978,GO:0000981,GO:0003700,GO:0005515,GO:0005634,GO:0005819,GO:0006355,GO:0006357,GO:0008284	RNA polymerase II cis-regulatory region sequence-specific DNA binding|DNA-binding transcription factor activity, RNA polymerase II-specific|DNA-binding transcription factor activity|protein binding|nucleus|spindle|regulation of transcription, DNA-templated|regulation of transcription by RNA polymerase II|positive regulation of cell population proliferation
Bnip3l	1701.27	0.229435	4.3599	2.00043	1.00031	1.30125e-05	7.18492e-05	Up	13.6699	11.5267	36.1465	25.6311	12177	BCL2/adenovirus E1B interacting protein 3-like	GO:0005515,GO:0005521,GO:0005634,GO:0005635,GO:0005739,GO:0005740,GO:0005741,GO:0005783,GO:0005829,GO:0006915,GO:0010917,GO:0016020,GO:0016021,GO:0016239,GO:0016607,GO:0035694,GO:0035794,GO:0042802,GO:0042803,GO:0043065,GO:0043066,GO:0043067,GO:0051607,GO:0060548,GO:0071456,GO:0097345,GO:1903146,GO:1903214	protein binding|lamin binding|nucleus|nuclear envelope|mitochondrion|mitochondrial envelope|mitochondrial outer membrane|endoplasmic reticulum|cytosol|apoptotic process|negative regulation of mitochondrial membrane potential|membrane|integral component of membrane|positive regulation of macroautophagy|nuclear speck|mitochondrial protein catabolic process|positive regulation of mitochondrial membr…	mmu04137	Mitophagy - animal
Bod1l	569.006	0.344724	7.82056	6.47975	2.69594	5.25898e-15	1.0947e-12	Up	0.567866	0.737499	7.32985	3.12883	665775	biorientation of chromosomes in cell division 1-like	GO:0000922,GO:0000940,GO:0003677,GO:0004864,GO:0005654,GO:0005694,GO:0005813,GO:0005876,GO:0006281,GO:0006974,GO:0031297,GO:0032515,GO:0051721	spindle pole|outer kinetochore|DNA binding|protein phosphatase inhibitor activity|nucleoplasm|chromosome|centrosome|spindle microtubule|DNA repair|cellular response to DNA damage stimulus|replication fork processing|negative regulation of phosphoprotein phosphatase activity|protein phosphatase 2A binding
Bola1	203.762	0.369486	-3.28829	0.43078	-1.21498	0.00100797	0.00293126	Down	13.2441	16.4043	5.42336	10.0793	69168	bolA-like 1 (E. coli)	GO:0005739	mitochondrion
Bop1	3700.62	0.221336	-4.63535	0.49108	-1.02597	3.56331e-06	2.40083e-05	Down	88.2236	88.4148	45.7282	59.785	12181	block of proliferation 1	GO:0000027,GO:0000448,GO:0000463,GO:0005515,GO:0005634,GO:0005654,GO:0005694,GO:0005730,GO:0006364,GO:0008283,GO:0030687,GO:0042254,GO:0042273,GO:0043021,GO:0051726,GO:0070545,GO:1901796,GO:1990904	ribosomal large subunit assembly|cleavage in ITS2 between 5.8S rRNA and LSU-rRNA of tricistronic rRNA transcript (SSU-rRNA, 5.8S rRNA, LSU-rRNA)|maturation of LSU-rRNA from tricistronic rRNA transcript (SSU-rRNA, 5.8S rRNA, LSU-rRNA)|protein binding|nucleus|nucleoplasm|chromosome|nucleolus|rRNA processing|cell population proliferation|preribosome, large subunit precursor|ribosome biogenesis|ribos…
Bpnt2	667.758	0.265889	5.29225	2.65212	1.40715	1.20823e-07	1.26865e-06	Up	2.57125	2.53232	10.24	6.3902	242291	3'(2'), 5'-bisphosphate nucleotidase 2	GO:0001501,GO:0001958,GO:0002063,GO:0005654,GO:0005794,GO:0005829,GO:0008254,GO:0008441,GO:0009791,GO:0012505,GO:0016020,GO:0016021,GO:0016604,GO:0016787,GO:0030204,GO:0032588,GO:0042733,GO:0046854,GO:0046855,GO:0046872,GO:0097657	skeletal system development|endochondral ossification|chondrocyte development|nucleoplasm|Golgi apparatus|cytosol|3'-nucleotidase activity|3'(2'),5'-bisphosphate nucleotidase activity|post-embryonic development|endomembrane system|membrane|integral component of membrane|nuclear body|hydrolase activity|chondroitin sulfate metabolic process|trans-Golgi network membrane|embryonic digit morphogenesis…	mmu00920,mmu04070	Sulfur metabolism|Phosphatidylinositol signaling system
Bptf	1747.4	0.277041	5.64409	2.95599	1.56364	1.66055e-08	2.29364e-07	Up	2.74769	3.31799	14.4795	7.62796	207165	bromodomain PHD finger transcription factor	GO:0000122,GO:0000785,GO:0000978,GO:0001892,GO:0005634,GO:0005654,GO:0005737,GO:0006338,GO:0006357,GO:0007420,GO:0007492,GO:0008094,GO:0008134,GO:0009952,GO:0016589,GO:0030425,GO:0035064,GO:0042766,GO:0043005,GO:0043565,GO:0044297,GO:0045944,GO:0048471	negative regulation of transcription by RNA polymerase II|chromatin|RNA polymerase II cis-regulatory region sequence-specific DNA binding|embryonic placenta development|nucleus|nucleoplasm|cytoplasm|chromatin remodeling|regulation of transcription by RNA polymerase II|brain development|endoderm development|ATPase, acting on DNA|transcription factor binding|anterior/posterior pattern specification…
Braf	378.425	0.301412	5.52041	3.16876	1.66392	3.3821e-08	4.11575e-07	Up	0.817982	0.860154	4.11552	2.42441	109880	Braf transforming gene	GO:0000165,GO:0000166,GO:0000186,GO:0002318,GO:0003824,GO:0004672,GO:0004674,GO:0004709,GO:0005509,GO:0005515,GO:0005524,GO:0005634,GO:0005737,GO:0005739,GO:0005829,GO:0005886,GO:0006468,GO:0007165,GO:0007173,GO:0008152,GO:0008542,GO:0010628,GO:0010764,GO:0010828,GO:0016020,GO:0016301,GO:0016310,GO:0016740,GO:0030154,GO:0030878,GO:0031267,GO:0031434,GO:0033138,GO:0035019,GO:0035556,GO:0035690,GO:…	MAPK cascade|nucleotide binding|activation of MAPKK activity|myeloid progenitor cell differentiation|catalytic activity|protein kinase activity|protein serine/threonine kinase activity|MAP kinase kinase kinase activity|calcium ion binding|protein binding|ATP binding|nucleus|cytoplasm|mitochondrion|cytosol|plasma membrane|protein phosphorylation|signal transduction|epidermal growth factor receptor…	mmu01521,mmu01522,mmu04010,mmu04012,mmu04015,mmu04024,mmu04062,mmu04068,mmu04150,mmu04270,mmu04510,mmu04650,mmu04720,mmu04722,mmu04726,mmu04730,mmu04810,mmu04910,mmu04914,mmu04928,mmu04934,mmu05010,mmu05022,mmu05034,mmu05160,mmu05161,mmu05200,mmu05205,mmu05210,mmu05211,mmu05212,mmu05213,mmu05214,mmu05215,mmu05216,mmu05218,mmu05219,mmu05220,mmu05221,mmu05223,mmu05224,mmu05225,mmu05226	EGFR tyrosine kinase inhibitor resistance|Endocrine resistance|MAPK signaling pathway|ErbB signaling pathway|Rap1 signaling pathway|cAMP signaling pathway|Chemokine signaling pathway|FoxO signaling pathway|mTOR signaling pathway|Vascular smooth muscle contraction|Focal adhesion|Natural killer cell mediated cytotoxicity|Long-term potentiation|Neurotrophin signaling pathway|Serotonergic synapse|Lon…
Brca1	412.708	0.317335	6.10925	3.83355	1.93868	1.00098e-09	2.01984e-08	Up	0.968709	1.25113	6.78336	3.70473	12189	breast cancer 1, early onset	GO:0000724,GO:0000793,GO:0000794,GO:0000800,GO:0000976,GO:0003677,GO:0003682,GO:0003684,GO:0003713,GO:0003723,GO:0004842,GO:0005634,GO:0005654,GO:0005694,GO:0005737,GO:0005759,GO:0005813,GO:0005886,GO:0006281,GO:0006301,GO:0006302,GO:0006310,GO:0006349,GO:0006357,GO:0006629,GO:0006631,GO:0006633,GO:0006974,GO:0007049,GO:0007059,GO:0007095,GO:0007098,GO:0008270,GO:0008630,GO:0009048,GO:0010212,GO:…	double-strand break repair via homologous recombination|condensed chromosome|condensed nuclear chromosome|lateral element|transcription cis-regulatory region binding|DNA binding|chromatin binding|damaged DNA binding|transcription coactivator activity|RNA binding|ubiquitin-protein transferase activity|nucleus|nucleoplasm|chromosome|cytoplasm|mitochondrial matrix|centrosome|plasma membrane|DNA repa…	mmu01524,mmu03440,mmu03460,mmu04120,mmu04151,mmu05206,mmu05224	Platinum drug resistance|Homologous recombination|Fanconi anemia pathway|Ubiquitin mediated proteolysis|PI3K-Akt signaling pathway|MicroRNAs in cancer|Breast cancer
Brca2	201.52	0.343262	5.55626	3.75094	1.90725	2.75609e-08	3.45312e-07	Up	0.31817	0.363857	1.92598	1.21823	12190	breast cancer 2, early onset	GO:0000722,GO:0000724,GO:0000781,GO:0000800,GO:0001556,GO:0001833,GO:0002020,GO:0003677,GO:0003697,GO:0005515,GO:0005634,GO:0005654,GO:0005694,GO:0005737,GO:0005813,GO:0005829,GO:0005856,GO:0006281,GO:0006289,GO:0006302,GO:0006310,GO:0006355,GO:0006974,GO:0006978,GO:0007049,GO:0007141,GO:0007283,GO:0007420,GO:0007569,GO:0008022,GO:0008283,GO:0008585,GO:0008630,GO:0010165,GO:0010225,GO:0010332,GO:…	telomere maintenance via recombination|double-strand break repair via homologous recombination|chromosome, telomeric region|lateral element|oocyte maturation|inner cell mass cell proliferation|protease binding|DNA binding|single-stranded DNA binding|protein binding|nucleus|nucleoplasm|chromosome|cytoplasm|centrosome|cytosol|cytoskeleton|DNA repair|nucleotide-excision repair|double-strand break re…	mmu03440,mmu03460,mmu05200,mmu05212,mmu05224	Homologous recombination|Fanconi anemia pathway|Pathways in cancer|Pancreatic cancer|Breast cancer
Brcc3	330.153	0.304312	4.99835	2.87001	1.52106	5.78241e-07	4.9501e-06	Up	1.85203	1.62011	7.58782	4.64937	210766	BRCA1/BRCA2-containing complex, subunit 3	GO:0000151,GO:0000152,GO:0004843,GO:0005515,GO:0005634,GO:0005654,GO:0005737,GO:0005856,GO:0006281,GO:0006302,GO:0006325,GO:0006508,GO:0006974,GO:0007049,GO:0007095,GO:0008233,GO:0008237,GO:0010165,GO:0010212,GO:0016787,GO:0030234,GO:0031593,GO:0045739,GO:0046872,GO:0051301,GO:0070122,GO:0070531,GO:0070536,GO:0070537,GO:0070552	ubiquitin ligase complex|nuclear ubiquitin ligase complex|thiol-dependent deubiquitinase|protein binding|nucleus|nucleoplasm|cytoplasm|cytoskeleton|DNA repair|double-strand break repair|chromatin organization|proteolysis|cellular response to DNA damage stimulus|cell cycle|mitotic G2 DNA damage checkpoint signaling|peptidase activity|metallopeptidase activity|response to X-ray|response to ionizing…	mmu03440,mmu04621	Homologous recombination|NOD-like receptor signaling pathway
Brd8	910.86	0.25276	4.4658	2.18673	1.12877	7.97695e-06	4.78254e-05	Up	4.37445	4.61978	14.7239	9.44238	78656	bromodomain containing 8	GO:0000812,GO:0005634,GO:0005654,GO:0005739,GO:0006325,GO:0016573,GO:0030374,GO:0035267,GO:0040008,GO:0043967,GO:0043968,GO:0045944,GO:0046966,GO:0097067	Swr1 complex|nucleus|nucleoplasm|mitochondrion|chromatin organization|histone acetylation|nuclear receptor coactivator activity|NuA4 histone acetyltransferase complex|regulation of growth|histone H4 acetylation|histone H2A acetylation|positive regulation of transcription by RNA polymerase II|thyroid hormone receptor binding|cellular response to thyroid hormone stimulus
Brip1	233.516	0.350473	5.09197	3.44522	1.7846	3.54366e-07	3.22683e-06	Up	0.557485	0.81247	3.65024	2.1631	237911	BRCA1 interacting protein C-terminal helicase 1	GO:0000166,GO:0003676,GO:0003677,GO:0003678,GO:0003682,GO:0003724,GO:0004386,GO:0005524,GO:0005634,GO:0005654,GO:0005737,GO:0006139,GO:0006281,GO:0006289,GO:0006357,GO:0006974,GO:0007129,GO:0007283,GO:0007284,GO:0007286,GO:0008285,GO:0008584,GO:0010629,GO:0010705,GO:0016787,GO:0016818,GO:0031965,GO:0043139,GO:0046872,GO:0051026,GO:0051536,GO:0051539,GO:0072520,GO:1990918	nucleotide binding|nucleic acid binding|DNA binding|DNA helicase activity|chromatin binding|RNA helicase activity|helicase activity|ATP binding|nucleus|nucleoplasm|cytoplasm|nucleobase-containing compound metabolic process|DNA repair|nucleotide-excision repair|regulation of transcription by RNA polymerase II|cellular response to DNA damage stimulus|homologous chromosome pairing at meiosis|spermat…	mmu03440,mmu03460	Homologous recombination|Fanconi anemia pathway
Brix1	347.866	0.317901	5.64073	3.46581	1.79319	1.69335e-08	2.33352e-07	Up	2.20381	3.10691	14.0891	8.57263	67832	BRX1, biogenesis of ribosomes	GO:0000027,GO:0003723,GO:0005634,GO:0005694,GO:0005730,GO:0042254	ribosomal large subunit assembly|RNA binding|nucleus|chromosome|nucleolus|ribosome biogenesis
Brms1l	161.575	0.338157	3.40263	2.2201	1.15062	0.000667416	0.00206167	Up	1.72725	1.81481	5.36664	4.26514	52592	breast cancer metastasis-suppressor 1-like	GO:0000122,GO:0005634,GO:0016575,GO:0040008,GO:0042826,GO:0070822	negative regulation of transcription by RNA polymerase II|nucleus|histone deacetylation|regulation of growth|histone deacetylase binding|Sin3-type complex
Brox	884.503	0.244733	4.38983	2.10575	1.07433	1.13439e-05	6.47406e-05	Up	6.41186	6.74851	20.2088	13.8117	71678	BRO1 domain and CAAX motif containing	GO:0016020	membrane
Brwd1	292.931	0.32893	4.24394	2.63164	1.39596	2.19629e-05	0.000113005	Up	0.600803	0.556527	2.442	1.30562	93871	bromodomain and WD repeat domain containing 1	GO:0005515,GO:0005634,GO:0005654,GO:0005730,GO:0005737,GO:0005829,GO:0006357,GO:0007010,GO:0008360	protein binding|nucleus|nucleoplasm|nucleolus|cytoplasm|cytosol|regulation of transcription by RNA polymerase II|cytoskeleton organization|regulation of cell shape
Brwd3	187.844	0.448705	4.96172	4.67947	2.22635	6.98731e-07	5.82194e-06	Up	0.261618	0.207438	2.05121	0.663374	382236	bromodomain and WD repeat domain containing 3	GO:0005634,GO:0006357,GO:0007010,GO:0008360	nucleus|regulation of transcription by RNA polymerase II|cytoskeleton organization|regulation of cell shape
Bsg	12747	0.227134	-4.44195	0.496919	-1.00892	8.91474e-06	5.2493e-05	Down	479.36	402.257	225.488	306.547	12215	basigin	GO:0001525,GO:0001618,GO:0001750,GO:0001917,GO:0002080,GO:0003407,GO:0005515,GO:0005537,GO:0005739,GO:0005768,GO:0005783,GO:0005789,GO:0005886,GO:0005887,GO:0007155,GO:0007156,GO:0007283,GO:0007411,GO:0010575,GO:0010595,GO:0016020,GO:0016021,GO:0030154,GO:0030246,GO:0030424,GO:0030593,GO:0032755,GO:0038023,GO:0042383,GO:0042995,GO:0043231,GO:0045121,GO:0045494,GO:0046598,GO:0061154,GO:0070593,GO:…	angiogenesis|virus receptor activity|photoreceptor outer segment|photoreceptor inner segment|acrosomal membrane|neural retina development|protein binding|mannose binding|mitochondrion|endosome|endoplasmic reticulum|endoplasmic reticulum membrane|plasma membrane|integral component of plasma membrane|cell adhesion|homophilic cell adhesion via plasma membrane adhesion molecules|spermatogenesis|axon …
Btaf1	487.928	0.299956	6.23465	3.65563	1.87012	4.52776e-10	1.04517e-08	Up	1.02748	1.37469	6.78203	4.0313	107182	B-TFIID TATA-box binding protein associated factor 1	GO:0003677,GO:0003712,GO:0005634,GO:0005654,GO:0008094,GO:0035562,GO:0043231,GO:0045892	DNA binding|transcription coregulator activity|nucleus|nucleoplasm|ATPase, acting on DNA|negative regulation of chromatin binding|intracellular membrane-bounded organelle|negative regulation of transcription, DNA-templated
Btbd10	328.628	0.282793	4.19241	2.27456	1.18558	2.76002e-05	0.000137192	Up	1.19106	1.27754	3.98656	2.90024	68815	BTB (POZ) domain containing 10	GO:0001650,GO:0005515,GO:0005634,GO:0005654,GO:0005737,GO:0042327,GO:0044342,GO:1901215	fibrillar center|protein binding|nucleus|nucleoplasm|cytoplasm|positive regulation of phosphorylation|type B pancreatic cell proliferation|negative regulation of neuron death
Btbd2	1210.64	0.246217	-4.36406	0.474833	-1.07451	1.27673e-05	7.07867e-05	Down	28.1747	32.2184	14.731	20.1609	208198	BTB (POZ) domain containing 2	GO:0000932,GO:0005515,GO:0005829,GO:0022008	P-body|protein binding|cytosol|neurogenesis
Btbd6	551.752	0.242848	-4.13376	0.498658	-1.00388	3.56875e-05	0.000170532	Down	7.49207	7.7946	4.43949	4.85971	399566	BTB (POZ) domain containing 6	GO:0005737,GO:0005829,GO:0022008	cytoplasm|cytosol|neurogenesis
Btbd7	396.708	0.292537	5.02198	2.76852	1.46911	5.11422e-07	4.42598e-06	Up	1.0782	1.16918	4.73537	2.91362	238386	BTB (POZ) domain containing 7	GO:0005634,GO:0007275,GO:0060693,GO:0061138	nucleus|multicellular organism development|regulation of branching involved in salivary gland morphogenesis|morphogenesis of a branching epithelium
Btbd8	44.4528	0.650747	2.58033	3.20238	1.67914	0.00987055	0.0209731	Up	0.164985	0.0674265	0.637147	0.276992	100503185	BTB (POZ) domain containing 8	GO:0005515,GO:0005634,GO:0005654,GO:0006897,GO:0016182,GO:0030054,GO:0030122,GO:0030424,GO:0031175,GO:0031410,GO:0036466,GO:0042995,GO:0044297,GO:0045202,GO:0048488,GO:0098793,GO:0150007	protein binding|nucleus|nucleoplasm|endocytosis|synaptic vesicle budding from endosome|cell junction|AP-2 adaptor complex|axon|neuron projection development|cytoplasmic vesicle|synaptic vesicle recycling via endosome|cell projection|cell body|synapse|synaptic vesicle endocytosis|presynapse|clathrin-dependent synaptic vesicle endocytosis
Btla	45.5161	0.621612	2.83802	3.39673	1.76415	0.00453945	0.0107313	Up	0.125964	0.258386	1.06389	0.548561	208154	B and T lymphocyte associated	GO:0002250,GO:0002376,GO:0002768,GO:0005515,GO:0005886,GO:0005887,GO:0007166,GO:0009897,GO:0016020,GO:0016021,GO:0030889,GO:0038023,GO:0042130,GO:0046642	adaptive immune response|immune system process|immune response-regulating cell surface receptor signaling pathway|protein binding|plasma membrane|integral component of plasma membrane|cell surface receptor signaling pathway|external side of plasma membrane|membrane|integral component of membrane|negative regulation of B cell proliferation|signaling receptor activity|negative regulation of T cell …
Bub1	502.26	0.325426	7.76668	5.76562	2.52748	8.0573e-15	1.54193e-12	Up	1.45636	1.64232	14.9046	7.13746	12235	BUB1, mitotic checkpoint serine/threonine kinase	GO:0000166,GO:0000775,GO:0000776,GO:0000779,GO:0004672,GO:0004674,GO:0005524,GO:0005634,GO:0005654,GO:0005694,GO:0005829,GO:0006468,GO:0006915,GO:0007049,GO:0007059,GO:0007063,GO:0007094,GO:0016301,GO:0016310,GO:0016740,GO:0043231,GO:0051301,GO:0051754,GO:0051983,GO:0071174,GO:0106310,GO:0106311,GO:2001244	nucleotide binding|chromosome, centromeric region|kinetochore|condensed chromosome, centromeric region|protein kinase activity|protein serine/threonine kinase activity|ATP binding|nucleus|nucleoplasm|chromosome|cytosol|protein phosphorylation|apoptotic process|cell cycle|chromosome segregation|regulation of sister chromatid cohesion|mitotic spindle assembly checkpoint signaling|kinase activity|ph…	mmu04110,mmu04114,mmu04914	Cell cycle|Oocyte meiosis|Progesterone-mediated oocyte maturation
Bzw1	3199.7	0.234233	7.60109	3.43529	1.78043	2.93636e-14	4.01158e-12	Up	17.1964	17.3161	89.1013	56.5802	66882	basic leucine zipper and W2 domains 1	GO:0005737	cytoplasm
C030006K11Rik	346.247	0.306487	-3.52454	0.472954	-1.08023	0.000424216	0.00140021	Down	10.361	12.996	5.40369	8.03611	223665	RIKEN cDNA C030006K11 gene	GO:0005739	mitochondrion
C1d	305.951	0.290433	4.86279	2.66164	1.41231	1.15744e-06	9.0112e-06	Up	2.11329	2.40723	8.5234	6.2373	57316	C1D nuclear receptor co-repressor	GO:0000178,GO:0000460,GO:0003677,GO:0003714,GO:0003723,GO:0005515,GO:0005634,GO:0005654,GO:0005730,GO:0005737,GO:0006364,GO:0006915,GO:0010468,GO:0016922,GO:0017053,GO:0045892	exosome (RNase complex)|maturation of 5.8S rRNA|DNA binding|transcription corepressor activity|RNA binding|protein binding|nucleus|nucleoplasm|nucleolus|cytoplasm|rRNA processing|apoptotic process|regulation of gene expression|nuclear receptor binding|transcription repressor complex|negative regulation of transcription, DNA-templated	mmu03018	RNA degradation
C1galt1	268.63	0.317334	5.53822	3.38104	1.75747	3.05568e-08	3.77663e-07	Up	2.37556	3.00046	13.4428	8.89701	94192	core 1 synthase, glycoprotein-N-acetylgalactosamine 3-beta-galactosyltransferase, 1	GO:0001525,GO:0001822,GO:0006493,GO:0007275,GO:0008378,GO:0016020,GO:0016021,GO:0016263,GO:0016266,GO:0016267,GO:0016740,GO:0016757,GO:0030154,GO:0046872,GO:0060576	angiogenesis|kidney development|protein O-linked glycosylation|multicellular organism development|galactosyltransferase activity|membrane|integral component of membrane|glycoprotein-N-acetylgalactosamine 3-beta-galactosyltransferase activity|O-glycan processing|O-glycan processing, core 1|transferase activity|glycosyltransferase activity|cell differentiation|metal ion binding|intestinal epithelia…	mmu00512,mmu00514	Mucin type O-glycan biosynthesis|Other types of O-glycan biosynthesis
C1galt1c1	95.3132	0.422804	3.13928	2.50933	1.3273	0.00169363	0.00456494	Up	1.47109	1.79296	5.94538	4.11103	59048	C1GALT1-specific chaperone 1	GO:0006493,GO:0016020,GO:0016021,GO:0016263,GO:0016267,GO:0030168,GO:0036344,GO:0051347	protein O-linked glycosylation|membrane|integral component of membrane|glycoprotein-N-acetylgalactosamine 3-beta-galactosyltransferase activity|O-glycan processing, core 1|platelet activation|platelet morphogenesis|positive regulation of transferase activity	mmu00512,mmu00514	Mucin type O-glycan biosynthesis|Other types of O-glycan biosynthesis
C1ql1	11.7721	1.11293	-2.33245	0.165412	-2.59586	0.0196771	0.0381797	Down	0.502797	0.713844	0.103511	0.142326	23829	complement component 1, q subcomponent-like 1	GO:0005102,GO:0005515,GO:0005576,GO:0005581,GO:0005737,GO:0016322,GO:0043083,GO:0044301,GO:0061743,GO:0098793,GO:0099558	signaling receptor binding|protein binding|extracellular region|collagen trimer|cytoplasm|neuron remodeling|synaptic cleft|climbing fiber|motor learning|presynapse|maintenance of synapse structure
C1qtnf12	233.388	0.294389	-3.45858	0.493743	-1.01817	0.000543033	0.00173434	Down	10.6406	10.7913	6.66488	6.26663	67389	C1q and tumor necrosis factor related 12	GO:0005179,GO:0005576,GO:0005615,GO:0010906,GO:0035774,GO:0045721,GO:0046324,GO:0046326,GO:0046628,GO:0050728,GO:0051897	hormone activity|extracellular region|extracellular space|regulation of glucose metabolic process|positive regulation of insulin secretion involved in cellular response to glucose stimulus|negative regulation of gluconeogenesis|regulation of glucose import|positive regulation of glucose import|positive regulation of insulin receptor signaling pathway|negative regulation of inflammatory response|p…
C330007P06Rik	380.464	0.294206	5.61408	3.14203	1.6517	1.97607e-08	2.63649e-07	Up	0.931593	1.18721	4.91636	3.26654	77644	RIKEN cDNA C330007P06 gene	GO:0005634,GO:0005737,GO:0006888,GO:0044297,GO:0090158	nucleus|cytoplasm|endoplasmic reticulum to Golgi vesicle-mediated transport|cell body|endoplasmic reticulum membrane organization
C330018D20Rik	69.9954	0.48513	2.90977	2.66035	1.41162	0.00361692	0.00878681	Up	0.870749	0.49404	2.19691	2.22358	77422	RIKEN cDNA C330018D20 gene	GO:0005739	mitochondrion
C9orf72	101.296	0.399696	2.82034	2.18446	1.12728	0.0047973	0.011229	Up	0.887226	0.732404	2.0937	2.21908	73205	C9orf72, member of C9orf72-SMCR8 complex	GO:0000932,GO:0001933,GO:0005085,GO:0005515,GO:0005576,GO:0005615,GO:0005634,GO:0005737,GO:0005764,GO:0005768,GO:0005776,GO:0005829,GO:0006897,GO:0006914,GO:0010494,GO:0010506,GO:0016239,GO:0030425,GO:0031267,GO:0031410,GO:0031965,GO:0032045,GO:0034063,GO:0042995,GO:0043005,GO:0043204,GO:0043231,GO:0044295,GO:0044304,GO:0048675,GO:0090543,GO:0110053,GO:1902774,GO:1903432,GO:1904425,GO:1990316,GO:…	P-body|negative regulation of protein phosphorylation|guanyl-nucleotide exchange factor activity|protein binding|extracellular region|extracellular space|nucleus|cytoplasm|lysosome|endosome|autophagosome|cytosol|endocytosis|autophagy|cytoplasmic stress granule|regulation of autophagy|positive regulation of macroautophagy|dendrite|small GTPase binding|cytoplasmic vesicle|nuclear membrane|guanyl-nu…	mmu04140,mmu05014,mmu05022	Autophagy - animal|Amyotrophic lateral sclerosis|Pathways of neurodegeneration - multiple diseases
Caap1	126.855	0.415981	3.72028	2.92323	1.54757	0.000199003	0.000732372	Up	1.18481	1.58967	6.52899	3.46772	67770	caspase activity and apoptosis inhibitor 1	GO:0006915,GO:0042981,GO:2001268	apoptotic process|regulation of apoptotic process|negative regulation of cysteine-type endopeptidase activity involved in apoptotic signaling pathway
Cab39	2289.56	0.246795	5.63254	2.62094	1.39008	1.77571e-08	2.4217e-07	Up	10.1517	11.2632	42.9583	26.0848	12283	calcium binding protein 39	GO:0005509,GO:0005737,GO:0007165,GO:0010800,GO:0018105,GO:0019900,GO:0030295,GO:0032147,GO:0035556,GO:0043539,GO:0071902	calcium ion binding|cytoplasm|signal transduction|positive regulation of peptidyl-threonine phosphorylation|peptidyl-serine phosphorylation|kinase binding|protein kinase activator activity|activation of protein kinase activity|intracellular signal transduction|protein serine/threonine kinase activator activity|positive regulation of protein serine/threonine kinase activity	mmu04150,mmu04152	mTOR signaling pathway|AMPK signaling pathway
Cab39l	578.689	0.243145	4.20591	2.03164	1.02264	2.60035e-05	0.000130458	Up	5.14849	5.19636	14.3879	11.3556	69008	calcium binding protein 39-like	GO:0035556,GO:0043539	intracellular signal transduction|protein serine/threonine kinase activator activity	mmu04150,mmu04152	mTOR signaling pathway|AMPK signaling pathway
Cacna1s	23.1217	0.808383	-2.52269	0.243281	-2.0393	0.011646	0.0242203	Down	0.348975	0.161782	0.0703776	0.08064	12292	calcium channel, voltage-dependent, L type, alpha 1S subunit	GO:0001501,GO:0002074,GO:0005216,GO:0005244,GO:0005245,GO:0005262,GO:0005516,GO:0005737,GO:0005886,GO:0005891,GO:0006811,GO:0006816,GO:0006936,GO:0006941,GO:0007029,GO:0007519,GO:0007520,GO:0007528,GO:0008331,GO:0016020,GO:0016021,GO:0016529,GO:0030315,GO:0031674,GO:0034765,GO:0042383,GO:0043501,GO:0044327,GO:0046872,GO:0048741,GO:0055001,GO:0055085,GO:0070509,GO:0070588	skeletal system development|extraocular skeletal muscle development|ion channel activity|voltage-gated ion channel activity|voltage-gated calcium channel activity|calcium channel activity|calmodulin binding|cytoplasm|plasma membrane|voltage-gated calcium channel complex|ion transport|calcium ion transport|muscle contraction|striated muscle contraction|endoplasmic reticulum organization|skeletal m…	mmu04010,mmu04020,mmu04022,mmu04024,mmu04260,mmu04261,mmu04270,mmu04723,mmu04725,mmu04726,mmu04727,mmu04911,mmu04912,mmu04921,mmu04924,mmu04925,mmu04927,mmu04929,mmu04934,mmu04935,mmu05010,mmu05020,mmu05022,mmu05410,mmu05412,mmu05414	MAPK signaling pathway|Calcium signaling pathway|cGMP-PKG signaling pathway|cAMP signaling pathway|Cardiac muscle contraction|Adrenergic signaling in cardiomyocytes|Vascular smooth muscle contraction|Retrograde endocannabinoid signaling|Cholinergic synapse|Serotonergic synapse|GABAergic synapse|Insulin secretion|GnRH signaling pathway|Oxytocin signaling pathway|Renin secretion|Aldosterone synthes…
Cacul1	787.057	0.242633	5.00588	2.32075	1.21459	5.56087e-07	4.76387e-06	Up	2.11241	2.5076	7.47106	5.68059	78832	CDK2 associated, cullin domain 1	GO:0000082,GO:0006511,GO:0007049,GO:0008284,GO:0019901,GO:0031625,GO:0045860	G1/S transition of mitotic cell cycle|ubiquitin-dependent protein catabolic process|cell cycle|positive regulation of cell population proliferation|protein kinase binding|ubiquitin protein ligase binding|positive regulation of protein kinase activity
Cacybp	568.206	0.292091	4.36633	2.4206	1.27537	1.26351e-05	7.03733e-05	Up	6.33376	7.8855	26.9602	15.4289	12301	calcyclin binding protein	GO:0005515,GO:0005634,GO:0005641,GO:0005654,GO:0005737,GO:0005829,GO:0007507,GO:0015631,GO:0019005,GO:0019904,GO:0030877,GO:0031625,GO:0042803,GO:0043005,GO:0044297,GO:0044548,GO:0045740,GO:0055007,GO:0060416,GO:0060548,GO:1990830	protein binding|nucleus|nuclear envelope lumen|nucleoplasm|cytoplasm|cytosol|heart development|tubulin binding|SCF ubiquitin ligase complex|protein domain specific binding|beta-catenin destruction complex|ubiquitin protein ligase binding|protein homodimerization activity|neuron projection|cell body|S100 protein binding|positive regulation of DNA replication|cardiac muscle cell differentiation|res…	mmu04310	Wnt signaling pathway
Calca	13.7097	1.06825	-2.30749	0.18112	-2.46498	0.0210277	0.0404563	Down	0.804468	0.397266	0.2061	0.0607253	12310	calcitonin/calcitonin-related polypeptide, alpha	GO:0001976,GO:0001984,GO:0002027,GO:0005102,GO:0005179,GO:0005576,GO:0005615,GO:0005622,GO:0005634,GO:0005737,GO:0006874,GO:0006954,GO:0007189,GO:0007190,GO:0007218,GO:0007528,GO:0007631,GO:0008016,GO:0008217,GO:0009408,GO:0030279,GO:0030424,GO:0031645,GO:0031716,GO:0042311,GO:0043005,GO:0043025,GO:0043195,GO:0045776,GO:0045778,GO:0045785,GO:0045986,GO:0048240,GO:0048265,GO:0050965,GO:0051480,GO:…	nervous system process involved in regulation of systemic arterial blood pressure|artery vasodilation involved in baroreceptor response to increased systemic arterial blood pressure|regulation of heart rate|signaling receptor binding|hormone activity|extracellular region|extracellular space|intracellular anatomical structure|nucleus|cytoplasm|cellular calcium ion homeostasis|inflammatory response…	mmu04080,mmu04270	Neuroactive ligand-receptor interaction|Vascular smooth muscle contraction
Calcrl	56.2145	0.519229	2.94223	2.88324	1.52769	0.00325853	0.00803626	Up	0.283795	0.26096	1.13895	0.786714	54598	calcitonin receptor-like	GO:0001525,GO:0001605,GO:0001635,GO:0004888,GO:0004930,GO:0004948,GO:0005737,GO:0005764,GO:0005768,GO:0005783,GO:0005886,GO:0006816,GO:0007165,GO:0007166,GO:0007186,GO:0007188,GO:0007189,GO:0007507,GO:0008284,GO:0008528,GO:0015031,GO:0016020,GO:0016021,GO:0031623,GO:0045986,GO:0048661,GO:0050728,GO:0071329,GO:1903143,GO:1990406,GO:1990408,GO:1990409,GO:1990410	angiogenesis|adrenomedullin receptor activity|calcitonin gene-related peptide receptor activity|transmembrane signaling receptor activity|G protein-coupled receptor activity|calcitonin receptor activity|cytoplasm|lysosome|endosome|endoplasmic reticulum|plasma membrane|calcium ion transport|signal transduction|cell surface receptor signaling pathway|G protein-coupled receptor signaling pathway|ade…	mmu04080,mmu04270	Neuroactive ligand-receptor interaction|Vascular smooth muscle contraction
Calu	1850.05	0.208318	4.84277	2.01228	1.00883	1.28044e-06	9.80153e-06	Up	17.4302	18.6344	48.3822	40.4757	12321	calumenin	GO:0004857,GO:0005509,GO:0005576,GO:0005783,GO:0005788,GO:0005794,GO:0016020,GO:0016529,GO:0019899,GO:0043231,GO:0046872	enzyme inhibitor activity|calcium ion binding|extracellular region|endoplasmic reticulum|endoplasmic reticulum lumen|Golgi apparatus|membrane|sarcoplasmic reticulum|enzyme binding|intracellular membrane-bounded organelle|metal ion binding
Caly	12.3522	1.41979	-3.27098	0.0399933	-4.6441	0.00107177	0.00309029	Down	1.00559	0.434514	0.0345037	0.0355815	68566	calcyon neuron-specific vesicular protein	GO:0005768,GO:0005886,GO:0005887,GO:0006897,GO:0007212,GO:0008089,GO:0016020,GO:0016021,GO:0016197,GO:0030424,GO:0031410,GO:0032051,GO:0044877,GO:0045807,GO:0048268,GO:0098843,GO:0098884,GO:0098978,GO:1905445,GO:2001019	endosome|plasma membrane|integral component of plasma membrane|endocytosis|dopamine receptor signaling pathway|anterograde axonal transport|membrane|integral component of membrane|endosomal transport|axon|cytoplasmic vesicle|clathrin light chain binding|protein-containing complex binding|positive regulation of endocytosis|clathrin coat assembly|postsynaptic endocytic zone|postsynaptic neurotransm…	mmu04728	Dopaminergic synapse
Camk1	76.1569	0.445539	-2.52643	0.458304	-1.12562	0.0115228	0.0239941	Down	3.61824	2.98879	1.98637	1.71322	52163	calcium/calmodulin-dependent protein kinase I	GO:0000166,GO:0003824,GO:0004672,GO:0004674,GO:0004683,GO:0005515,GO:0005516,GO:0005524,GO:0005622,GO:0005634,GO:0005737,GO:0006468,GO:0006913,GO:0007049,GO:0007165,GO:0007275,GO:0007399,GO:0008152,GO:0010976,GO:0014069,GO:0016301,GO:0016310,GO:0016740,GO:0018105,GO:0030154,GO:0032091,GO:0032880,GO:0033138,GO:0043393,GO:0045944,GO:0046827,GO:0050807,GO:0051147,GO:0051149,GO:0051835,GO:0060143,GO:…	nucleotide binding|catalytic activity|protein kinase activity|protein serine/threonine kinase activity|calmodulin-dependent protein kinase activity|protein binding|calmodulin binding|ATP binding|intracellular anatomical structure|nucleus|cytoplasm|protein phosphorylation|nucleocytoplasmic transport|cell cycle|signal transduction|multicellular organism development|nervous system development|metabo…	mmu04020,mmu04921,mmu04925,mmu05214	Calcium signaling pathway|Oxytocin signaling pathway|Aldosterone synthesis and secretion|Glioma
Camk1d	615.805	0.275497	4.83113	2.5157	1.33096	1.35757e-06	1.03056e-05	Up	1.65542	1.98227	6.94375	4.31232	227541	calcium/calmodulin-dependent protein kinase ID	GO:0000166,GO:0003824,GO:0004672,GO:0004674,GO:0004683,GO:0005516,GO:0005524,GO:0005622,GO:0005634,GO:0005737,GO:0006468,GO:0006954,GO:0007399,GO:0008152,GO:0010976,GO:0016301,GO:0016310,GO:0016740,GO:0018105,GO:0032793,GO:0043065,GO:0043066,GO:0050766,GO:0050773,GO:0060267,GO:0071622,GO:0090023	nucleotide binding|catalytic activity|protein kinase activity|protein serine/threonine kinase activity|calmodulin-dependent protein kinase activity|calmodulin binding|ATP binding|intracellular anatomical structure|nucleus|cytoplasm|protein phosphorylation|inflammatory response|nervous system development|metabolic process|positive regulation of neuron projection development|kinase activity|phospho…
Camk4	2332.56	0.232966	4.37786	2.02777	1.01989	1.19851e-05	6.75552e-05	Up	5.18444	5.49099	16.067	10.5272	12326	calcium/calmodulin-dependent protein kinase IV	GO:0000166,GO:0001650,GO:0002250,GO:0002376,GO:0004672,GO:0004674,GO:0004683,GO:0005515,GO:0005516,GO:0005524,GO:0005634,GO:0005654,GO:0005737,GO:0005829,GO:0006468,GO:0006913,GO:0006954,GO:0007165,GO:0007270,GO:0007616,GO:0009931,GO:0016301,GO:0016310,GO:0016740,GO:0018105,GO:0035556,GO:0043011,GO:0045893,GO:0046777,GO:0046827,GO:0098794,GO:0098978,GO:0098982,GO:0099527	nucleotide binding|fibrillar center|adaptive immune response|immune system process|protein kinase activity|protein serine/threonine kinase activity|calmodulin-dependent protein kinase activity|protein binding|calmodulin binding|ATP binding|nucleus|nucleoplasm|cytoplasm|cytosol|protein phosphorylation|nucleocytoplasmic transport|inflammatory response|signal transduction|neuron-neuron synaptic tran…	mmu04020,mmu04024,mmu04211,mmu04371,mmu04380,mmu04720,mmu04722,mmu04725,mmu04921,mmu04925,mmu05031,mmu05034,mmu05214	Calcium signaling pathway|cAMP signaling pathway|Longevity regulating pathway|Apelin signaling pathway|Osteoclast differentiation|Long-term potentiation|Neurotrophin signaling pathway|Cholinergic synapse|Oxytocin signaling pathway|Aldosterone synthesis and secretion|Amphetamine addiction|Alcoholism|Glioma
Camsap2	244.52	0.364348	5.16187	3.68258	1.88072	2.44495e-07	2.32633e-06	Up	0.595116	0.553856	3.54985	1.66515	67886	calmodulin regulated spectrin-associated protein family, member 2	GO:0000226,GO:0005515,GO:0005516,GO:0005737,GO:0005794,GO:0005813,GO:0005829,GO:0005856,GO:0005874,GO:0007026,GO:0008017,GO:0015630,GO:0030507,GO:0031113,GO:0031122,GO:0031175,GO:0033043,GO:0036064,GO:0036449,GO:0042995,GO:0050773,GO:0051011,GO:0061564,GO:1903358,GO:1990752	microtubule cytoskeleton organization|protein binding|calmodulin binding|cytoplasm|Golgi apparatus|centrosome|cytosol|cytoskeleton|microtubule|negative regulation of microtubule depolymerization|microtubule binding|microtubule cytoskeleton|spectrin binding|regulation of microtubule polymerization|cytoplasmic microtubule organization|neuron projection development|regulation of organelle organizati…
Canx	5861.79	0.222106	7.67252	3.25828	1.70411	1.68643e-14	2.53479e-12	Up	27.0651	31.0538	137.221	95.3472	12330	calnexin	GO:0005509,GO:0005515,GO:0005737,GO:0005783,GO:0005789,GO:0005790,GO:0005791,GO:0005840,GO:0006457,GO:0016020,GO:0016021,GO:0030246,GO:0030424,GO:0030968,GO:0032839,GO:0032991,GO:0034185,GO:0035255,GO:0043025,GO:0043197,GO:0043209,GO:0044233,GO:0044322,GO:0046872,GO:0048488,GO:0051082,GO:0071556,GO:0072583,GO:0098978,GO:0099055,GO:0099059	calcium ion binding|protein binding|cytoplasm|endoplasmic reticulum|endoplasmic reticulum membrane|smooth endoplasmic reticulum|rough endoplasmic reticulum|ribosome|protein folding|membrane|integral component of membrane|carbohydrate binding|axon|endoplasmic reticulum unfolded protein response|dendrite cytoplasm|protein-containing complex|apolipoprotein binding|ionotropic glutamate receptor bindi…	mmu04141,mmu04145,mmu04612,mmu04918,mmu05166	Protein processing in endoplasmic reticulum|Phagosome|Antigen processing and presentation|Thyroid hormone synthesis|Human T-cell leukemia virus 1 infection
Cap2	90.0093	0.476366	2.50305	2.28527	1.19237	0.0123128	0.025394	Up	0.768412	0.788111	3.06652	1.32181	67252	CAP, adenylate cyclase-associated protein, 2 (yeast)	GO:0000902,GO:0003779,GO:0005737,GO:0005886,GO:0007010,GO:0008179,GO:0014069,GO:0016020,GO:0019933,GO:0042802,GO:0045761	cell morphogenesis|actin binding|cytoplasm|plasma membrane|cytoskeleton organization|adenylate cyclase binding|postsynaptic density|membrane|cAMP-mediated signaling|identical protein binding|regulation of adenylate cyclase activity
Capn3	116.186	0.411298	-2.60776	0.475473	-1.07256	0.00911374	0.0195471	Down	1.54164	2.53766	1.08391	1.2862	12335	calpain 3	GO:0003824,GO:0004198,GO:0005102,GO:0005509,GO:0005515,GO:0005634,GO:0005730,GO:0005737,GO:0005829,GO:0005886,GO:0006508,GO:0008233,GO:0008234,GO:0008307,GO:0012501,GO:0014718,GO:0014850,GO:0016787,GO:0019899,GO:0030016,GO:0030018,GO:0030163,GO:0030239,GO:0030315,GO:0031402,GO:0031432,GO:0031648,GO:0032991,GO:0033234,GO:0042802,GO:0043066,GO:0043122,GO:0045214,GO:0045661,GO:0045862,GO:0045892,GO:…	catalytic activity|calcium-dependent cysteine-type endopeptidase activity|signaling receptor binding|calcium ion binding|protein binding|nucleus|nucleolus|cytoplasm|cytosol|plasma membrane|proteolysis|peptidase activity|cysteine-type peptidase activity|structural constituent of muscle|programmed cell death|positive regulation of satellite cell activation involved in skeletal muscle regeneration|r…
Capn7	512.879	0.31286	6.6088	4.19197	2.06763	3.87441e-11	1.30144e-09	Up	2.45885	2.42848	16.8346	8.41058	12339	calpain 7	GO:0004175,GO:0004198,GO:0005634,GO:0005813,GO:0005829,GO:0006508,GO:0008233,GO:0008234,GO:0010634,GO:0016787,GO:0090541,GO:0097264	endopeptidase activity|calcium-dependent cysteine-type endopeptidase activity|nucleus|centrosome|cytosol|proteolysis|peptidase activity|cysteine-type peptidase activity|positive regulation of epithelial cell migration|hydrolase activity|MIT domain binding|self proteolysis
Caprin1	5102.04	0.213609	6.9014	2.7783	1.4742	5.14909e-12	2.44376e-10	Up	15.7106	16.2343	63.4613	45.4305	53872	cell cycle associated protein 1	GO:0000932,GO:0003723,GO:0005737,GO:0005829,GO:0010494,GO:0017148,GO:0030154,GO:0031252,GO:0042995,GO:0045202,GO:0050775,GO:0061003,GO:0098794,GO:0098978	P-body|RNA binding|cytoplasm|cytosol|cytoplasmic stress granule|negative regulation of translation|cell differentiation|cell leading edge|cell projection|synapse|positive regulation of dendrite morphogenesis|positive regulation of dendritic spine morphogenesis|postsynapse|glutamatergic synapse
Capza1	3048.49	0.21747	5.80992	2.40074	1.26348	6.25025e-09	9.8616e-08	Up	23.03	27.8261	84.1852	65.559	12340	capping protein (actin filament) muscle Z-line, alpha 1	GO:0003779,GO:0005515,GO:0005737,GO:0005856,GO:0005903,GO:0005911,GO:0008290,GO:0016020,GO:0030036,GO:0030479,GO:0030863,GO:0034329,GO:0051015,GO:0051016,GO:0051693,GO:0071203	actin binding|protein binding|cytoplasm|cytoskeleton|brush border|cell-cell junction|F-actin capping protein complex|membrane|actin cytoskeleton organization|actin cortical patch|cortical cytoskeleton|cell junction assembly|actin filament binding|barbed-end actin filament capping|actin filament capping|WASH complex	mmu04144	Endocytosis
Capza2	2141.91	0.225422	7.54124	3.24892	1.69996	4.65522e-14	5.69424e-12	Up	18.3413	18.0591	85.7322	59.387	12343	capping protein (actin filament) muscle Z-line, alpha 2	GO:0003779,GO:0005515,GO:0005903,GO:0008290,GO:0016020,GO:0030036,GO:0030479,GO:0030863,GO:0051015,GO:0051016,GO:0051693	actin binding|protein binding|brush border|F-actin capping protein complex|membrane|actin cytoskeleton organization|actin cortical patch|cortical cytoskeleton|actin filament binding|barbed-end actin filament capping|actin filament capping	mmu04144	Endocytosis
Card6	233.355	0.311901	3.55233	2.15543	1.10798	0.000381836	0.00128306	Up	1.12232	1.09306	3.46579	2.39153	239319	caspase recruitment domain family, member 6	GO:0005737,GO:0043122	cytoplasm|regulation of I-kappaB kinase/NF-kappaB signaling	mmu04621	NOD-like receptor signaling pathway
Carf	35.2365	0.747272	3.28583	5.48469	2.45541	0.00101681	0.00295119	Up	0.048728	0.120315	0.847117	0.303454	241066	calcium response factor	GO:0000978,GO:0000981,GO:0001228,GO:0001652,GO:0003677,GO:0003700,GO:0005515,GO:0005634,GO:0006357,GO:0035865,GO:0045944,GO:0051090,GO:0061400,GO:0071277	RNA polymerase II cis-regulatory region sequence-specific DNA binding|DNA-binding transcription factor activity, RNA polymerase II-specific|DNA-binding transcription activator activity, RNA polymerase II-specific|granular component|DNA binding|DNA-binding transcription factor activity|protein binding|nucleus|regulation of transcription by RNA polymerase II|cellular response to potassium ion|posit…
Carnmt1	173.44	0.345937	3.07499	2.09036	1.06375	0.00210509	0.00551001	Up	1.06348	1.18422	3.48015	2.29026	67383	carnosine N-methyltransferase 1	GO:0005634,GO:0005737,GO:0005829,GO:0008168,GO:0008757,GO:0016740,GO:0030735,GO:0032259,GO:0035498,GO:0042803	nucleus|cytoplasm|cytosol|methyltransferase activity|S-adenosylmethionine-dependent methyltransferase activity|transferase activity|carnosine N-methyltransferase activity|methylation|carnosine metabolic process|protein homodimerization activity	mmu00340	Histidine metabolism
Casd1	366.361	0.328321	4.63303	2.87013	1.52112	3.60359e-06	2.4211e-05	Up	2.01315	2.24261	10.0496	5.00948	213819	CAS1 domain containing 1	GO:0005515,GO:0005794,GO:0005975,GO:0016020,GO:0016021,GO:0016740,GO:0016746,GO:0030173,GO:0047186	protein binding|Golgi apparatus|carbohydrate metabolic process|membrane|integral component of membrane|transferase activity|acyltransferase activity|integral component of Golgi membrane|N-acetylneuraminate 7-O(or 9-O)-acetyltransferase activity
Casp1	232.745	0.323949	6.05099	3.89119	1.96021	1.43957e-09	2.75493e-08	Up	2.77463	2.9251	16.3962	10.8369	12362	caspase 1	GO:0001666,GO:0001774,GO:0001819,GO:0004175,GO:0004197,GO:0005515,GO:0005576,GO:0005634,GO:0005737,GO:0005829,GO:0005886,GO:0006508,GO:0006915,GO:0006919,GO:0007520,GO:0007613,GO:0008233,GO:0008234,GO:0009617,GO:0010506,GO:0014070,GO:0016020,GO:0016485,GO:0016540,GO:0016787,GO:0019900,GO:0032496,GO:0032611,GO:0032730,GO:0032731,GO:0032991,GO:0033198,GO:0042493,GO:0042802,GO:0042981,GO:0043005,GO:…	response to hypoxia|microglial cell activation|positive regulation of cytokine production|endopeptidase activity|cysteine-type endopeptidase activity|protein binding|extracellular region|nucleus|cytoplasm|cytosol|plasma membrane|proteolysis|apoptotic process|activation of cysteine-type endopeptidase activity involved in apoptotic process|myoblast fusion|memory|peptidase activity|cysteine-type pep…	mmu04217,mmu04613,mmu04621,mmu04623,mmu04625,mmu05014,mmu05132,mmu05133,mmu05134,mmu05135,mmu05164,mmu05171,mmu05417	Necroptosis|Neutrophil extracellular trap formation|NOD-like receptor signaling pathway|Cytosolic DNA-sensing pathway|C-type lectin receptor signaling pathway|Amyotrophic lateral sclerosis|Salmonella infection|Pertussis|Legionellosis|Yersinia infection|Influenza A|Coronavirus disease - COVID-19|Lipid and atherosclerosis
Casp4	133.407	0.403803	4.46287	3.48732	1.80212	8.08695e-06	4.83384e-05	Up	1.88147	1.89083	10.5465	5.64352	12363	caspase 4, apoptosis-related cysteine peptidase	GO:0002376,GO:0004197,GO:0005515,GO:0005576,GO:0005737,GO:0005739,GO:0005783,GO:0005829,GO:0005886,GO:0006508,GO:0006915,GO:0006919,GO:0006954,GO:0007015,GO:0008233,GO:0008234,GO:0012501,GO:0016020,GO:0016540,GO:0016787,GO:0032731,GO:0032991,GO:0035234,GO:0042981,GO:0043005,GO:0043025,GO:0045087,GO:0050700,GO:0050727,GO:0061702,GO:0070059,GO:0070269,GO:0072557,GO:0072559,GO:0097110,GO:0097153,GO:…	immune system process|cysteine-type endopeptidase activity|protein binding|extracellular region|cytoplasm|mitochondrion|endoplasmic reticulum|cytosol|plasma membrane|proteolysis|apoptotic process|activation of cysteine-type endopeptidase activity involved in apoptotic process|inflammatory response|actin filament organization|peptidase activity|cysteine-type peptidase activity|programmed cell deat…	mmu04613,mmu04621,mmu05132	Neutrophil extracellular trap formation|NOD-like receptor signaling pathway|Salmonella infection
Casp8	1434.74	0.21324	4.97331	2.08567	1.06051	6.58195e-07	5.54651e-06	Up	14.6273	13.2158	38.8768	32.1717	12370	caspase 8	GO:0001525,GO:0001817,GO:0001841,GO:0004175,GO:0004197,GO:0005123,GO:0005164,GO:0005515,GO:0005634,GO:0005654,GO:0005737,GO:0005739,GO:0005829,GO:0005886,GO:0006508,GO:0006915,GO:0006919,GO:0007507,GO:0008233,GO:0008234,GO:0008625,GO:0016485,GO:0016787,GO:0030225,GO:0030690,GO:0031264,GO:0031265,GO:0031625,GO:0032731,GO:0032991,GO:0034612,GO:0035877,GO:0036462,GO:0042802,GO:0042981,GO:0043005,GO:…	angiogenesis|regulation of cytokine production|neural tube formation|endopeptidase activity|cysteine-type endopeptidase activity|death receptor binding|tumor necrosis factor receptor binding|protein binding|nucleus|nucleoplasm|cytoplasm|mitochondrion|cytosol|plasma membrane|proteolysis|apoptotic process|activation of cysteine-type endopeptidase activity involved in apoptotic process|heart develop…	mmu01524,mmu04115,mmu04210,mmu04215,mmu04217,mmu04620,mmu04621,mmu04622,mmu04625,mmu04657,mmu04668,mmu04932,mmu05010,mmu05016,mmu05022,mmu05132,mmu05134,mmu05142,mmu05145,mmu05152,mmu05160,mmu05161,mmu05162,mmu05163,mmu05164,mmu05165,mmu05167,mmu05168,mmu05169,mmu05170,mmu05200,mmu05203,mmu05416,mmu05417	Platinum drug resistance|p53 signaling pathway|Apoptosis|Apoptosis - multiple species|Necroptosis|Toll-like receptor signaling pathway|NOD-like receptor signaling pathway|RIG-I-like receptor signaling pathway|C-type lectin receptor signaling pathway|IL-17 signaling pathway|TNF signaling pathway|Non-alcoholic fatty liver disease|Alzheimer disease|Huntington disease|Pathways of neurodegeneration - …
Casp8ap2	339.428	0.354109	7.54685	6.37491	2.67241	4.45921e-14	5.51131e-12	Up	0.616539	0.608924	6.62493	3.01199	26885	caspase 8 associated protein 2	GO:0002020,GO:0003714,GO:0005515,GO:0005634,GO:0005737,GO:0005739,GO:0006915,GO:0006919,GO:0007049,GO:0008625,GO:0008656,GO:0016605,GO:0032184,GO:0036337,GO:0042802,GO:0097190	protease binding|transcription corepressor activity|protein binding|nucleus|cytoplasm|mitochondrion|apoptotic process|activation of cysteine-type endopeptidase activity involved in apoptotic process|cell cycle|extrinsic apoptotic signaling pathway via death domain receptors|cysteine-type endopeptidase activator activity involved in apoptotic process|PML body|SUMO polymer binding|Fas signaling pat…
Cast	1709.27	0.256492	5.51897	2.66766	1.41558	3.40986e-08	4.14104e-07	Up	6.72413	8.14333	30.4535	18.361	12380	calpastatin	GO:0002020,GO:0004869,GO:0005634,GO:0005737,GO:0005783,GO:0005829,GO:0007343,GO:0010466,GO:0010859,GO:0014069,GO:0016020,GO:0030163,GO:0030414,GO:0043086,GO:0051726,GO:0097340,GO:2000675	protease binding|cysteine-type endopeptidase inhibitor activity|nucleus|cytoplasm|endoplasmic reticulum|cytosol|egg activation|negative regulation of peptidase activity|calcium-dependent cysteine-type endopeptidase inhibitor activity|postsynaptic density|membrane|protein catabolic process|peptidase inhibitor activity|negative regulation of catalytic activity|regulation of cell cycle|inhibition of…
Castor1	1043.73	0.233655	-5.17816	0.432298	-1.2099	2.24086e-07	2.16513e-06	Down	27.9904	27.0813	12.8287	16.1471	71962	cytosolic arginine sensor for mTORC1 subunit 1	GO:0005737,GO:0005829,GO:0034618,GO:0042802,GO:0061700,GO:1902531,GO:1903432,GO:1903577,GO:1904262	cytoplasm|cytosol|arginine binding|identical protein binding|GATOR2 complex|regulation of intracellular signal transduction|regulation of TORC1 signaling|cellular response to L-arginine|negative regulation of TORC1 signaling	mmu04150	mTOR signaling pathway
Cbfb	2735.96	0.212044	5.01791	2.09075	1.06402	5.22361e-07	4.51736e-06	Up	25.0589	29.1104	76.9763	61.8369	12400	core binding factor beta	GO:0000122,GO:0000209,GO:0001503,GO:0001649,GO:0003677,GO:0003713,GO:0005515,GO:0005634,GO:0005654,GO:0006357,GO:0016513,GO:0030098,GO:0030099,GO:0032991,GO:0043371,GO:0043378,GO:0043565,GO:0045944,GO:0048469,GO:0060216	negative regulation of transcription by RNA polymerase II|protein polyubiquitination|ossification|osteoblast differentiation|DNA binding|transcription coactivator activity|protein binding|nucleus|nucleoplasm|regulation of transcription by RNA polymerase II|core-binding factor complex|lymphocyte differentiation|myeloid cell differentiation|protein-containing complex|negative regulation of CD4-posi…			CBF
Cbl	2986.27	0.21428	4.96495	2.09056	1.06389	6.87185e-07	5.73379e-06	Up	7.28919	7.77237	22.2053	16.4148	12402	Casitas B-lineage lymphoma	GO:0000209,GO:0001784,GO:0004842,GO:0005154,GO:0005509,GO:0005515,GO:0005737,GO:0005794,GO:0005829,GO:0005886,GO:0005925,GO:0005929,GO:0006511,GO:0006513,GO:0007165,GO:0007166,GO:0007175,GO:0014068,GO:0016020,GO:0016567,GO:0016600,GO:0016740,GO:0017124,GO:0019901,GO:0023051,GO:0030424,GO:0030426,GO:0030971,GO:0032487,GO:0036312,GO:0042059,GO:0042995,GO:0043066,GO:0045121,GO:0046677,GO:0046872,GO:…	protein polyubiquitination|phosphotyrosine residue binding|ubiquitin-protein transferase activity|epidermal growth factor receptor binding|calcium ion binding|protein binding|cytoplasm|Golgi apparatus|cytosol|plasma membrane|focal adhesion|cilium|ubiquitin-dependent protein catabolic process|protein monoubiquitination|signal transduction|cell surface receptor signaling pathway|negative regulation…	mmu04012,mmu04120,mmu04144,mmu04910,mmu05100,mmu05200,mmu05205,mmu05220	ErbB signaling pathway|Ubiquitin mediated proteolysis|Endocytosis|Insulin signaling pathway|Bacterial invasion of epithelial cells|Pathways in cancer|Proteoglycans in cancer|Chronic myeloid leukemia
Cbwd1	103.572	0.425942	2.80111	2.28645	1.19311	0.00509275	0.011818	Up	1.69853	1.08814	4.73797	3.06673	226043	COBW domain containing 1	GO:0000166,GO:0005524,GO:0005737	nucleotide binding|ATP binding|cytoplasm
Cbx3	713.071	0.27475	6.28966	3.31287	1.72808	3.18172e-10	7.73588e-09	Up	6.54231	7.97522	36.7202	22.4562	12417	chromobox 3	GO:0000775,GO:0000779,GO:0000785,GO:0000791,GO:0000792,GO:0000976,GO:0005515,GO:0005634,GO:0005635,GO:0005654,GO:0005721,GO:0005819,GO:0006325,GO:0006974,GO:0008134,GO:0010369,GO:0019899,GO:0019904,GO:0035985,GO:0042802,GO:0045892,GO:0048511,GO:0090575,GO:0090734,GO:1990226	chromosome, centromeric region|condensed chromosome, centromeric region|chromatin|euchromatin|heterochromatin|transcription cis-regulatory region binding|protein binding|nucleus|nuclear envelope|nucleoplasm|pericentric heterochromatin|spindle|chromatin organization|cellular response to DNA damage stimulus|transcription factor binding|chromocenter|enzyme binding|protein domain specific binding|sen…
Cbx5	2197.28	0.234793	6.77997	3.01443	1.59189	1.20204e-11	4.86765e-10	Up	4.83848	6.0309	23.6195	16.6288	12419	chromobox 5	GO:0000118,GO:0000122,GO:0000775,GO:0000776,GO:0000781,GO:0000792,GO:0003682,GO:0005515,GO:0005634,GO:0005654,GO:0005694,GO:0005721,GO:0005730,GO:0006974,GO:0010369,GO:0016605,GO:0017053,GO:0030674,GO:0032991,GO:0035064,GO:0035097,GO:0042802,GO:0042826,GO:0043021,GO:0044877,GO:0045892,GO:0090734,GO:0140297,GO:1990904	histone deacetylase complex|negative regulation of transcription by RNA polymerase II|chromosome, centromeric region|kinetochore|chromosome, telomeric region|heterochromatin|chromatin binding|protein binding|nucleus|nucleoplasm|chromosome|pericentric heterochromatin|nucleolus|cellular response to DNA damage stimulus|chromocenter|PML body|transcription repressor complex|protein-macromolecule adapt…
Ccar1	826.86	0.308057	5.74212	3.40794	1.7689	9.34976e-09	1.41318e-07	Up	3.38179	4.08794	21.2878	10.1366	67500	cell division cycle and apoptosis regulator 1	GO:0000978,GO:0003713,GO:0003714,GO:0005515,GO:0005634,GO:0005641,GO:0005737,GO:0006355,GO:0006915,GO:0007049,GO:0008284,GO:0030335,GO:0030374,GO:0043065	RNA polymerase II cis-regulatory region sequence-specific DNA binding|transcription coactivator activity|transcription corepressor activity|protein binding|nucleus|nuclear envelope lumen|cytoplasm|regulation of transcription, DNA-templated|apoptotic process|cell cycle|positive regulation of cell population proliferation|positive regulation of cell migration|nuclear receptor coactivator activity|p…
Ccdc107	840.329	0.253621	-4.38101	0.462936	-1.11112	1.18128e-05	6.69978e-05	Down	62.3507	65.4724	30.0306	41.9259	622404	coiled-coil domain containing 107	GO:0016020,GO:0016021	membrane|integral component of membrane
Ccdc117	342.064	0.276308	3.76172	2.05536	1.03939	0.00016875	0.000637245	Up	3.16122	2.80722	8.55556	6.46798	104479	coiled-coil domain containing 117
Ccdc125	42.6235	0.654117	2.96819	3.84117	1.94154	0.0029956	0.00747326	Up	0.126307	0.34652	1.43305	0.810414	76041	coiled-coil domain containing 125	GO:0005737,GO:0035024,GO:0042802,GO:0090630,GO:2000145,GO:2000146	cytoplasm|negative regulation of Rho protein signal transduction|identical protein binding|activation of GTPase activity|regulation of cell motility|negative regulation of cell motility
Ccdc127	428.615	0.270864	4.07713	2.15002	1.10435	4.55947e-05	0.00021058	Up	1.35237	1.50871	4.41854	3.1307	67433	coiled-coil domain containing 127
Ccdc14	87.1643	0.46454	4.15776	3.81437	1.93145	3.2139e-05	0.00015609	Up	0.33233	0.437634	2.29881	1.31701	239839	coiled-coil domain containing 14	GO:0005737,GO:0005813,GO:0005856,GO:0034451,GO:0071539	cytoplasm|centrosome|cytoskeleton|centriolar satellite|protein localization to centrosome
Ccdc15	76.1287	0.469416	3.19018	2.82357	1.49752	0.00142186	0.00393525	Up	0.106509	0.119804	0.487268	0.298144	245902	coiled-coil domain containing 15	GO:0005813	centrosome
Ccdc171	37.9884	0.646318	3.03859	3.90115	1.9639	0.00237686	0.00611636	Up	0.0934843	0.0807885	0.551709	0.284472	320226	coiled-coil domain containing 171
Ccdc174	209.462	0.383001	3.38794	2.45817	1.29758	0.000704198	0.00215955	Up	1.48522	2.47852	7.89128	4.13655	232236	coiled-coil domain containing 174	GO:0005634,GO:0005654	nucleus|nucleoplasm
Ccdc18	41.1334	0.660069	3.10502	4.1397	2.04953	0.00190269	0.00505269	Up	0.123563	0.0770761	0.728331	0.294542	73254	coiled-coil domain containing 18
Ccdc184	58.927	0.534093	-2.60234	0.381593	-1.38989	0.00925892	0.0198191	Down	2.10629	1.22016	0.622637	0.917267	239650	coiled-coil domain containing 184	GO:0005737	cytoplasm
Ccdc186	180.713	0.413379	4.85894	4.02387	2.00859	1.18016e-06	9.158e-06	Up	0.388129	0.622016	3.44946	1.57545	213993	coiled-coil domain containing 186	GO:0005794,GO:0005802,GO:0009617,GO:0031267,GO:0035773,GO:0042593,GO:0099518	Golgi apparatus|trans-Golgi network|response to bacterium|small GTPase binding|insulin secretion involved in cellular response to glucose stimulus|glucose homeostasis|vesicle cytoskeletal trafficking
Ccdc191	59.071	0.564314	3.45579	3.86415	1.95015	0.000548691	0.00174912	Up	0.192525	0.182225	1.25952	0.526813	212153	coiled-coil domain containing 191
Ccdc25	367.752	0.314532	5.72812	3.48626	1.80168	1.01549e-08	1.51177e-07	Up	3.32532	3.347	18.5347	10.0964	67179	coiled-coil domain containing 25	GO:0003677,GO:0005886,GO:0005887,GO:0012505,GO:0016020,GO:0016021,GO:2000147	DNA binding|plasma membrane|integral component of plasma membrane|endomembrane system|membrane|integral component of membrane|positive regulation of cell motility
Ccdc47	630.211	0.320469	6.1194	3.89353	1.96108	9.39274e-10	1.92146e-08	Up	3.49138	3.44826	22.9545	10.3831	67163	coiled-coil domain containing 47	GO:0005509,GO:0005515,GO:0005783,GO:0005791,GO:0006983,GO:0007029,GO:0009790,GO:0009791,GO:0016020,GO:0016021,GO:0030176,GO:0030433,GO:0032469,GO:0036503,GO:0043022,GO:0044183,GO:0045048,GO:0055074	calcium ion binding|protein binding|endoplasmic reticulum|rough endoplasmic reticulum|ER overload response|endoplasmic reticulum organization|embryo development|post-embryonic development|membrane|integral component of membrane|integral component of endoplasmic reticulum membrane|ubiquitin-dependent ERAD pathway|endoplasmic reticulum calcium ion homeostasis|ERAD pathway|ribosome binding|protein f…
Ccdc50	1497.38	0.261936	5.2874	2.61165	1.38496	1.24068e-07	1.29926e-06	Up	3.96409	3.91025	16.1888	9.11678	67501	coiled-coil domain containing 50	GO:0005737,GO:0007605,GO:0015630	cytoplasm|sensory perception of sound|microtubule cytoskeleton
Ccdc59	312.396	0.282454	3.6295	2.03519	1.02516	0.000283973	0.000998566	Up	8.75114	8.55663	24.7901	18.3806	52713	coiled-coil domain containing 59	GO:0005634	nucleus
Ccdc63	80.7202	0.432733	2.50527	2.12007	1.08411	0.0122359	0.0252787	Up	0.754699	0.807493	2.0716	1.97609	330188	coiled-coil domain containing 63	GO:0003341,GO:0005930,GO:0007283,GO:0007286,GO:0030154,GO:0036158	cilium movement|axoneme|spermatogenesis|spermatid development|cell differentiation|outer dynein arm assembly
Ccdc66	177.956	0.426291	5.84255	5.62021	2.49062	5.14069e-09	8.32119e-08	Up	0.578625	0.529147	5.52961	2.15961	320234	coiled-coil domain containing 66	GO:0001578,GO:0001917,GO:0005737,GO:0005813,GO:0005829,GO:0005856,GO:0005874,GO:0005929,GO:0008017,GO:0030030,GO:0030054,GO:0034451,GO:0036064,GO:0042803,GO:0042995,GO:0046548,GO:0050908,GO:0060060,GO:0060271,GO:0090543,GO:1903564	microtubule bundle formation|photoreceptor inner segment|cytoplasm|centrosome|cytosol|cytoskeleton|microtubule|cilium|microtubule binding|cell projection organization|cell junction|centriolar satellite|ciliary basal body|protein homodimerization activity|cell projection|retinal rod cell development|detection of light stimulus involved in visual perception|post-embryonic retina morphogenesis in ca…
Ccdc77	131.206	0.386943	2.7527	2.09237	1.06514	0.00591057	0.0134656	Up	0.943913	1.25189	3.4349	2.21388	67200	coiled-coil domain containing 77	GO:0005813	centrosome
Ccdc82	633.539	0.319211	6.04725	3.81147	1.93035	1.47342e-09	2.81064e-08	Up	2.36897	2.70653	16.3339	7.54689	66396	coiled-coil domain containing 82	GO:0005634	nucleus
Ccdc88a	62.7395	0.549152	4.85691	6.35186	2.66718	1.19234e-06	9.21636e-06	Up	0.0480542	0.064411	0.56908	0.310918	108686	coiled coil domain containing 88A	GO:0001932,GO:0001965,GO:0003779,GO:0005080,GO:0005085,GO:0005092,GO:0005154,GO:0005158,GO:0005515,GO:0005737,GO:0005783,GO:0005794,GO:0005813,GO:0005814,GO:0005829,GO:0005856,GO:0005886,GO:0006260,GO:0006275,GO:0007264,GO:0007399,GO:0008017,GO:0010975,GO:0016020,GO:0016477,GO:0030027,GO:0030030,GO:0030032,GO:0030142,GO:0030705,GO:0031122,GO:0031252,GO:0031410,GO:0031682,GO:0031929,GO:0032147,GO:…	regulation of protein phosphorylation|G-protein alpha-subunit binding|actin binding|protein kinase C binding|guanyl-nucleotide exchange factor activity|GDP-dissociation inhibitor activity|epidermal growth factor receptor binding|insulin receptor binding|protein binding|cytoplasm|endoplasmic reticulum|Golgi apparatus|centrosome|centriole|cytosol|cytoskeleton|plasma membrane|DNA replication|regulat…
Ccdc93	448.699	0.260998	4.79713	2.38179	1.25204	1.60952e-06	1.19221e-05	Up	1.64466	1.66929	5.53874	4.13661	70829	coiled-coil domain containing 93	GO:0005768,GO:0006893,GO:0015031,GO:0032456,GO:0043231	endosome|Golgi to plasma membrane transport|protein transport|endocytic recycling|intracellular membrane-bounded organelle
Ccl1	9.5089	1.36844	-2.64106	0.0816653	-3.61413	0.00826461	0.0179629	Down	1.96147	1.19925	0.102555	0.211516	20290	chemokine (C-C motif) ligand 1	GO:0002548,GO:0005125,GO:0005515,GO:0005576,GO:0005615,GO:0006935,GO:0006954,GO:0006955,GO:0007186,GO:0007204,GO:0008009,GO:0030593,GO:0031640,GO:0032740,GO:0043547,GO:0048020,GO:0048245,GO:0048247,GO:0050729,GO:0061844,GO:0070098,GO:0070374,GO:0071346,GO:0071347,GO:0071356,GO:0090026	monocyte chemotaxis|cytokine activity|protein binding|extracellular region|extracellular space|chemotaxis|inflammatory response|immune response|G protein-coupled receptor signaling pathway|positive regulation of cytosolic calcium ion concentration|chemokine activity|neutrophil chemotaxis|killing of cells of other organism|positive regulation of interleukin-17 production|positive regulation of GTP…	mmu04060,mmu04061,mmu04062	Cytokine-cytokine receptor interaction|Viral protein interaction with cytokine and cytokine receptor|Chemokine signaling pathway
Ccl3	90.7168	0.521415	2.82858	2.77957	1.47486	0.00467553	0.0109982	Up	3.76155	1.76909	13.5048	5.40839	20302	chemokine (C-C motif) ligand 3	GO:0002548,GO:0005125,GO:0005515,GO:0005576,GO:0005615,GO:0006935,GO:0006954,GO:0006955,GO:0007186,GO:0007204,GO:0008009,GO:0008360,GO:0030593,GO:0030595,GO:0032731,GO:0032760,GO:0043525,GO:0043547,GO:0043615,GO:0045672,GO:0045944,GO:0048020,GO:0048246,GO:0048247,GO:0050729,GO:0070098,GO:0070374,GO:0071346,GO:0071347,GO:0071356	monocyte chemotaxis|cytokine activity|protein binding|extracellular region|extracellular space|chemotaxis|inflammatory response|immune response|G protein-coupled receptor signaling pathway|positive regulation of cytosolic calcium ion concentration|chemokine activity|regulation of cell shape|neutrophil chemotaxis|leukocyte chemotaxis|positive regulation of interleukin-1 beta production|positive re…	mmu04060,mmu04061,mmu04062,mmu04620,mmu05142,mmu05163,mmu05323,mmu05417	Cytokine-cytokine receptor interaction|Viral protein interaction with cytokine and cytokine receptor|Chemokine signaling pathway|Toll-like receptor signaling pathway|Chagas disease|Human cytomegalovirus infection|Rheumatoid arthritis|Lipid and atherosclerosis
Ccl4	92.3131	0.429838	2.7184	2.24773	1.16847	0.00655986	0.0146799	Up	4.50246	3.3175	12.7906	8.73947	20303	chemokine (C-C motif) ligand 4	GO:0002548,GO:0005125,GO:0005515,GO:0005576,GO:0005615,GO:0006935,GO:0006954,GO:0006955,GO:0007186,GO:0008009,GO:0009636,GO:0030593,GO:0030595,GO:0031726,GO:0031730,GO:0032760,GO:0035690,GO:0042802,GO:0043117,GO:0043547,GO:0043922,GO:0048020,GO:0048245,GO:0048247,GO:0050850,GO:0051928,GO:0070098,GO:0070374,GO:0071346,GO:0071347,GO:0071356,GO:2000503	monocyte chemotaxis|cytokine activity|protein binding|extracellular region|extracellular space|chemotaxis|inflammatory response|immune response|G protein-coupled receptor signaling pathway|chemokine activity|response to toxic substance|neutrophil chemotaxis|leukocyte chemotaxis|CCR1 chemokine receptor binding|CCR5 chemokine receptor binding|positive regulation of tumor necrosis factor production|…	mmu04060,mmu04061,mmu04062,mmu04064,mmu04620,mmu04623,mmu05163	Cytokine-cytokine receptor interaction|Viral protein interaction with cytokine and cytokine receptor|Chemokine signaling pathway|NF-kappa B signaling pathway|Toll-like receptor signaling pathway|Cytosolic DNA-sensing pathway|Human cytomegalovirus infection
Ccnc	205.131	0.389719	4.58869	3.45408	1.7883	4.46026e-06	2.91897e-05	Up	0.728127	1.03437	5.12534	2.39426	51813	cyclin C	GO:0000151,GO:0005634,GO:0005654,GO:0006357,GO:0016538,GO:0016567,GO:0016592,GO:0042802,GO:0045944,GO:0061630,GO:0090209	ubiquitin ligase complex|nucleus|nucleoplasm|regulation of transcription by RNA polymerase II|cyclin-dependent protein serine/threonine kinase regulator activity|protein ubiquitination|mediator complex|identical protein binding|positive regulation of transcription by RNA polymerase II|ubiquitin protein ligase activity|negative regulation of triglyceride metabolic process
Ccne2	130.185	0.405643	4.74351	3.79519	1.92417	2.10049e-06	1.50316e-05	Up	0.760049	0.825729	4.77343	2.63339	12448	cyclin E2	GO:0000079,GO:0000082,GO:0000307,GO:0000723,GO:0005634,GO:0005737,GO:0005813,GO:0006270,GO:0007049,GO:0007129,GO:0016538,GO:0019901,GO:0044772,GO:0051301,GO:0051726,GO:0070192,GO:0097134,GO:0097135,GO:1903827	regulation of cyclin-dependent protein serine/threonine kinase activity|G1/S transition of mitotic cell cycle|cyclin-dependent protein kinase holoenzyme complex|telomere maintenance|nucleus|cytoplasm|centrosome|DNA replication initiation|cell cycle|homologous chromosome pairing at meiosis|cyclin-dependent protein serine/threonine kinase regulator activity|protein kinase binding|mitotic cell cycle…	mmu04110,mmu04114,mmu04115,mmu04151,mmu04218,mmu04934,mmu05161,mmu05162,mmu05165,mmu05166,mmu05169,mmu05200,mmu05203,mmu05206,mmu05215,mmu05222,mmu05226	Cell cycle|Oocyte meiosis|p53 signaling pathway|PI3K-Akt signaling pathway|Cellular senescence|Cushing syndrome|Hepatitis B|Measles|Human papillomavirus infection|Human T-cell leukemia virus 1 infection|Epstein-Barr virus infection|Pathways in cancer|Viral carcinogenesis|MicroRNAs in cancer|Prostate cancer|Small cell lung cancer|Gastric cancer
Ccng1	2790.66	0.229958	6.85248	2.98098	1.57578	7.25803e-12	3.27439e-10	Up	16.6247	19.7727	78.6728	54.6026	12450	cyclin G1	GO:0000079,GO:0000307,GO:0005634,GO:0005737,GO:0006949,GO:0007049,GO:0007095,GO:0016538,GO:0030425,GO:0043025,GO:0043066,GO:0044772,GO:0048471,GO:0051301,GO:0051726	regulation of cyclin-dependent protein serine/threonine kinase activity|cyclin-dependent protein kinase holoenzyme complex|nucleus|cytoplasm|syncytium formation|cell cycle|mitotic G2 DNA damage checkpoint signaling|cyclin-dependent protein serine/threonine kinase regulator activity|dendrite|neuronal cell body|negative regulation of apoptotic process|mitotic cell cycle phase transition|perinuclear…	mmu04115,mmu05206	p53 signaling pathway|MicroRNAs in cancer
Ccnj	51.5984	0.557002	2.24882	2.3827	1.2526	0.0245239	0.0462527	Up	0.288265	0.337428	1.20742	0.628613	240665	cyclin J	GO:0000079,GO:0000307,GO:0005634,GO:0005737,GO:0005813,GO:0016538,GO:0044772	regulation of cyclin-dependent protein serine/threonine kinase activity|cyclin-dependent protein kinase holoenzyme complex|nucleus|cytoplasm|centrosome|cyclin-dependent protein serine/threonine kinase regulator activity|mitotic cell cycle phase transition
Ccnl1	1198.11	0.307558	6.40529	3.91769	1.97	1.5008e-10	4.05627e-09	Up	2.53566	2.515	16.9415	7.48309	56706	cyclin L1	GO:0000079,GO:0005515,GO:0005634,GO:0005737,GO:0006355,GO:0006357,GO:0006396,GO:0008023,GO:0016538,GO:0016607	regulation of cyclin-dependent protein serine/threonine kinase activity|protein binding|nucleus|cytoplasm|regulation of transcription, DNA-templated|regulation of transcription by RNA polymerase II|RNA processing|transcription elongation factor complex|cyclin-dependent protein serine/threonine kinase regulator activity|nuclear speck
Ccnl2	1299.01	0.261586	4.08403	2.097	1.06833	4.42608e-05	0.000205138	Up	6.79741	6.26536	21.4117	12.2741	56036	cyclin L2	GO:0005515,GO:0005634,GO:0005654,GO:0006357,GO:0016538,GO:0043231	protein binding|nucleus|nucleoplasm|regulation of transcription by RNA polymerase II|cyclin-dependent protein serine/threonine kinase regulator activity|intracellular membrane-bounded organelle
Ccnt1	532.591	0.302363	4.93865	2.81525	1.49327	7.86633e-07	6.44127e-06	Up	1.93899	1.63864	8.10614	4.28531	12455	cyclin T1	GO:0000976,GO:0003677,GO:0003682,GO:0005515,GO:0005634,GO:0005654,GO:0005730,GO:0005829,GO:0006351,GO:0006357,GO:0006468,GO:0007049,GO:0008024,GO:0008134,GO:0016538,GO:0017069,GO:0019901,GO:0032786,GO:0045944,GO:0051301,GO:0061575,GO:0070063,GO:0070691,GO:0097322,GO:1900364	transcription cis-regulatory region binding|DNA binding|chromatin binding|protein binding|nucleus|nucleoplasm|nucleolus|cytosol|transcription, DNA-templated|regulation of transcription by RNA polymerase II|protein phosphorylation|cell cycle|cyclin/CDK positive transcription elongation factor complex|transcription factor binding|cyclin-dependent protein serine/threonine kinase regulator activity|s…	mmu05202	Transcriptional misregulation in cancer
Ccnt2	437.162	0.336357	5.78988	3.85697	1.94747	7.04369e-09	1.09676e-07	Up	2.21481	2.42608	15.2098	6.88497	72949	cyclin T2	GO:0001223,GO:0003682,GO:0005515,GO:0005634,GO:0005654,GO:0005737,GO:0005829,GO:0005886,GO:0006351,GO:0006357,GO:0007049,GO:0007519,GO:0008024,GO:0016032,GO:0016538,GO:0019085,GO:0019086,GO:0019901,GO:0032786,GO:0045944,GO:0048471,GO:0051147,GO:0051301,GO:0061575,GO:0070063,GO:0097322	transcription coactivator binding|chromatin binding|protein binding|nucleus|nucleoplasm|cytoplasm|cytosol|plasma membrane|transcription, DNA-templated|regulation of transcription by RNA polymerase II|cell cycle|skeletal muscle tissue development|cyclin/CDK positive transcription elongation factor complex|viral process|cyclin-dependent protein serine/threonine kinase regulator activity|early viral…	mmu05202	Transcriptional misregulation in cancer
Ccp110	243.726	0.343309	6.14993	4.32089	2.11133	7.75169e-10	1.63654e-08	Up	0.655633	0.966744	5.29256	3.33538	101565	centriolar coiled coil protein 110	GO:0005515,GO:0005737,GO:0005813,GO:0005814,GO:0005815,GO:0005856,GO:0005929,GO:0007099,GO:0030030,GO:0032053,GO:0032465,GO:0032991,GO:0042995,GO:0045724,GO:0051298,GO:1902018,GO:1903723	protein binding|cytoplasm|centrosome|centriole|microtubule organizing center|cytoskeleton|cilium|centriole replication|cell projection organization|ciliary basal body organization|regulation of cytokinesis|protein-containing complex|cell projection|positive regulation of cilium assembly|centrosome duplication|negative regulation of cilium assembly|negative regulation of centriole elongation
Ccpg1	395.163	0.329879	5.2267	3.30393	1.72418	1.72558e-07	1.7271e-06	Up	2.18517	2.37528	12.5358	6.04645	72278	cell cycle progression 1	GO:0005515,GO:0007049,GO:0008284,GO:0016020,GO:0016021,GO:0045787,GO:0045944,GO:2001106	protein binding|cell cycle|positive regulation of cell population proliferation|membrane|integral component of membrane|positive regulation of cell cycle|positive regulation of transcription by RNA polymerase II|regulation of Rho guanyl-nucleotide exchange factor activity
Ccr2	5528.17	0.26978	10.2336	6.77775	2.76081	1.40268e-24	8.32142e-21	Up	13.8262	13.4385	151.435	76.297	12772	chemokine (C-C motif) receptor 2	GO:0001525,GO:0001974,GO:0002246,GO:0002548,GO:0002724,GO:0002827,GO:0002829,GO:0004930,GO:0004950,GO:0005515,GO:0005737,GO:0005886,GO:0005887,GO:0006935,GO:0006954,GO:0006955,GO:0006959,GO:0006968,GO:0007165,GO:0007204,GO:0009897,GO:0010574,GO:0010820,GO:0016020,GO:0016021,GO:0016493,GO:0016525,GO:0019221,GO:0019233,GO:0019722,GO:0019725,GO:0019955,GO:0019957,GO:0030097,GO:0030334,GO:0032729,GO:…	angiogenesis|blood vessel remodeling|wound healing involved in inflammatory response|monocyte chemotaxis|regulation of T cell cytokine production|positive regulation of T-helper 1 type immune response|negative regulation of type 2 immune response|G protein-coupled receptor activity|chemokine receptor activity|protein binding|cytoplasm|plasma membrane|integral component of plasma membrane|chemotax…	mmu04060,mmu04061,mmu04062	Cytokine-cytokine receptor interaction|Viral protein interaction with cytokine and cytokine receptor|Chemokine signaling pathway
Ccr5	1332.76	0.245135	9.79034	5.27788	2.39996	1.23881e-22	3.67461e-19	Up	5.96862	5.30814	44.2051	28.8471	12774	chemokine (C-C motif) receptor 5	GO:0003779,GO:0004930,GO:0004950,GO:0005737,GO:0005768,GO:0005886,GO:0006816,GO:0006935,GO:0006952,GO:0006954,GO:0006955,GO:0007165,GO:0007186,GO:0007204,GO:0007267,GO:0009897,GO:0009986,GO:0010628,GO:0014808,GO:0016020,GO:0016021,GO:0016493,GO:0019722,GO:0019901,GO:0019957,GO:0022409,GO:0030336,GO:0030517,GO:0031622,GO:0032731,GO:0032755,GO:0032760,GO:0042802,GO:0045666,GO:0050729,GO:0060139,GO:…	actin binding|G protein-coupled receptor activity|chemokine receptor activity|cytoplasm|endosome|plasma membrane|calcium ion transport|chemotaxis|defense response|inflammatory response|immune response|signal transduction|G protein-coupled receptor signaling pathway|positive regulation of cytosolic calcium ion concentration|cell-cell signaling|external side of plasma membrane|cell surface|positive…	mmu04060,mmu04061,mmu04062,mmu04144,mmu05145,mmu05163,mmu05167,mmu05170,mmu05203	Cytokine-cytokine receptor interaction|Viral protein interaction with cytokine and cytokine receptor|Chemokine signaling pathway|Endocytosis|Toxoplasmosis|Human cytomegalovirus infection|Kaposi sarcoma-associated herpesvirus infection|Human immunodeficiency virus 1 infection|Viral carcinogenesis
Ccr6	199.591	0.346245	-3.75072	0.406501	-1.29867	0.000176331	0.00066145	Down	2.32342	3.72206	1.55016	1.46013	12458	chemokine (C-C motif) receptor 6	GO:0002523,GO:0004930,GO:0004950,GO:0005515,GO:0005886,GO:0006935,GO:0006955,GO:0007165,GO:0007186,GO:0007204,GO:0009897,GO:0009986,GO:0010634,GO:0016020,GO:0016021,GO:0016493,GO:0019722,GO:0019957,GO:0036126,GO:0048290,GO:0060326,GO:0060474,GO:0072676,GO:0072678,GO:0072679,GO:0097225,GO:0097228,GO:0097524,GO:1904155,GO:1904156,GO:2000319,GO:2000404,GO:2000510	leukocyte migration involved in inflammatory response|G protein-coupled receptor activity|chemokine receptor activity|protein binding|plasma membrane|chemotaxis|immune response|signal transduction|G protein-coupled receptor signaling pathway|positive regulation of cytosolic calcium ion concentration|external side of plasma membrane|cell surface|positive regulation of epithelial cell migration|mem…	mmu04060,mmu04061,mmu04062	Cytokine-cytokine receptor interaction|Viral protein interaction with cytokine and cytokine receptor|Chemokine signaling pathway
Ccr8	145.738	0.356381	-5.67071	0.246398	-2.02094	1.42203e-08	2.01341e-07	Down	9.42557	8.90617	2.59846	2.91064	12776	chemokine (C-C motif) receptor 8	GO:0004930,GO:0004950,GO:0005515,GO:0005886,GO:0006935,GO:0006955,GO:0007165,GO:0007204,GO:0009897,GO:0016020,GO:0016021,GO:0016493,GO:0019722,GO:0019957,GO:0060326	G protein-coupled receptor activity|chemokine receptor activity|protein binding|plasma membrane|chemotaxis|immune response|signal transduction|positive regulation of cytosolic calcium ion concentration|external side of plasma membrane|membrane|integral component of membrane|C-C chemokine receptor activity|calcium-mediated signaling|C-C chemokine binding|cell chemotaxis	mmu04060,mmu04061,mmu04062,mmu05167,mmu05203	Cytokine-cytokine receptor interaction|Viral protein interaction with cytokine and cytokine receptor|Chemokine signaling pathway|Kaposi sarcoma-associated herpesvirus infection|Viral carcinogenesis
Ccser2	747.042	0.311186	5.63128	3.36914	1.75238	1.78873e-08	2.43387e-07	Up	1.41732	1.54693	8.41527	3.90976	72972	coiled-coil serine rich 2	GO:0001578,GO:0005737,GO:0005856,GO:0008017,GO:0015630	microtubule bundle formation|cytoplasm|cytoskeleton|microtubule binding|microtubule cytoskeleton
Cct8	2656	0.207563	6.27438	2.46627	1.30233	3.51029e-10	8.39709e-09	Up	28.4275	29.6351	98.0567	77.3979	12469	chaperonin containing Tcp1, subunit 8 (theta)	GO:0000166,GO:0002199,GO:0005515,GO:0005524,GO:0005654,GO:0005737,GO:0005813,GO:0005829,GO:0005832,GO:0005856,GO:0005874,GO:0005929,GO:0006457,GO:0007339,GO:0032212,GO:0042995,GO:0044183,GO:0044297,GO:0045111,GO:0046931,GO:0050821,GO:0051082,GO:1901998,GO:1904851	nucleotide binding|zona pellucida receptor complex|protein binding|ATP binding|nucleoplasm|cytoplasm|centrosome|cytosol|chaperonin-containing T-complex|cytoskeleton|microtubule|cilium|protein folding|binding of sperm to zona pellucida|positive regulation of telomere maintenance via telomerase|cell projection|protein folding chaperone|cell body|intermediate filament cytoskeleton|pore complex assem…
Cd109	7.32042	1.59175	2.33618	13.1649	3.71862	0.0194817	0.0378252	Up	0.00803966	0.00794036	0.16772	0.091031	235505	CD109 antigen	GO:0001933,GO:0001942,GO:0004866,GO:0004867,GO:0005576,GO:0005615,GO:0005829,GO:0005886,GO:0010466,GO:0010839,GO:0016020,GO:0030414,GO:0030512,GO:0031225,GO:0045616,GO:0050431,GO:0061045,GO:0072675	negative regulation of protein phosphorylation|hair follicle development|endopeptidase inhibitor activity|serine-type endopeptidase inhibitor activity|extracellular region|extracellular space|cytosol|plasma membrane|negative regulation of peptidase activity|negative regulation of keratinocyte proliferation|membrane|peptidase inhibitor activity|negative regulation of transforming growth factor bet…
Cd164	3391.54	0.214222	5.71865	2.33765	1.22506	1.07373e-08	1.58062e-07	Up	31.7847	33.2687	107.862	78.6776	53599	CD164 antigen	GO:0005515,GO:0005764,GO:0005768,GO:0005886,GO:0007155,GO:0007157,GO:0007517,GO:0016020,GO:0016021,GO:0031410	protein binding|lysosome|endosome|plasma membrane|cell adhesion|heterophilic cell-cell adhesion via plasma membrane cell adhesion molecules|muscle organ development|membrane|integral component of membrane|cytoplasmic vesicle	mmu04142	Lysosome
Cd200	27.5517	0.744651	-2.67939	0.250832	-1.99521	0.00737574	0.0162634	Down	0.676396	1.00206	0.174745	0.337882	17470	CD200 antigen	GO:0005515,GO:0005886,GO:0008285,GO:0009986,GO:0016020,GO:0016021,GO:0030424,GO:0032088,GO:0032715,GO:0032793,GO:0034113,GO:0043005,GO:0043025,GO:0043031,GO:0044297,GO:0050776,GO:0071636,GO:0086080,GO:0098609,GO:0150072,GO:0150074,GO:0150077,GO:0150079,GO:1901215,GO:1904465,GO:1905522,GO:2000405	protein binding|plasma membrane|negative regulation of cell population proliferation|cell surface|membrane|integral component of membrane|axon|negative regulation of NF-kappaB transcription factor activity|negative regulation of interleukin-6 production|positive regulation of CREB transcription factor activity|heterotypic cell-cell adhesion|neuron projection|neuronal cell body|negative regulation…
Cd200r1	121.32	0.412994	3.73252	2.91098	1.54151	0.000189576	0.000702692	Up	1.49663	1.47814	6.95647	3.69986	57781	CD200 receptor 1	GO:0005515,GO:0005886,GO:0009897,GO:0009986,GO:0016020,GO:0016021,GO:0032715,GO:0034113,GO:0038023,GO:0043235,GO:0086080,GO:0150077,GO:0150079,GO:1901215,GO:1905522,GO:2000405	protein binding|plasma membrane|external side of plasma membrane|cell surface|membrane|integral component of membrane|negative regulation of interleukin-6 production|heterotypic cell-cell adhesion|signaling receptor activity|receptor complex|protein binding involved in heterotypic cell-cell adhesion|regulation of neuroinflammatory response|negative regulation of neuroinflammatory response|negativ…	mmu05167	Kaposi sarcoma-associated herpesvirus infection
Cd200r4	17.3419	0.98048	3.16287	8.58093	3.10113	0.0015622	0.00426791	Up	0.0385575	0.0507751	0.578581	0.363814	239849	CD200 receptor 4	GO:0005515,GO:0009897,GO:0016020,GO:0016021,GO:0038023,GO:0150077	protein binding|external side of plasma membrane|membrane|integral component of membrane|signaling receptor activity|regulation of neuroinflammatory response	mmu05167	Kaposi sarcoma-associated herpesvirus infection
Cd226	831.701	0.281075	5.27653	2.79549	1.4831	1.31655e-07	1.36947e-06	Up	3.80032	4.37735	18.1207	10.0367	225825	CD226 antigen	GO:0001816,GO:0002729,GO:0002860,GO:0002891,GO:0005178,GO:0005515,GO:0005886,GO:0007155,GO:0009897,GO:0009986,GO:0016020,GO:0016021,GO:0019901,GO:0032729,GO:0033005,GO:0045954,GO:0050839,GO:0050862,GO:0060369	cytokine production|positive regulation of natural killer cell cytokine production|positive regulation of natural killer cell mediated cytotoxicity directed against tumor cell target|positive regulation of immunoglobulin mediated immune response|integrin binding|protein binding|plasma membrane|cell adhesion|external side of plasma membrane|cell surface|membrane|integral component of membrane|prot…	mmu04514	Cell adhesion molecules
Cd274	617.206	0.318919	5.50051	3.37343	1.75422	3.78693e-08	4.54776e-07	Up	3.50422	2.75509	17.681	8.32704	60533	CD274 antigen	GO:0002250,GO:0002376,GO:0002845,GO:0005515,GO:0005654,GO:0005768,GO:0005886,GO:0006955,GO:0007165,GO:0007166,GO:0009897,GO:0009986,GO:0015629,GO:0016020,GO:0016021,GO:0030335,GO:0031295,GO:0031901,GO:0032689,GO:0032693,GO:0032733,GO:0034097,GO:0042102,GO:0042130,GO:0046007,GO:0055038,GO:0070062,GO:0071222,GO:1901998,GO:1903556,GO:1905404,GO:2000562,GO:2001186	adaptive immune response|immune system process|positive regulation of tolerance induction to tumor cell|protein binding|nucleoplasm|endosome|plasma membrane|immune response|signal transduction|cell surface receptor signaling pathway|external side of plasma membrane|cell surface|actin cytoskeleton|membrane|integral component of membrane|positive regulation of cell migration|T cell costimulation|ea…	mmu04514,mmu05235	Cell adhesion molecules|PD-L1 expression and PD-1 checkpoint pathway in cancer
Cd28	134.413	0.431651	4.55455	3.90677	1.96598	5.24988e-06	3.35433e-05	Up	0.580155	0.511598	3.65135	1.60705	12487	CD28 antigen	GO:0001772,GO:0002020,GO:0002863,GO:0005886,GO:0006955,GO:0009897,GO:0009986,GO:0010628,GO:0010629,GO:0014068,GO:0016020,GO:0016021,GO:0019901,GO:0031295,GO:0032733,GO:0032743,GO:0032753,GO:0042102,GO:0042110,GO:0042129,GO:0042802,GO:0045060,GO:0045066,GO:0045121,GO:0045589,GO:0045840,GO:0045944,GO:0046641,GO:0048304,GO:0050852,GO:0051897,GO:0097190,GO:0098636	immunological synapse|protease binding|positive regulation of inflammatory response to antigenic stimulus|plasma membrane|immune response|external side of plasma membrane|cell surface|positive regulation of gene expression|negative regulation of gene expression|positive regulation of phosphatidylinositol 3-kinase signaling|membrane|integral component of membrane|protein kinase binding|T cell cost…	mmu04514,mmu04660,mmu04672,mmu04940,mmu05162,mmu05235,mmu05320,mmu05322,mmu05323,mmu05330,mmu05332,mmu05416	Cell adhesion molecules|T cell receptor signaling pathway|Intestinal immune network for IgA production|Type I diabetes mellitus|Measles|PD-L1 expression and PD-1 checkpoint pathway in cancer|Autoimmune thyroid disease|Systemic lupus erythematosus|Rheumatoid arthritis|Allograft rejection|Graft-versus-host disease|Viral myocarditis
Cd2ap	237.918	0.369111	5.94292	4.57445	2.1936	2.79986e-09	4.99537e-08	Up	0.585797	0.729146	4.99574	2.42598	12488	CD2-associated protein	GO:0001650,GO:0001726,GO:0005172,GO:0005515,GO:0005737,GO:0005829,GO:0005856,GO:0005886,GO:0005911,GO:0005938,GO:0007015,GO:0007049,GO:0008013,GO:0008022,GO:0016050,GO:0016477,GO:0017124,GO:0030054,GO:0030139,GO:0030424,GO:0030425,GO:0031252,GO:0031941,GO:0031982,GO:0032911,GO:0032991,GO:0034451,GO:0042802,GO:0042995,GO:0043161,GO:0044877,GO:0045296,GO:0048259,GO:0048471,GO:0050714,GO:0051058,GO:…	fibrillar center|ruffle|vascular endothelial growth factor receptor binding|protein binding|cytoplasm|cytosol|cytoskeleton|plasma membrane|cell-cell junction|cell cortex|actin filament organization|cell cycle|beta-catenin binding|protein C-terminus binding|vesicle organization|cell migration|SH3 domain binding|cell junction|endocytic vesicle|axon|dendrite|cell leading edge|filamentous actin|vesic…	mmu05100	Bacterial invasion of epithelial cells
Cd320	431.312	0.291257	-3.90662	0.454443	-1.13783	9.35977e-05	0.000388707	Down	10.9377	11.3041	4.82516	7.45278	54219	CD320 antigen	GO:0005509,GO:0005783,GO:0005886,GO:0005887,GO:0008083,GO:0015889,GO:0016020,GO:0016021,GO:0030656,GO:0030890,GO:0031296,GO:0031419,GO:0046872	calcium ion binding|endoplasmic reticulum|plasma membrane|integral component of plasma membrane|growth factor activity|cobalamin transport|membrane|integral component of membrane|regulation of vitamin metabolic process|positive regulation of B cell proliferation|B cell costimulation|cobalamin binding|metal ion binding
Cd38	37.9408	0.616796	2.2942	2.6667	1.41506	0.0217788	0.0417591	Up	0.266136	0.355619	1.20322	0.833114	12494	CD38 antigen	GO:0001666,GO:0003953,GO:0005634,GO:0005886,GO:0007204,GO:0008284,GO:0009725,GO:0009986,GO:0010977,GO:0014824,GO:0016020,GO:0016021,GO:0016323,GO:0016740,GO:0016787,GO:0016798,GO:0016849,GO:0030307,GO:0030667,GO:0030890,GO:0032024,GO:0033194,GO:0042493,GO:0042802,GO:0043066,GO:0043231,GO:0045779,GO:0045892,GO:0045893,GO:0045907,GO:0050135,GO:0050853,GO:0060292,GO:0061809	response to hypoxia|NAD+ nucleosidase activity|nucleus|plasma membrane|positive regulation of cytosolic calcium ion concentration|positive regulation of cell population proliferation|response to hormone|cell surface|negative regulation of neuron projection development|artery smooth muscle contraction|membrane|integral component of membrane|basolateral plasma membrane|transferase activity|hydrolas…	mmu00760,mmu04020,mmu04640,mmu04921,mmu04970,mmu04972	Nicotinate and nicotinamide metabolism|Calcium signaling pathway|Hematopoietic cell lineage|Oxytocin signaling pathway|Salivary secretion|Pancreatic secretion
Cd48	2372.54	0.202096	5.2538	2.08749	1.06177	1.48989e-07	1.52656e-06	Up	46.2462	44.5514	125.761	106.154	12506	CD48 antigen	GO:0002819,GO:0003823,GO:0005515,GO:0005886,GO:0007165,GO:0009897,GO:0016020,GO:0031225,GO:0032991,GO:0038023,GO:0042110,GO:0045121,GO:0045576,GO:0046658	regulation of adaptive immune response|antigen binding|protein binding|plasma membrane|signal transduction|external side of plasma membrane|membrane|anchored component of membrane|protein-containing complex|signaling receptor activity|T cell activation|membrane raft|mast cell activation|anchored component of plasma membrane	mmu04650	Natural killer cell mediated cytotoxicity
Cd53	7597.1	0.191988	5.48704	2.07548	1.05345	4.08734e-08	4.86422e-07	Up	84.3211	75.532	212.705	192.684	12508	CD53 antigen	GO:0001772,GO:0005886,GO:0005887,GO:0005911,GO:0009986,GO:0016020,GO:0016021,GO:0030054,GO:0042802,GO:0045661,GO:0098609,GO:1901741	immunological synapse|plasma membrane|integral component of plasma membrane|cell-cell junction|cell surface|membrane|integral component of membrane|cell junction|identical protein binding|regulation of myoblast differentiation|cell-cell adhesion|positive regulation of myoblast fusion
Cd55	60.8576	0.576973	3.47145	4.00813	2.00293	0.000517665	0.00166362	Up	0.0772624	0.103016	0.648967	0.24495	13136	CD55 molecule, decay accelerating factor for complement	GO:0001618,GO:0002376,GO:0002456,GO:0004857,GO:0005886,GO:0006958,GO:0008289,GO:0009897,GO:0009986,GO:0016020,GO:0016324,GO:0030449,GO:0030450,GO:0031225,GO:0045087,GO:0045121,GO:0045959,GO:1903659	virus receptor activity|immune system process|T cell mediated immunity|enzyme inhibitor activity|plasma membrane|complement activation, classical pathway|lipid binding|external side of plasma membrane|cell surface|membrane|apical plasma membrane|regulation of complement activation|regulation of complement activation, classical pathway|anchored component of membrane|innate immune response|membrane…	mmu04610,mmu04640,mmu05416	Complement and coagulation cascades|Hematopoietic cell lineage|Viral myocarditis
Cd69	1402.24	0.323736	7.107	4.92727	2.30079	1.1859e-12	7.52444e-11	Up	9.54279	8.17469	76.9795	30.8275	12515	CD69 antigen	GO:0005509,GO:0009897,GO:0009986,GO:0016020,GO:0016021,GO:0030246,GO:0032991,GO:0035690,GO:0042802	calcium ion binding|external side of plasma membrane|cell surface|membrane|integral component of membrane|carbohydrate binding|protein-containing complex|cellular response to drug|identical protein binding
Cd70	33.1409	0.712178	-2.40502	0.305067	-1.7128	0.0161717	0.0322103	Down	2.46487	2.98771	0.492067	1.52232	21948	CD70 antigen	GO:0002020,GO:0002456,GO:0005125,GO:0005164,GO:0005615,GO:0005886,GO:0006955,GO:0016020,GO:0016021,GO:0019724,GO:0033209,GO:0042100,GO:0097191	protease binding|T cell mediated immunity|cytokine activity|tumor necrosis factor receptor binding|extracellular space|plasma membrane|immune response|membrane|integral component of membrane|B cell mediated immunity|tumor necrosis factor-mediated signaling pathway|B cell proliferation|extrinsic apoptotic signaling pathway	mmu04060	Cytokine-cytokine receptor interaction
Cd79b	826.209	0.226687	-5.25626	0.437839	-1.19153	1.47016e-07	1.51287e-06	Down	41.2678	43.2937	21.7931	23.3849	15985	CD79B antigen	GO:0002250,GO:0002376,GO:0004888,GO:0005515,GO:0005654,GO:0005829,GO:0005886,GO:0007166,GO:0009617,GO:0009897,GO:0016020,GO:0016021,GO:0019815,GO:0030183,GO:0042802,GO:0050853	adaptive immune response|immune system process|transmembrane signaling receptor activity|protein binding|nucleoplasm|cytosol|plasma membrane|cell surface receptor signaling pathway|response to bacterium|external side of plasma membrane|membrane|integral component of membrane|B cell receptor complex|B cell differentiation|identical protein binding|B cell receptor signaling pathway	mmu04662	B cell receptor signaling pathway
Cd80	89.5103	0.416728	2.69109	2.17566	1.12145	0.00712198	0.0157889	Up	0.805319	0.752763	2.25792	1.88882	12519	CD80 antigen	GO:0005515,GO:0006955,GO:0007166,GO:0009897,GO:0009986,GO:0015026,GO:0016020,GO:0016021,GO:0031295,GO:0042102,GO:0042130,GO:0046641,GO:0050731,GO:0071222,GO:0098636	protein binding|immune response|cell surface receptor signaling pathway|external side of plasma membrane|cell surface|coreceptor activity|membrane|integral component of membrane|T cell costimulation|positive regulation of T cell proliferation|negative regulation of T cell proliferation|positive regulation of alpha-beta T cell proliferation|positive regulation of peptidyl-tyrosine phosphorylation|…	mmu04514,mmu04620,mmu04672,mmu04940,mmu05320,mmu05322,mmu05323,mmu05330,mmu05332,mmu05416	Cell adhesion molecules|Toll-like receptor signaling pathway|Intestinal immune network for IgA production|Type I diabetes mellitus|Autoimmune thyroid disease|Systemic lupus erythematosus|Rheumatoid arthritis|Allograft rejection|Graft-versus-host disease|Viral myocarditis
Cd81	420.274	0.270552	-4.34267	0.442909	-1.17492	1.40763e-05	7.68594e-05	Down	18.1776	16.6028	8.18815	10.5549	12520	CD81 antigen	GO:0000187,GO:0001618,GO:0001771,GO:0001772,GO:0002250,GO:0002376,GO:0002455,GO:0002863,GO:0005178,GO:0005515,GO:0005886,GO:0005887,GO:0008104,GO:0008284,GO:0008289,GO:0009925,GO:0014905,GO:0015485,GO:0016020,GO:0016021,GO:0016323,GO:0016324,GO:0030307,GO:0030890,GO:0031623,GO:0031647,GO:0031982,GO:0034238,GO:0035783,GO:0042127,GO:0042289,GO:0043128,GO:0045944,GO:0050731,GO:0050861,GO:0050862,GO:…	activation of MAPK activity|virus receptor activity|immunological synapse formation|immunological synapse|adaptive immune response|immune system process|humoral immune response mediated by circulating immunoglobulin|positive regulation of inflammatory response to antigenic stimulus|integrin binding|protein binding|plasma membrane|integral component of plasma membrane|protein localization|positive…	mmu04662,mmu05144,mmu05160	B cell receptor signaling pathway|Malaria|Hepatitis C
Cd82	20379.9	0.20412	-4.95866	0.495803	-1.01216	7.09827e-07	5.8937e-06	Down	625.683	563.721	327.995	389.798	12521	CD82 antigen	GO:0005886,GO:0005887,GO:0016020,GO:0016021	plasma membrane|integral component of plasma membrane|membrane|integral component of membrane	mmu04115	p53 signaling pathway
Cd83	58.3908	0.585149	-2.34389	0.386483	-1.37152	0.0190839	0.0371633	Down	1.81248	1.76826	1.3348	0.375407	12522	CD83 antigen	GO:0009897,GO:0014070,GO:0016020,GO:0016021,GO:0032713,GO:0032733,GO:0032743,GO:0043372	external side of plasma membrane|response to organic cyclic compound|membrane|integral component of membrane|negative regulation of interleukin-4 production|positive regulation of interleukin-10 production|positive regulation of interleukin-2 production|positive regulation of CD4-positive, alpha-beta T cell differentiation
Cd84	787.53	0.25451	5.99746	2.88069	1.52641	2.00428e-09	3.70417e-08	Up	4.11449	3.33768	15.6387	10.6794	12523	CD84 antigen	GO:0002250,GO:0002376,GO:0005886,GO:0006914,GO:0007155,GO:0016020,GO:0016021,GO:0031664,GO:0032685,GO:0032693,GO:0032701,GO:0032715,GO:0032760,GO:0033004,GO:0042802,GO:0043030,GO:0043231,GO:0043305,GO:0043410,GO:0045087,GO:0051092,GO:0071639,GO:2001256	adaptive immune response|immune system process|plasma membrane|autophagy|cell adhesion|membrane|integral component of membrane|regulation of lipopolysaccharide-mediated signaling pathway|negative regulation of granulocyte macrophage colony-stimulating factor production|negative regulation of interleukin-10 production|negative regulation of interleukin-18 production|negative regulation of interleu…
Cd93	946.292	0.226746	5.26371	2.28711	1.19352	1.41179e-07	1.4566e-06	Up	3.92954	3.93013	12.3585	9.66298	17064	CD93 antigen	GO:0001849,GO:0005509,GO:0005886,GO:0007155,GO:0009986,GO:0016020,GO:0016021,GO:0030246,GO:0031410,GO:0098609	complement component C1q complex binding|calcium ion binding|plasma membrane|cell adhesion|cell surface|membrane|integral component of membrane|carbohydrate binding|cytoplasmic vesicle|cell-cell adhesion
Cd99	797.572	0.239915	-5.10511	0.427858	-1.22479	3.30596e-07	3.04307e-06	Down	242.942	248.308	114.139	141.816	673094	CD99 antigen	GO:0001773,GO:0005515,GO:0005886,GO:0005887,GO:0009986,GO:0016020,GO:0016021,GO:0034109,GO:0072683,GO:2000391	myeloid dendritic cell activation|protein binding|plasma membrane|integral component of plasma membrane|cell surface|membrane|integral component of membrane|homotypic cell-cell adhesion|T cell extravasation|positive regulation of neutrophil extravasation	mmu04514,mmu04670	Cell adhesion molecules|Leukocyte transendothelial migration
Cdadc1	234.744	0.348837	4.11568	2.70514	1.4357	3.86046e-05	0.00018227	Up	1.24268	1.34272	5.65597	2.95842	71891	cytidine and dCMP deaminase domain containing 1	GO:0003824,GO:0004126,GO:0005634,GO:0005737,GO:0008270,GO:0009972,GO:0016787,GO:0042803,GO:0046872,GO:0061676,GO:0070383	catalytic activity|cytidine deaminase activity|nucleus|cytoplasm|zinc ion binding|cytidine deamination|hydrolase activity|protein homodimerization activity|metal ion binding|importin-alpha family protein binding|DNA cytosine deamination
Cdc14a	150.936	0.403259	4.50654	3.52421	1.8173	6.58935e-06	4.08051e-05	Up	0.324414	0.392223	2.08192	1.03231	229776	CDC14 cell division cycle 14A	GO:0000226,GO:0000278,GO:0000922,GO:0004721,GO:0004722,GO:0004725,GO:0005634,GO:0005654,GO:0005730,GO:0005737,GO:0005813,GO:0005829,GO:0005856,GO:0006470,GO:0007049,GO:0007096,GO:0007605,GO:0008138,GO:0016311,GO:0016604,GO:0016787,GO:0016791,GO:0032426,GO:0032467,GO:0042995,GO:0051301,GO:0051726,GO:0060091,GO:0060271,GO:0072686,GO:0106306,GO:0106307,GO:1902636	microtubule cytoskeleton organization|mitotic cell cycle|spindle pole|phosphoprotein phosphatase activity|protein serine/threonine phosphatase activity|protein tyrosine phosphatase activity|nucleus|nucleoplasm|nucleolus|cytoplasm|centrosome|cytosol|cytoskeleton|protein dephosphorylation|cell cycle|regulation of exit from mitosis|sensory perception of sound|protein tyrosine/serine/threonine phosph…	mmu04110	Cell cycle
Cdc14b	188.334	0.341991	5.45062	3.64032	1.86406	5.01936e-08	5.83298e-07	Up	0.400593	0.352745	2.01373	1.34982	218294	CDC14 cell division cycle 14B	GO:0000226,GO:0000278,GO:0000922,GO:0004721,GO:0004722,GO:0004725,GO:0005634,GO:0005654,GO:0005730,GO:0005737,GO:0005813,GO:0006281,GO:0006470,GO:0006974,GO:0007095,GO:0007096,GO:0008138,GO:0016311,GO:0016787,GO:0016791,GO:0032467,GO:0051726,GO:0060271,GO:0072686,GO:0106306,GO:0106307,GO:1904668	microtubule cytoskeleton organization|mitotic cell cycle|spindle pole|phosphoprotein phosphatase activity|protein serine/threonine phosphatase activity|protein tyrosine phosphatase activity|nucleus|nucleoplasm|nucleolus|cytoplasm|centrosome|DNA repair|protein dephosphorylation|cellular response to DNA damage stimulus|mitotic G2 DNA damage checkpoint signaling|regulation of exit from mitosis|prote…	mmu04110	Cell cycle
Cdc27	610.775	0.330111	6.63762	4.56669	2.19115	3.18792e-11	1.10923e-09	Up	1.49781	1.98604	13.4927	6.16533	217232	cell division cycle 27	GO:0005634,GO:0005654,GO:0005680,GO:0005737,GO:0005813,GO:0005819,GO:0005856,GO:0007091,GO:0016567,GO:0019903,GO:0031145,GO:0045842,GO:0051301,GO:0070979,GO:0072686	nucleus|nucleoplasm|anaphase-promoting complex|cytoplasm|centrosome|spindle|cytoskeleton|metaphase/anaphase transition of mitotic cell cycle|protein ubiquitination|protein phosphatase binding|anaphase-promoting complex-dependent catabolic process|positive regulation of mitotic metaphase/anaphase transition|cell division|protein K11-linked ubiquitination|mitotic spindle	mmu04110,mmu04114,mmu04120,mmu04914,mmu05166	Cell cycle|Oocyte meiosis|Ubiquitin mediated proteolysis|Progesterone-mediated oocyte maturation|Human T-cell leukemia virus 1 infection
Cdc37l1	364.928	0.297856	4.27066	2.41503	1.27204	1.94893e-05	0.000102138	Up	0.802701	1.01617	3.28192	2.11904	67072	cell division cycle 37-like 1	GO:0005737,GO:0005829,GO:0006457,GO:0031072,GO:0050821,GO:0051082,GO:0051087	cytoplasm|cytosol|protein folding|heat shock protein binding|protein stabilization|unfolded protein binding|chaperone binding
Cdc40	532.531	0.268438	6.44498	3.31746	1.73008	1.15613e-10	3.22757e-09	Up	3.43325	3.21093	16.2786	10.7736	71713	cell division cycle 40	GO:0000398,GO:0005634,GO:0005654,GO:0005681,GO:0006397,GO:0008380,GO:0016607,GO:0071007,GO:0071013	mRNA splicing, via spliceosome|nucleus|nucleoplasm|spliceosomal complex|mRNA processing|RNA splicing|nuclear speck|U2-type catalytic step 2 spliceosome|catalytic step 2 spliceosome	mmu03040	Spliceosome
Cdc42bpa	68.2168	0.597656	3.16769	3.71455	1.89319	0.00153656	0.00420888	Up	0.0850214	0.0839714	0.616787	0.161592	226751	CDC42 binding protein kinase alpha	GO:0000166,GO:0000226,GO:0000287,GO:0004672,GO:0004674,GO:0005515,GO:0005524,GO:0005737,GO:0005856,GO:0005911,GO:0006468,GO:0007010,GO:0007097,GO:0016301,GO:0016310,GO:0016477,GO:0016740,GO:0018107,GO:0030027,GO:0030036,GO:0031032,GO:0031252,GO:0031532,GO:0035556,GO:0042641,GO:0042802,GO:0042995,GO:0046872,GO:0051056,GO:0106310,GO:0106311	nucleotide binding|microtubule cytoskeleton organization|magnesium ion binding|protein kinase activity|protein serine/threonine kinase activity|protein binding|ATP binding|cytoplasm|cytoskeleton|cell-cell junction|protein phosphorylation|cytoskeleton organization|nuclear migration|kinase activity|phosphorylation|cell migration|transferase activity|peptidyl-threonine phosphorylation|lamellipodium|…
Cdc5l	1103.35	0.245107	5.14759	2.3978	1.26171	2.63861e-07	2.48469e-06	Up	8.99576	10.6429	34.3537	23.4931	71702	cell division cycle 5-like (S. pombe)	GO:0000077,GO:0000278,GO:0000398,GO:0000974,GO:0000977,GO:0000981,GO:0001222,GO:0001228,GO:0003677,GO:0003723,GO:0005634,GO:0005654,GO:0005662,GO:0005681,GO:0005737,GO:0006281,GO:0006357,GO:0006397,GO:0006974,GO:0007049,GO:0008157,GO:0008380,GO:0016607,GO:0019901,GO:0032993,GO:0043522,GO:0045944,GO:0048471,GO:0071007,GO:0071013,GO:0071987,GO:1904568,GO:1990090	DNA damage checkpoint signaling|mitotic cell cycle|mRNA splicing, via spliceosome|Prp19 complex|RNA polymerase II transcription regulatory region sequence-specific DNA binding|DNA-binding transcription factor activity, RNA polymerase II-specific|transcription corepressor binding|DNA-binding transcription activator activity, RNA polymerase II-specific|DNA binding|RNA binding|nucleus|nucleoplasm|DN…	mmu03040	Spliceosome	MYB
Cdc7	352.011	0.286179	4.70758	2.5442	1.34721	2.50679e-06	1.76517e-05	Up	2.65414	2.8493	10.2313	6.95773	12545	cell division cycle 7 (S. cerevisiae)	GO:0000166,GO:0000727,GO:0004672,GO:0004674,GO:0005524,GO:0005634,GO:0005654,GO:0005737,GO:0006468,GO:0007049,GO:0008284,GO:0010571,GO:0010971,GO:0016301,GO:0016310,GO:0016740,GO:0018105,GO:0044770,GO:0045171,GO:0046872,GO:0051301,GO:0072686,GO:0106310,GO:0106311	nucleotide binding|double-strand break repair via break-induced replication|protein kinase activity|protein serine/threonine kinase activity|ATP binding|nucleus|nucleoplasm|cytoplasm|protein phosphorylation|cell cycle|positive regulation of cell population proliferation|positive regulation of nuclear cell cycle DNA replication|positive regulation of G2/M transition of mitotic cell cycle|kinase ac…	mmu04110	Cell cycle
Cdc73	517.181	0.30492	5.30645	3.06958	1.61804	1.11783e-07	1.18874e-06	Up	0.54377	0.78804	3.17125	1.86566	214498	cell division cycle 73, Paf1/RNA polymerase II complex component	GO:0000122,GO:0000993,GO:0001558,GO:0001711,GO:0005515,GO:0005634,GO:0005654,GO:0005829,GO:0006357,GO:0006368,GO:0006378,GO:0007049,GO:0008285,GO:0010390,GO:0016055,GO:0016570,GO:0016593,GO:0019827,GO:0030177,GO:0031442,GO:0031648,GO:0032968,GO:0033523,GO:0034402,GO:0043066,GO:0045638,GO:0048147,GO:0050680,GO:0071222,GO:1902808,GO:2000134	negative regulation of transcription by RNA polymerase II|RNA polymerase II complex binding|regulation of cell growth|endodermal cell fate commitment|protein binding|nucleus|nucleoplasm|cytosol|regulation of transcription by RNA polymerase II|transcription elongation from RNA polymerase II promoter|mRNA polyadenylation|cell cycle|negative regulation of cell population proliferation|histone monoub…
Cdh1	52.889	0.576442	-2.27475	0.402969	-1.31126	0.0229212	0.0436743	Down	0.915276	0.630678	0.549218	0.216909	12550	cadherin 1	GO:0001701,GO:0001829,GO:0003382,GO:0005509,GO:0005515,GO:0005737,GO:0005768,GO:0005794,GO:0005802,GO:0005886,GO:0005911,GO:0005912,GO:0007155,GO:0007156,GO:0007416,GO:0007566,GO:0007605,GO:0008013,GO:0008092,GO:0009898,GO:0009986,GO:0010468,GO:0010955,GO:0015629,GO:0016020,GO:0016021,GO:0016323,GO:0016328,GO:0016339,GO:0016342,GO:0016600,GO:0019538,GO:0019903,GO:0019904,GO:0022408,GO:0022409,GO:…	in utero embryonic development|trophectodermal cell differentiation|epithelial cell morphogenesis|calcium ion binding|protein binding|cytoplasm|endosome|Golgi apparatus|trans-Golgi network|plasma membrane|cell-cell junction|adherens junction|cell adhesion|homophilic cell adhesion via plasma membrane adhesion molecules|synapse assembly|embryo implantation|sensory perception of sound|beta-catenin b…	mmu04015,mmu04371,mmu04390,mmu04514,mmu04520,mmu05100,mmu05200,mmu05213,mmu05216,mmu05218,mmu05219,mmu05226	Rap1 signaling pathway|Apelin signaling pathway|Hippo signaling pathway|Cell adhesion molecules|Adherens junction|Bacterial invasion of epithelial cells|Pathways in cancer|Endometrial cancer|Thyroid cancer|Melanoma|Bladder cancer|Gastric cancer
Cdh10	40.1877	0.66555	3.10088	4.18084	2.06379	0.00192945	0.00511346	Up	0.129259	0.191493	1.18269	0.475658	320873	cadherin 10	GO:0000902,GO:0005509,GO:0005886,GO:0005912,GO:0007043,GO:0007155,GO:0007156,GO:0007275,GO:0016020,GO:0016021,GO:0016339,GO:0016342,GO:0034332,GO:0045296,GO:0046872,GO:0098609,GO:0098742,GO:0098978,GO:0098982,GO:0099059,GO:0099060	cell morphogenesis|calcium ion binding|plasma membrane|adherens junction|cell-cell junction assembly|cell adhesion|homophilic cell adhesion via plasma membrane adhesion molecules|multicellular organism development|membrane|integral component of membrane|calcium-dependent cell-cell adhesion via plasma membrane cell adhesion molecules|catenin complex|adherens junction organization|cadherin binding|…
Cdk10	386.451	0.263952	-3.85603	0.493867	-1.01781	0.000115244	0.000463203	Down	13.3248	14.4873	9.34373	7.48028	234854	cyclin-dependent kinase 10	GO:0000166,GO:0004672,GO:0004674,GO:0004693,GO:0005515,GO:0005524,GO:0005622,GO:0005634,GO:0005737,GO:0005856,GO:0006468,GO:0007346,GO:0016301,GO:0016310,GO:0016740,GO:0018107,GO:0030030,GO:0032956,GO:0036064,GO:0042995,GO:0043410,GO:0097472,GO:1902018	nucleotide binding|protein kinase activity|protein serine/threonine kinase activity|cyclin-dependent protein serine/threonine kinase activity|protein binding|ATP binding|intracellular anatomical structure|nucleus|cytoplasm|cytoskeleton|protein phosphorylation|regulation of mitotic cell cycle|kinase activity|phosphorylation|transferase activity|peptidyl-threonine phosphorylation|cell projection or…
Cdk12	767.907	0.259846	5.84712	2.86662	1.51935	5.00164e-09	8.11826e-08	Up	1.77808	1.66697	7.4276	4.70104	69131	cyclin-dependent kinase 12	GO:0000166,GO:0000307,GO:0002944,GO:0004672,GO:0004674,GO:0004693,GO:0005524,GO:0005634,GO:0005654,GO:0006368,GO:0006397,GO:0006468,GO:0008024,GO:0008353,GO:0008380,GO:0016301,GO:0016310,GO:0016607,GO:0016740,GO:0019901,GO:0019908,GO:0030332,GO:0032968,GO:0043405,GO:0043484,GO:0046777,GO:0070816,GO:2000737	nucleotide binding|cyclin-dependent protein kinase holoenzyme complex|cyclin K-CDK12 complex|protein kinase activity|protein serine/threonine kinase activity|cyclin-dependent protein serine/threonine kinase activity|ATP binding|nucleus|nucleoplasm|transcription elongation from RNA polymerase II promoter|mRNA processing|protein phosphorylation|cyclin/CDK positive transcription elongation factor co…
Cdk13	1147.06	0.251537	4.37075	2.14266	1.0994	1.23819e-05	6.93304e-05	Up	1.90402	2.02729	6.37639	3.97837	69562	cyclin-dependent kinase 13	GO:0000166,GO:0000307,GO:0000380,GO:0002945,GO:0004672,GO:0004674,GO:0004693,GO:0005524,GO:0005634,GO:0005794,GO:0005829,GO:0006368,GO:0006397,GO:0006468,GO:0008024,GO:0008353,GO:0008380,GO:0016301,GO:0016310,GO:0016607,GO:0016740,GO:0019901,GO:0019908,GO:0030097,GO:0030332,GO:0032968,GO:0070816,GO:2000737	nucleotide binding|cyclin-dependent protein kinase holoenzyme complex|alternative mRNA splicing, via spliceosome|cyclin K-CDK13 complex|protein kinase activity|protein serine/threonine kinase activity|cyclin-dependent protein serine/threonine kinase activity|ATP binding|nucleus|Golgi apparatus|cytosol|transcription elongation from RNA polymerase II promoter|mRNA processing|protein phosphorylation…
Cdk14	48.9208	0.613899	3.65444	4.7353	2.24345	0.000257748	0.000918068	Up	0.101584	0.120395	0.914599	0.383402	18647	cyclin-dependent kinase 14	GO:0000083,GO:0000086,GO:0000166,GO:0000308,GO:0004672,GO:0004674,GO:0004693,GO:0005524,GO:0005634,GO:0005654,GO:0005737,GO:0005829,GO:0005886,GO:0006468,GO:0007049,GO:0016020,GO:0016055,GO:0016301,GO:0016310,GO:0016740,GO:0030332,GO:0051301,GO:0060828	regulation of transcription involved in G1/S transition of mitotic cell cycle|G2/M transition of mitotic cell cycle|nucleotide binding|cytoplasmic cyclin-dependent protein kinase holoenzyme complex|protein kinase activity|protein serine/threonine kinase activity|cyclin-dependent protein serine/threonine kinase activity|ATP binding|nucleus|nucleoplasm|cytoplasm|cytosol|plasma membrane|protein phos…	mmu05202	Transcriptional misregulation in cancer
Cdk17	1539.79	0.22926	6.27972	2.71263	1.43969	3.39179e-10	8.21297e-09	Up	3.72122	4.22211	15.3519	11.0928	237459	cyclin-dependent kinase 17	GO:0000083,GO:0000166,GO:0004672,GO:0004674,GO:0004693,GO:0005524,GO:0005634,GO:0005737,GO:0006468,GO:0016301,GO:0016310,GO:0016740	regulation of transcription involved in G1/S transition of mitotic cell cycle|nucleotide binding|protein kinase activity|protein serine/threonine kinase activity|cyclin-dependent protein serine/threonine kinase activity|ATP binding|nucleus|cytoplasm|protein phosphorylation|kinase activity|phosphorylation|transferase activity
Cdk19	1220.81	0.224098	4.73496	2.08652	1.0611	2.19103e-06	1.56229e-05	Up	5.70502	6.02341	17.0458	12.9543	78334	cyclin-dependent kinase 19	GO:0000166,GO:0004672,GO:0004674,GO:0004693,GO:0005524,GO:0005634,GO:0005829,GO:0006468,GO:0008353,GO:0016301,GO:0016310,GO:0016592,GO:0016740,GO:0043065,GO:0050729	nucleotide binding|protein kinase activity|protein serine/threonine kinase activity|cyclin-dependent protein serine/threonine kinase activity|ATP binding|nucleus|cytosol|protein phosphorylation|RNA polymerase II CTD heptapeptide repeat kinase activity|kinase activity|phosphorylation|mediator complex|transferase activity|positive regulation of apoptotic process|positive regulation of inflammatory …
Cdk2ap2	7361.4	0.218954	-4.88035	0.476791	-1.06857	1.05898e-06	8.34039e-06	Down	189.294	206.007	99.9521	129.428	52004	CDK2-associated protein 2	GO:0005515,GO:0005634,GO:0005737,GO:0005874,GO:0070507,GO:2000035,GO:2000134	protein binding|nucleus|cytoplasm|microtubule|regulation of microtubule cytoskeleton organization|regulation of stem cell division|negative regulation of G1/S transition of mitotic cell cycle
Cdk5rap2	608.372	0.274126	4.39123	2.30338	1.20375	1.12713e-05	6.43569e-05	Up	1.35849	1.45975	4.96905	3.01322	214444	CDK5 regulatory subunit associated protein 2	GO:0000132,GO:0000226,GO:0000242,GO:0000922,GO:0000931,GO:0000976,GO:0001578,GO:0005515,GO:0005516,GO:0005737,GO:0005794,GO:0005813,GO:0005815,GO:0005829,GO:0005856,GO:0005874,GO:0007059,GO:0007098,GO:0007099,GO:0007420,GO:0008017,GO:0015631,GO:0019901,GO:0022008,GO:0030054,GO:0031023,GO:0031116,GO:0035371,GO:0043015,GO:0044877,GO:0045665,GO:0045736,GO:0045893,GO:0046600,GO:0048471,GO:0090266,GO:…	establishment of mitotic spindle orientation|microtubule cytoskeleton organization|pericentriolar material|spindle pole|gamma-tubulin large complex|transcription cis-regulatory region binding|microtubule bundle formation|protein binding|calmodulin binding|cytoplasm|Golgi apparatus|centrosome|microtubule organizing center|cytosol|cytoskeleton|microtubule|chromosome segregation|centrosome cycle|cen…
Cdk6	4176.48	0.213855	6.41188	2.58688	1.37121	1.43741e-10	3.9027e-09	Up	8.53606	8.90436	32.1333	23.2158	12571	cyclin-dependent kinase 6	GO:0000122,GO:0000166,GO:0000307,GO:0001726,GO:0001954,GO:0002244,GO:0003323,GO:0004672,GO:0004674,GO:0004693,GO:0005515,GO:0005524,GO:0005634,GO:0005654,GO:0005737,GO:0005813,GO:0005829,GO:0005856,GO:0006468,GO:0007049,GO:0007219,GO:0008353,GO:0010468,GO:0010628,GO:0016301,GO:0016310,GO:0016592,GO:0016740,GO:0030097,GO:0030154,GO:0030332,GO:0033077,GO:0036275,GO:0042063,GO:0042127,GO:0042995,GO:…	negative regulation of transcription by RNA polymerase II|nucleotide binding|cyclin-dependent protein kinase holoenzyme complex|ruffle|positive regulation of cell-matrix adhesion|hematopoietic progenitor cell differentiation|type B pancreatic cell development|protein kinase activity|protein serine/threonine kinase activity|cyclin-dependent protein serine/threonine kinase activity|protein binding|…	mmu04110,mmu04115,mmu04151,mmu04218,mmu04934,mmu05160,mmu05162,mmu05163,mmu05164,mmu05165,mmu05167,mmu05169,mmu05200,mmu05203,mmu05206,mmu05212,mmu05214,mmu05218,mmu05220,mmu05222,mmu05223,mmu05224,mmu05225	Cell cycle|p53 signaling pathway|PI3K-Akt signaling pathway|Cellular senescence|Cushing syndrome|Hepatitis C|Measles|Human cytomegalovirus infection|Influenza A|Human papillomavirus infection|Kaposi sarcoma-associated herpesvirus infection|Epstein-Barr virus infection|Pathways in cancer|Viral carcinogenesis|MicroRNAs in cancer|Pancreatic cancer|Glioma|Melanoma|Chronic myeloid leukemia|Small cell …
Cdk8	523.674	0.291976	3.84552	2.17769	1.1228	0.000120298	0.000479776	Up	3.75898	4.44226	13.99	7.99871	264064	cyclin-dependent kinase 8	GO:0000151,GO:0000166,GO:0004672,GO:0004674,GO:0004693,GO:0005515,GO:0005524,GO:0005634,GO:0005654,GO:0005730,GO:0006468,GO:0008353,GO:0016301,GO:0016310,GO:0016567,GO:0016592,GO:0016740,GO:0032991,GO:0061630,GO:0090209	ubiquitin ligase complex|nucleotide binding|protein kinase activity|protein serine/threonine kinase activity|cyclin-dependent protein serine/threonine kinase activity|protein binding|ATP binding|nucleus|nucleoplasm|nucleolus|protein phosphorylation|RNA polymerase II CTD heptapeptide repeat kinase activity|kinase activity|phosphorylation|protein ubiquitination|mediator complex|transferase activity…
Cdkal1	144.126	0.36604	3.37804	2.35626	1.2365	0.000730044	0.00222387	Up	0.0982017	0.120581	0.37301	0.259947	68916	CDK5 regulatory subunit associated protein 1-like 1	GO:0003824,GO:0005783,GO:0005791,GO:0006400,GO:0008033,GO:0016020,GO:0016021,GO:0016740,GO:0035596,GO:0035598,GO:0035600,GO:0046872,GO:0051536,GO:0051539,GO:0061712,GO:1990145	catalytic activity|endoplasmic reticulum|rough endoplasmic reticulum|tRNA modification|tRNA processing|membrane|integral component of membrane|transferase activity|methylthiotransferase activity|N6-threonylcarbomyladenosine methylthiotransferase activity|tRNA methylthiolation|metal ion binding|iron-sulfur cluster binding|4 iron, 4 sulfur cluster binding|tRNA (N(6)-L-threonylcarbamoyladenosine(37)…
Cdkl2	42.558	0.616002	3.42064	4.3083	2.10712	0.000624748	0.00195018	Up	0.0939615	0.128494	0.74598	0.433745	53886	cyclin-dependent kinase-like 2 (CDC2-related kinase)	GO:0000166,GO:0004672,GO:0004674,GO:0004693,GO:0005524,GO:0005634,GO:0005654,GO:0005737,GO:0005813,GO:0006468,GO:0016301,GO:0016310,GO:0016740	nucleotide binding|protein kinase activity|protein serine/threonine kinase activity|cyclin-dependent protein serine/threonine kinase activity|ATP binding|nucleus|nucleoplasm|cytoplasm|centrosome|protein phosphorylation|kinase activity|phosphorylation|transferase activity
Cdkl3	57.6223	0.507789	3.03233	2.90751	1.53978	0.00242676	0.00622787	Up	0.233153	0.274557	0.974756	0.832595	213084	cyclin-dependent kinase-like 3	GO:0000166,GO:0004672,GO:0004674,GO:0004693,GO:0005524,GO:0005634,GO:0005737,GO:0006468,GO:0016301,GO:0016310,GO:0016740,GO:0030517,GO:0050775,GO:0097484	nucleotide binding|protein kinase activity|protein serine/threonine kinase activity|cyclin-dependent protein serine/threonine kinase activity|ATP binding|nucleus|cytoplasm|protein phosphorylation|kinase activity|phosphorylation|transferase activity|negative regulation of axon extension|positive regulation of dendrite morphogenesis|dendrite extension
Cdkn1c	69.6313	0.511696	-2.33193	0.437319	-1.19324	0.0197042	0.0382198	Down	1.88389	2.54363	0.785491	1.56606	12577	cyclin-dependent kinase inhibitor 1C (P57)	GO:0000122,GO:0001501,GO:0001822,GO:0001890,GO:0004860,GO:0004861,GO:0005515,GO:0005634,GO:0007049,GO:0007096,GO:0007346,GO:0007568,GO:0030099,GO:0030325,GO:0035264,GO:0042326,GO:0042551,GO:0043010,GO:0045736,GO:0045930,GO:0051726,GO:0055123,GO:0060065,GO:0060669,GO:0071514,GO:1902746	negative regulation of transcription by RNA polymerase II|skeletal system development|kidney development|placenta development|protein kinase inhibitor activity|cyclin-dependent protein serine/threonine kinase inhibitor activity|protein binding|nucleus|cell cycle|regulation of exit from mitosis|regulation of mitotic cell cycle|aging|myeloid cell differentiation|adrenal gland development|multicellu…	mmu04110	Cell cycle
Cdkn2aip	238.281	0.335975	5.18712	3.34672	1.74275	2.13566e-07	2.06854e-06	Up	1.40399	1.43998	7.42611	4.27997	70925	CDKN2A interacting protein	GO:0001652,GO:0002039,GO:0003723,GO:0005634,GO:0005654,GO:0005730,GO:0006974,GO:0009967,GO:0030307,GO:0030308,GO:0031647	granular component|p53 binding|RNA binding|nucleus|nucleoplasm|nucleolus|cellular response to DNA damage stimulus|positive regulation of signal transduction|positive regulation of cell growth|negative regulation of cell growth|regulation of protein stability
Cdr2	247.748	0.296931	3.41963	2.02146	1.0154	0.000627059	0.00195585	Up	2.81162	3.0144	8.08331	6.34611	12585	cerebellar degeneration-related 2	GO:0005737	cytoplasm
Cdv3	2705.3	0.21138	6.12473	2.45316	1.29464	9.08389e-10	1.87444e-08	Up	15.8852	15.3104	53.4853	40.3023	321022	carnitine deficiency-associated gene expressed in ventricle 3	GO:0005634,GO:0005737,GO:0005829,GO:0005886	nucleus|cytoplasm|cytosol|plasma membrane
Ceacam16	206.934	0.408446	2.57164	2.07107	1.05038	0.0101218	0.021438	Up	1.82743	0.886962	4.6321	2.27016	330483	carcinoembryonic antigen-related cell adhesion molecule 16	GO:0005515,GO:0005576,GO:0005615,GO:0007605,GO:0032426,GO:0042802	protein binding|extracellular region|extracellular space|sensory perception of sound|stereocilium tip|identical protein binding
Cebpg	365.837	0.295689	3.64411	2.11041	1.07752	0.000268321	0.000950052	Up	2.46778	2.07071	7.24753	4.50934	12611	CCAAT/enhancer binding protein (C/EBP), gamma	GO:0000978,GO:0000981,GO:0001228,GO:0003677,GO:0003690,GO:0003700,GO:0005515,GO:0005634,GO:0005654,GO:0006337,GO:0006338,GO:0006355,GO:0006357,GO:0006955,GO:0008134,GO:0016071,GO:0030183,GO:0032729,GO:0042267,GO:0043353,GO:0043433,GO:0043565,GO:0044377,GO:0044877,GO:0045739,GO:0045944,GO:1990837	RNA polymerase II cis-regulatory region sequence-specific DNA binding|DNA-binding transcription factor activity, RNA polymerase II-specific|DNA-binding transcription activator activity, RNA polymerase II-specific|DNA binding|double-stranded DNA binding|DNA-binding transcription factor activity|protein binding|nucleus|nucleoplasm|nucleosome disassembly|chromatin remodeling|regulation of transcript…	mmu05152	Tuberculosis	C/EBP
Cebpz	500.453	0.305096	5.19274	2.99859	1.58428	2.07219e-07	2.01364e-06	Up	2.82942	2.77148	13.6027	7.07974	12607	CCAAT/enhancer binding protein zeta	GO:0003713,GO:0005634,GO:0045944	transcription coactivator activity|nucleus|positive regulation of transcription by RNA polymerase II
Cela1	246.881	0.291952	-3.75218	0.467987	-1.09546	0.000175301	0.000658211	Down	13.3488	14.1949	7.77319	7.96772	109901	chymotrypsin-like elastase family, member 1	GO:0000122,GO:0004252,GO:0005576,GO:0005615,GO:0006508,GO:0006954,GO:0008233,GO:0008236,GO:0009791,GO:0016055,GO:0016787,GO:0031017,GO:0035264,GO:0042127,GO:0045595,GO:0045766,GO:0045944,GO:0046872,GO:0048771,GO:0055123,GO:0060309,GO:0061113,GO:0062023	negative regulation of transcription by RNA polymerase II|serine-type endopeptidase activity|extracellular region|extracellular space|proteolysis|inflammatory response|peptidase activity|serine-type peptidase activity|post-embryonic development|Wnt signaling pathway|hydrolase activity|exocrine pancreas development|multicellular organism growth|regulation of cell population proliferation|regulatio…
Celf1	1504.86	0.22526	5.15709	2.23719	1.16169	2.50823e-07	2.3789e-06	Up	4.5141	4.79298	14.789	10.7536	13046	CUGBP, Elav-like family member 1	GO:0000381,GO:0003676,GO:0003723,GO:0003729,GO:0003730,GO:0005634,GO:0005737,GO:0006376,GO:0006397,GO:0007286,GO:0008285,GO:0008380,GO:0010628,GO:0016441,GO:0017148,GO:0021895,GO:0021987,GO:0031369,GO:0040018,GO:0048027,GO:0051726,GO:0061157,GO:0106222,GO:1990904	regulation of alternative mRNA splicing, via spliceosome|nucleic acid binding|RNA binding|mRNA binding|mRNA 3'-UTR binding|nucleus|cytoplasm|mRNA splice site selection|mRNA processing|spermatid development|negative regulation of cell population proliferation|RNA splicing|positive regulation of gene expression|posttranscriptional gene silencing|negative regulation of translation|cerebral cortex ne…
Celf2	4134.79	0.249043	5.126	2.42267	1.2766	2.95955e-07	2.75129e-06	Up	1.68162	1.74247	6.49027	3.71871	14007	CUGBP, Elav-like family member 2	GO:0000381,GO:0003676,GO:0003723,GO:0003729,GO:0003730,GO:0005634,GO:0005654,GO:0005737,GO:0006376,GO:0006397,GO:0016441,GO:0036002,GO:0043231,GO:0090543,GO:0106222,GO:1990904	regulation of alternative mRNA splicing, via spliceosome|nucleic acid binding|RNA binding|mRNA binding|mRNA 3'-UTR binding|nucleus|nucleoplasm|cytoplasm|mRNA splice site selection|mRNA processing|posttranscriptional gene silencing|pre-mRNA binding|intracellular membrane-bounded organelle|Flemming body|long noncoding RNA binding|ribonucleoprotein complex
Cemip2	314.42	0.28316	4.20955	2.28465	1.19198	2.55879e-05	0.00012859	Up	1.19646	1.39022	4.06469	3.17961	83921	cell migration inducing hyaluronidase 2	GO:0001525,GO:0004415,GO:0005509,GO:0005886,GO:0005887,GO:0007275,GO:0008152,GO:0016020,GO:0016021,GO:0016787,GO:0016798,GO:0030214,GO:0043231	angiogenesis|hyalurononglucosaminidase activity|calcium ion binding|plasma membrane|integral component of plasma membrane|multicellular organism development|metabolic process|membrane|integral component of membrane|hydrolase activity|hydrolase activity, acting on glycosyl bonds|hyaluronan catabolic process|intracellular membrane-bounded organelle
Cenpc1	294.635	0.359545	5.94268	4.39744	2.13666	2.80398e-09	4.99537e-08	Up	0.801709	1.04414	6.8099	3.21206	12617	centromere protein C1	GO:0000278,GO:0000775,GO:0000776,GO:0000779,GO:0003677,GO:0005515,GO:0005634,GO:0005654,GO:0005694,GO:0005721,GO:0007049,GO:0007059,GO:0016604,GO:0019237,GO:0030496,GO:0042802,GO:0051301,GO:0051315,GO:0051382,GO:0051455	mitotic cell cycle|chromosome, centromeric region|kinetochore|condensed chromosome, centromeric region|DNA binding|protein binding|nucleus|nucleoplasm|chromosome|pericentric heterochromatin|cell cycle|chromosome segregation|nuclear body|centromeric DNA binding|midbody|identical protein binding|cell division|attachment of mitotic spindle microtubules to kinetochore|kinetochore assembly|monopolar s…
Cenpe	654.451	0.324534	8.01238	6.06407	2.60029	1.12514e-15	3.42301e-13	Up	0.911618	1.23427	10.891	5.18152	229841	centromere protein E	GO:0000166,GO:0000278,GO:0000775,GO:0000776,GO:0000779,GO:0000940,GO:0003777,GO:0005524,GO:0005634,GO:0005654,GO:0005694,GO:0005737,GO:0005828,GO:0005829,GO:0005856,GO:0005874,GO:0007018,GO:0007049,GO:0007052,GO:0007057,GO:0007059,GO:0007079,GO:0007080,GO:0007088,GO:0007094,GO:0007275,GO:0008017,GO:0008574,GO:0008608,GO:0015630,GO:0019901,GO:0030071,GO:0030496,GO:0031647,GO:0043515,GO:0045184,GO:…	nucleotide binding|mitotic cell cycle|chromosome, centromeric region|kinetochore|condensed chromosome, centromeric region|outer kinetochore|microtubule motor activity|ATP binding|nucleus|nucleoplasm|chromosome|cytoplasm|kinetochore microtubule|cytosol|cytoskeleton|microtubule|microtubule-based movement|cell cycle|mitotic spindle organization|spindle assembly involved in female meiosis I|chromosom…
Cenpf	561.484	0.35429	7.2193	5.88779	2.55773	5.22542e-13	3.85091e-11	Up	0.543695	0.754232	6.70787	2.74911	108000	centromere protein F	GO:0000278,GO:0000775,GO:0000776,GO:0000922,GO:0000940,GO:0001822,GO:0005634,GO:0005635,GO:0005654,GO:0005737,GO:0005813,GO:0005819,GO:0005930,GO:0007059,GO:0008022,GO:0008134,GO:0010389,GO:0015031,GO:0016202,GO:0016363,GO:0021591,GO:0030496,GO:0036064,GO:0042803,GO:0045120,GO:0045892,GO:0051310,GO:0070840,GO:0097539	mitotic cell cycle|chromosome, centromeric region|kinetochore|spindle pole|outer kinetochore|kidney development|nucleus|nuclear envelope|nucleoplasm|cytoplasm|centrosome|spindle|axoneme|chromosome segregation|protein C-terminus binding|transcription factor binding|regulation of G2/M transition of mitotic cell cycle|protein transport|regulation of striated muscle tissue development|nuclear matrix|…
Cenpi	243.312	0.29406	3.45936	2.02407	1.01726	0.000541453	0.00173069	Up	1.29025	1.42168	3.56575	3.15041	102920	centromere protein I	GO:0000775,GO:0000776,GO:0005634,GO:0005694,GO:0005829,GO:0016604,GO:0034508	chromosome, centromeric region|kinetochore|nucleus|chromosome|cytosol|nuclear body|centromere complex assembly
Cenpj	136.661	0.434493	4.67333	4.08554	2.03053	2.96357e-06	2.04079e-05	Up	0.512312	0.417216	3.26649	1.41458	219103	centromere protein J	GO:0003713,GO:0005515,GO:0005634,GO:0005654,GO:0005737,GO:0005813,GO:0005814,GO:0005856,GO:0005874,GO:0005886,GO:0007099,GO:0007224,GO:0015631,GO:0019901,GO:0019904,GO:0030954,GO:0036064,GO:0042802,GO:0043015,GO:0044458,GO:0046427,GO:0046599,GO:0046785,GO:0051298,GO:0051301,GO:0060271,GO:0061511,GO:0098534,GO:1902857,GO:1903724,GO:1904951,GO:1905515	transcription coactivator activity|protein binding|nucleus|nucleoplasm|cytoplasm|centrosome|centriole|cytoskeleton|microtubule|plasma membrane|centriole replication|smoothened signaling pathway|tubulin binding|protein kinase binding|protein domain specific binding|astral microtubule nucleation|ciliary basal body|identical protein binding|gamma-tubulin binding|motile cilium assembly|positive regul…
Cenpm	667.243	0.258367	-4.08644	0.48103	-1.0558	4.38038e-05	0.00020339	Down	9.62008	10.525	4.99998	6.79137	66570	centromere protein M	GO:0000775,GO:0000776,GO:0005634,GO:0005694,GO:0005737,GO:0005829	chromosome, centromeric region|kinetochore|nucleus|chromosome|cytoplasm|cytosol
Cenpq	220.902	0.355993	4.59504	3.1076	1.6358	4.32662e-06	2.84564e-05	Up	0.628834	0.633127	3.18409	1.64523	83815	centromere protein Q	GO:0000775,GO:0000776,GO:0005634,GO:0005654,GO:0005694,GO:0015629,GO:0051310,GO:1905342	chromosome, centromeric region|kinetochore|nucleus|nucleoplasm|chromosome|actin cytoskeleton|metaphase plate congression|positive regulation of protein localization to kinetochore
Cenpv	541.079	0.281512	-3.72738	0.483202	-1.0493	0.00019348	0.000714932	Down	21.9541	21.5603	10.0239	15.5055	73139	centromere protein V	GO:0000775,GO:0000776,GO:0001667,GO:0005634,GO:0005654,GO:0005694,GO:0005737,GO:0005829,GO:0005856,GO:0007049,GO:0015630,GO:0016846,GO:0030496,GO:0031508,GO:0031965,GO:0032467,GO:0033044,GO:0034508,GO:0046872,GO:0051233,GO:0051301	chromosome, centromeric region|kinetochore|ameboidal-type cell migration|nucleus|nucleoplasm|chromosome|cytoplasm|cytosol|cytoskeleton|cell cycle|microtubule cytoskeleton|carbon-sulfur lyase activity|midbody|pericentric heterochromatin assembly|nuclear membrane|positive regulation of cytokinesis|regulation of chromosome organization|centromere complex assembly|metal ion binding|spindle midzone|ce…
Cep120	596.611	0.257865	5.35396	2.60376	1.3806	8.60509e-08	9.45365e-07	Up	3.11732	3.38166	12.2658	8.50592	225523	centrosomal protein 120	GO:0000226,GO:0005515,GO:0005737,GO:0005813,GO:0005814,GO:0005856,GO:0007098,GO:0008022,GO:0008283,GO:0010825,GO:0021987,GO:0022008,GO:0022027,GO:0030953,GO:0032880,GO:0032886,GO:0045724,GO:1903724,GO:1904951	microtubule cytoskeleton organization|protein binding|cytoplasm|centrosome|centriole|cytoskeleton|centrosome cycle|protein C-terminus binding|cell population proliferation|positive regulation of centrosome duplication|cerebral cortex development|neurogenesis|interkinetic nuclear migration|astral microtubule organization|regulation of protein localization|regulation of microtubule-based process|po…
Cep128	213.63	0.351295	5.25261	3.59307	1.84522	1.49962e-07	1.5352e-06	Up	0.844182	0.609283	4.0195	2.38962	75216	centrosomal protein 128	GO:0000922,GO:0005737,GO:0005814,GO:0005856,GO:0008104,GO:0120103	spindle pole|cytoplasm|centriole|cytoskeleton|protein localization|centriolar subdistal appendage
Cep135	234.13	0.384685	6.06207	5.03499	2.33199	1.34378e-09	2.60096e-08	Up	0.49682	0.591707	4.7009	2.06815	381644	centrosomal protein 135	GO:0005737,GO:0005813,GO:0005814,GO:0005856,GO:0007099,GO:0008022,GO:0010457,GO:1902857,GO:1904951	cytoplasm|centrosome|centriole|cytoskeleton|centriole replication|protein C-terminus binding|centriole-centriole cohesion|positive regulation of non-motile cilium assembly|positive regulation of establishment of protein localization
Cep152	271.502	0.345858	5.21604	3.49189	1.80401	1.82793e-07	1.80742e-06	Up	1.21029	0.694592	5.0102	3.13892	99100	centrosomal protein 152	GO:0000242,GO:0005515,GO:0005654,GO:0005737,GO:0005813,GO:0005814,GO:0005815,GO:0005856,GO:0007099,GO:0019901,GO:0030030,GO:0051298,GO:0098535,GO:0098536	pericentriolar material|protein binding|nucleoplasm|cytoplasm|centrosome|centriole|microtubule organizing center|cytoskeleton|centriole replication|protein kinase binding|cell projection organization|centrosome duplication|de novo centriole assembly involved in multi-ciliated epithelial cell differentiation|deuterosome
Cep162	238.119	0.369169	6.68242	5.52872	2.46694	2.35026e-11	8.58026e-10	Up	0.382032	0.480771	3.93077	1.95352	382090	centrosomal protein 162	GO:0005515,GO:0005634,GO:0005737,GO:0005813,GO:0005814,GO:0005856,GO:0005874,GO:0005879,GO:0030030,GO:0060271	protein binding|nucleus|cytoplasm|centrosome|centriole|cytoskeleton|microtubule|axonemal microtubule|cell projection organization|cilium assembly
Cep170	476.582	0.331086	6.6026	4.55052	2.18603	4.04003e-11	1.35028e-09	Up	0.571075	0.599054	4.50602	2.06434	545389	centrosomal protein 170	GO:0005515,GO:0005737,GO:0005813,GO:0005814,GO:0005829,GO:0005856,GO:0005874,GO:0072686,GO:0120103	protein binding|cytoplasm|centrosome|centriole|cytosol|cytoskeleton|microtubule|mitotic spindle|centriolar subdistal appendage
Cep192	941.435	0.300911	6.75184	4.08886	2.0317	1.45986e-11	5.73552e-10	Up	1.76896	2.13235	13.2159	6.46916	70799	centrosomal protein 192	GO:0000242,GO:0005737,GO:0005813,GO:0005814,GO:0005829,GO:0007020,GO:0007094,GO:0007099,GO:0009617,GO:0019901,GO:0019902,GO:0046599,GO:0046605,GO:0070201,GO:0071539,GO:0090222,GO:0090307	pericentriolar material|cytoplasm|centrosome|centriole|cytosol|microtubule nucleation|mitotic spindle assembly checkpoint signaling|centriole replication|response to bacterium|protein kinase binding|phosphatase binding|regulation of centriole replication|regulation of centrosome cycle|regulation of establishment of protein localization|protein localization to centrosome|centrosome-templated micro…
Cep290	57.449	0.622896	4.78617	7.89691	2.98129	1.69993e-06	1.24658e-05	Up	0.059551	0.0462122	0.756605	0.274529	216274	centrosomal protein 290	GO:0000226,GO:0000930,GO:0001750,GO:0001822,GO:0005515,GO:0005634,GO:0005737,GO:0005813,GO:0005814,GO:0005829,GO:0005856,GO:0005929,GO:0007163,GO:0007368,GO:0007507,GO:0015031,GO:0030030,GO:0031410,GO:0032391,GO:0032991,GO:0034451,GO:0035869,GO:0036038,GO:0036064,GO:0042802,GO:0042995,GO:0043010,GO:0045494,GO:0045893,GO:0060041,GO:0060271,GO:0070201,GO:0090316,GO:0097711,GO:0120200,GO:0120205,GO:…	microtubule cytoskeleton organization|gamma-tubulin complex|photoreceptor outer segment|kidney development|protein binding|nucleus|cytoplasm|centrosome|centriole|cytosol|cytoskeleton|cilium|establishment or maintenance of cell polarity|determination of left/right symmetry|heart development|protein transport|cell projection organization|cytoplasmic vesicle|photoreceptor connecting cilium|protein-c…
Cep295	396.38	0.34139	6.97344	5.20776	2.38066	3.09281e-12	1.67506e-10	Up	0.565282	0.494373	4.65736	2.14492	319675	centrosomal protein 295	GO:0005737,GO:0005813,GO:0005814,GO:0005829,GO:0005856,GO:0005886,GO:0007099,GO:0008017,GO:0010825,GO:0046599,GO:1901985,GO:1903724,GO:1904951,GO:1990498	cytoplasm|centrosome|centriole|cytosol|cytoskeleton|plasma membrane|centriole replication|microtubule binding|positive regulation of centrosome duplication|regulation of centriole replication|positive regulation of protein acetylation|positive regulation of centriole elongation|positive regulation of establishment of protein localization|mitotic spindle microtubule
Cep350	1047.97	0.295894	6.52238	3.81037	1.92993	6.91992e-11	2.12157e-09	Up	1.34546	1.60018	9.26591	4.58226	74081	centrosomal protein 350	GO:0005515,GO:0005634,GO:0005737,GO:0005813,GO:0005814,GO:0005856,GO:0008017,GO:0034453,GO:0042995,GO:0071539,GO:1905515	protein binding|nucleus|cytoplasm|centrosome|centriole|cytoskeleton|microtubule binding|microtubule anchoring|cell projection|protein localization to centrosome|non-motile cilium assembly
Cep43	214.731	0.335143	4.10421	2.59458	1.3755	4.05691e-05	0.000190032	Up	1.52645	1.62983	6.25105	3.81485	75296	centrosomal protein 43	GO:0005634,GO:0005737,GO:0005813,GO:0005814,GO:0005815,GO:0005856,GO:0006469,GO:0008284,GO:0019901,GO:0030030,GO:0030292,GO:0030307,GO:0030335,GO:0034453,GO:0042803,GO:0042995,GO:0048471	nucleus|cytoplasm|centrosome|centriole|microtubule organizing center|cytoskeleton|negative regulation of protein kinase activity|positive regulation of cell population proliferation|protein kinase binding|cell projection organization|protein tyrosine kinase inhibitor activity|positive regulation of cell growth|positive regulation of cell migration|microtubule anchoring|protein homodimerization ac…
Cep55	535.843	0.30058	6.37162	3.77161	1.91518	1.87043e-10	4.89904e-09	Up	3.16692	4.05456	21.4703	12.0856	74107	centrosomal protein 55	GO:0000281,GO:0005515,GO:0005737,GO:0005813,GO:0005856,GO:0005886,GO:0007049,GO:0014066,GO:0030496,GO:0034451,GO:0042802,GO:0045171,GO:0045184,GO:0051301,GO:0061952,GO:0090543,GO:1904888	mitotic cytokinesis|protein binding|cytoplasm|centrosome|cytoskeleton|plasma membrane|cell cycle|regulation of phosphatidylinositol 3-kinase signaling|midbody|centriolar satellite|identical protein binding|intercellular bridge|establishment of protein localization|cell division|midbody abscission|Flemming body|cranial skeletal system development
Cep57	288.285	0.322153	6.64678	4.41155	2.14128	2.99567e-11	1.05471e-09	Up	1.19475	1.25079	8.34308	4.92413	74360	centrosomal protein 57	GO:0005515,GO:0005634,GO:0005737,GO:0005794,GO:0005813,GO:0005856,GO:0005874,GO:0007286,GO:0008017,GO:0008543,GO:0017134,GO:0034453,GO:0042802,GO:0042803,GO:0043015,GO:0051260	protein binding|nucleus|cytoplasm|Golgi apparatus|centrosome|cytoskeleton|microtubule|spermatid development|microtubule binding|fibroblast growth factor receptor signaling pathway|fibroblast growth factor binding|microtubule anchoring|identical protein binding|protein homodimerization activity|gamma-tubulin binding|protein homooligomerization
Cep57l1	177.372	0.345146	3.5068	2.31395	1.21036	0.000453529	0.00148036	Up	0.904725	0.902226	3.12476	2.00901	103268	centrosomal protein 57-like 1	GO:0005737,GO:0005813,GO:0005856,GO:0005874,GO:0008017,GO:0042802,GO:0043015	cytoplasm|centrosome|cytoskeleton|microtubule|microtubule binding|identical protein binding|gamma-tubulin binding
Cep70	61.2002	0.521324	4.00817	4.25618	2.08956	6.11901e-05	0.000272428	Up	0.0579665	0.0858759	0.438449	0.313585	68121	centrosomal protein 70	GO:0005737,GO:0005813,GO:0005856,GO:0042802,GO:0043015,GO:0060271,GO:0070507	cytoplasm|centrosome|cytoskeleton|identical protein binding|gamma-tubulin binding|cilium assembly|regulation of microtubule cytoskeleton organization
Cep76	549.248	0.253365	4.00245	2.01961	1.01408	6.26907e-05	0.000277652	Up	3.40645	4.02674	10.3557	8.05156	225659	centrosomal protein 76	GO:0005737,GO:0005813,GO:0005814,GO:0005856,GO:0032991,GO:0046599	cytoplasm|centrosome|centriole|cytoskeleton|protein-containing complex|regulation of centriole replication
Cep83	370.68	0.335312	5.69704	3.75883	1.91028	1.21905e-08	1.75748e-07	Up	1.95878	2.76147	14.3958	7.49428	77048	centrosomal protein 83	GO:0005737,GO:0005794,GO:0005814,GO:0005856,GO:0030030,GO:0042802,GO:0048278,GO:0051660,GO:0060271,GO:0071539,GO:0097539	cytoplasm|Golgi apparatus|centriole|cytoskeleton|cell projection organization|identical protein binding|vesicle docking|establishment of centrosome localization|cilium assembly|protein localization to centrosome|ciliary transition fiber
Cep85l	44.785	0.608327	3.52419	4.41943	2.14386	0.000424782	0.00140137	Up	0.114686	0.0593316	0.563653	0.377201	100038725	centrosomal protein 85-like	GO:0000242,GO:0001764,GO:0005737,GO:0005813,GO:0005856	pericentriolar material|neuron migration|cytoplasm|centrosome|cytoskeleton
Cep97	575.886	0.275345	6.1227	3.21731	1.68586	9.20029e-10	1.89516e-08	Up	1.44631	1.46129	7.13087	4.367	74201	centrosomal protein 97	GO:0005737,GO:0005813,GO:0005829,GO:0005856,GO:0030030,GO:0032991,GO:0034451,GO:1901673,GO:1902018	cytoplasm|centrosome|cytosol|cytoskeleton|cell projection organization|protein-containing complex|centriolar satellite|regulation of mitotic spindle assembly|negative regulation of cilium assembly
Cept1	833.386	0.232715	6.20398	2.72028	1.44376	5.50527e-10	1.22093e-08	Up	1.79922	1.8783	6.90253	5.35676	99712	choline/ethanolaminephosphotransferase 1	GO:0004142,GO:0004307,GO:0005634,GO:0005783,GO:0005789,GO:0005794,GO:0006629,GO:0006646,GO:0006656,GO:0008654,GO:0016020,GO:0016021,GO:0016740,GO:0016780,GO:0046872	diacylglycerol cholinephosphotransferase activity|ethanolaminephosphotransferase activity|nucleus|endoplasmic reticulum|endoplasmic reticulum membrane|Golgi apparatus|lipid metabolic process|phosphatidylethanolamine biosynthetic process|phosphatidylcholine biosynthetic process|phospholipid biosynthetic process|membrane|integral component of membrane|transferase activity|phosphotransferase activit…	mmu00440,mmu00564,mmu00565	Phosphonate and phosphinate metabolism|Glycerophospholipid metabolism|Ether lipid metabolism
Cert1	547.917	0.275262	7.24521	3.98432	1.99433	4.31778e-13	3.39274e-11	Up	0.851691	0.91127	5.28536	3.34686	68018	ceramide transporter 1	GO:0000902,GO:0001701,GO:0003007,GO:0005654,GO:0005737,GO:0005739,GO:0005783,GO:0005794,GO:0005829,GO:0006672,GO:0006869,GO:0006936,GO:0007029,GO:0007165,GO:0008283,GO:0008289,GO:0016020,GO:0016301,GO:0034976,GO:0035621,GO:0035627,GO:0042802,GO:0048471,GO:0055088,GO:0070273,GO:0070584,GO:0097001,GO:0120009,GO:0120012,GO:0120017,GO:1902387,GO:1902388	cell morphogenesis|in utero embryonic development|heart morphogenesis|nucleoplasm|cytoplasm|mitochondrion|endoplasmic reticulum|Golgi apparatus|cytosol|ceramide metabolic process|lipid transport|muscle contraction|endoplasmic reticulum organization|signal transduction|cell population proliferation|lipid binding|membrane|kinase activity|response to endoplasmic reticulum stress|ER to Golgi ceramide…
Cetn3	418.469	0.288198	5.03822	2.73588	1.452	4.69889e-07	4.12369e-06	Up	1.22604	1.42387	5.4523	3.46007	12626	centrin 3	GO:0005509,GO:0005634,GO:0005643,GO:0005737,GO:0005813,GO:0005814,GO:0005815,GO:0005856,GO:0007049,GO:0008017,GO:0015031,GO:0031683,GO:0032391,GO:0035869,GO:0036064,GO:0044615,GO:0046872,GO:0051028,GO:0051301,GO:0070390	calcium ion binding|nucleus|nuclear pore|cytoplasm|centrosome|centriole|microtubule organizing center|cytoskeleton|cell cycle|microtubule binding|protein transport|G-protein beta/gamma-subunit complex binding|photoreceptor connecting cilium|ciliary transition zone|ciliary basal body|nuclear pore nuclear basket|metal ion binding|mRNA transport|cell division|transcription export complex 2
Cetn4	52.5191	0.538266	3.14307	3.23061	1.69181	0.00167186	0.00451707	Up	0.979897	1.14376	4.93937	3.47983	207175	centrin 4	GO:0000278,GO:0005509,GO:0005737,GO:0005813,GO:0005814,GO:0005856,GO:0007099,GO:0031683,GO:0032795,GO:0036064	mitotic cell cycle|calcium ion binding|cytoplasm|centrosome|centriole|cytoskeleton|centriole replication|G-protein beta/gamma-subunit complex binding|heterotrimeric G-protein binding|ciliary basal body
Cfap36	261.3	0.356088	3.98668	2.67513	1.41961	6.7003e-05	0.000293207	Up	1.56963	1.53902	6.98111	3.27119	216618	cilia and flagella associated protein 36	GO:0005515,GO:0005634,GO:0005737,GO:0005929,GO:0005930,GO:0031514,GO:0035869,GO:0042995,GO:0047485,GO:0097546	protein binding|nucleus|cytoplasm|cilium|axoneme|motile cilium|ciliary transition zone|cell projection|protein N-terminus binding|ciliary base
Cfap410	231.155	0.316782	-3.32966	0.481372	-1.05477	0.000869528	0.00258247	Down	7.44373	7.57457	3.6875	5.10809	67884	cilia and flagella associated protein 410	GO:0001750,GO:0005737,GO:0005739,GO:0005829,GO:0005856,GO:0005886,GO:0006974,GO:0007010,GO:0007224,GO:0008360,GO:0030030,GO:0032391,GO:0036064,GO:0042769,GO:0042995,GO:0043231,GO:0060271,GO:0097733	photoreceptor outer segment|cytoplasm|mitochondrion|cytosol|cytoskeleton|plasma membrane|cellular response to DNA damage stimulus|cytoskeleton organization|smoothened signaling pathway|regulation of cell shape|cell projection organization|photoreceptor connecting cilium|ciliary basal body|DNA damage response, detection of DNA damage|cell projection|intracellular membrane-bounded organelle|cilium …
Cfap97	201.4	0.428658	5.19484	4.68097	2.22681	2.04897e-07	1.99471e-06	Up	0.403086	0.630963	4.33393	1.662	66756	cilia and flagella associated protein 97
Cflar	918.815	0.29102	4.95775	2.71849	1.4428	7.13149e-07	5.91714e-06	Up	2.58196	3.08724	12.5275	6.47635	12633	CASP8 and FADD-like apoptosis regulator	GO:0002020,GO:0004197,GO:0005123,GO:0005515,GO:0005737,GO:0006508,GO:0006915,GO:0006919,GO:0007519,GO:0008047,GO:0008234,GO:0009617,GO:0010667,GO:0010976,GO:0014732,GO:0014842,GO:0014866,GO:0016504,GO:0031264,GO:0031265,GO:0033574,GO:0042060,GO:0042981,GO:0043066,GO:0043154,GO:0043403,GO:0044877,GO:0045121,GO:0051092,GO:0060544,GO:0060546,GO:0070374,GO:0071732,GO:0072126,GO:0097153,GO:0097199,GO:…	protease binding|cysteine-type endopeptidase activity|death receptor binding|protein binding|cytoplasm|proteolysis|apoptotic process|activation of cysteine-type endopeptidase activity involved in apoptotic process|skeletal muscle tissue development|enzyme activator activity|cysteine-type peptidase activity|response to bacterium|negative regulation of cardiac muscle cell apoptotic process|positive…	mmu04064,mmu04140,mmu04210,mmu04217,mmu04668,mmu05142,mmu05160	NF-kappa B signaling pathway|Autophagy - animal|Apoptosis|Necroptosis|TNF signaling pathway|Chagas disease|Hepatitis C
Cgas	109.355	0.384201	3.09	2.27707	1.18718	0.00200156	0.0052798	Up	0.738092	0.740366	2.10199	2.01096	214763	cyclic GMP-AMP synthase	GO:0000166,GO:0002218,GO:0002230,GO:0002376,GO:0002637,GO:0003677,GO:0003682,GO:0003690,GO:0005515,GO:0005524,GO:0005525,GO:0005546,GO:0005634,GO:0005737,GO:0005829,GO:0005886,GO:0006281,GO:0006974,GO:0008289,GO:0008340,GO:0010753,GO:0016020,GO:0016740,GO:0016779,GO:0032479,GO:0032481,GO:0035861,GO:0038001,GO:0043950,GO:0045087,GO:0046872,GO:0050776,GO:0050863,GO:0051607,GO:0061501,GO:0071360,GO:…	nucleotide binding|activation of innate immune response|positive regulation of defense response to virus by host|immune system process|regulation of immunoglobulin production|DNA binding|chromatin binding|double-stranded DNA binding|protein binding|ATP binding|GTP binding|phosphatidylinositol-4,5-bisphosphate binding|nucleus|cytoplasm|cytosol|plasma membrane|DNA repair|cellular response to DNA da…	mmu04623,mmu05163,mmu05168,mmu05170,mmu05171	Cytosolic DNA-sensing pathway|Human cytomegalovirus infection|Herpes simplex virus 1 infection|Human immunodeficiency virus 1 infection|Coronavirus disease - COVID-19
Chchd10	109.262	0.400344	-2.86817	0.45117	-1.14826	0.00412849	0.009862	Down	4.61961	4.17234	2.00219	2.82181	103172	coiled-coil-helix-coiled-coil-helix domain containing 10	GO:0005515,GO:0005634,GO:0005739,GO:0005758,GO:0006119,GO:0007005,GO:0030322,GO:0031930,GO:0051457,GO:0061617,GO:0065003,GO:0090144,GO:0099558,GO:1901030,GO:1903109,GO:1903852	protein binding|nucleus|mitochondrion|mitochondrial intermembrane space|oxidative phosphorylation|mitochondrion organization|stabilization of membrane potential|mitochondria-nucleus signaling pathway|maintenance of protein location in nucleus|MICOS complex|protein-containing complex assembly|mitochondrial nucleoid organization|maintenance of synapse structure|positive regulation of mitochondrial …	mmu05014	Amyotrophic lateral sclerosis
Chchd6	235.416	0.304201	-3.99553	0.43064	-1.21545	6.45489e-05	0.000284077	Down	13.3212	13.1566	6.25528	7.63648	66098	coiled-coil-helix-coiled-coil-helix domain containing 6	GO:0005739,GO:0005743,GO:0005829,GO:0006974,GO:0016020,GO:0042407,GO:0061617	mitochondrion|mitochondrial inner membrane|cytosol|cellular response to DNA damage stimulus|membrane|cristae formation|MICOS complex
Chd1	784.012	0.322621	5.59516	3.49457	1.80511	2.20422e-08	2.88665e-07	Up	1.5721	2.14523	11.0094	5.04453	12648	chromodomain helicase DNA binding protein 1	GO:0000166,GO:0003677,GO:0003678,GO:0003682,GO:0004386,GO:0005524,GO:0005634,GO:0005737,GO:0006325,GO:0006333,GO:0006338,GO:0016569,GO:0016787,GO:0035064,GO:0043923	nucleotide binding|DNA binding|DNA helicase activity|chromatin binding|helicase activity|ATP binding|nucleus|cytoplasm|chromatin organization|chromatin assembly or disassembly|chromatin remodeling|covalent chromatin modification|hydrolase activity|methylated histone binding|positive regulation by host of viral transcription
Chd2	1200.8	0.304999	5.26922	3.04641	1.60711	1.37004e-07	1.42094e-06	Up	2.75077	3.17387	15.3241	6.96522	244059	chromodomain helicase DNA binding protein 2	GO:0000166,GO:0000978,GO:0003677,GO:0003678,GO:0004386,GO:0005515,GO:0005524,GO:0005634,GO:0006325,GO:0006974,GO:0007517,GO:0016787,GO:0042393,GO:0060218	nucleotide binding|RNA polymerase II cis-regulatory region sequence-specific DNA binding|DNA binding|DNA helicase activity|helicase activity|protein binding|ATP binding|nucleus|chromatin organization|cellular response to DNA damage stimulus|muscle organ development|hydrolase activity|histone binding|hematopoietic stem cell differentiation
Chd6	491.892	0.321276	4.89007	2.97124	1.57106	1.008e-06	7.9915e-06	Up	1.05631	1.03892	5.21428	2.46184	71389	chromodomain helicase DNA binding protein 6	GO:0000166,GO:0001221,GO:0003677,GO:0003678,GO:0004386,GO:0005524,GO:0005634,GO:0005654,GO:0006325,GO:0008094,GO:0016787,GO:0036091	nucleotide binding|transcription coregulator binding|DNA binding|DNA helicase activity|helicase activity|ATP binding|nucleus|nucleoplasm|chromatin organization|ATPase, acting on DNA|hydrolase activity|positive regulation of transcription from RNA polymerase II promoter in response to oxidative stress
Chd7	709.309	0.282889	5.79162	3.11317	1.63838	6.97104e-09	1.08702e-07	Up	1.52742	1.33383	7.02567	3.92791	320790	chromodomain helicase DNA binding protein 7	GO:0000166,GO:0000978,GO:0001501,GO:0001568,GO:0001701,GO:0001974,GO:0003007,GO:0003222,GO:0003226,GO:0003677,GO:0003678,GO:0004386,GO:0005515,GO:0005524,GO:0005634,GO:0005654,GO:0005730,GO:0006325,GO:0006338,GO:0006364,GO:0007417,GO:0007512,GO:0007605,GO:0007626,GO:0007628,GO:0008015,GO:0009617,GO:0010880,GO:0016787,GO:0021545,GO:0021553,GO:0021772,GO:0030217,GO:0030540,GO:0035116,GO:0035904,GO:…	nucleotide binding|RNA polymerase II cis-regulatory region sequence-specific DNA binding|skeletal system development|blood vessel development|in utero embryonic development|blood vessel remodeling|heart morphogenesis|ventricular trabecula myocardium morphogenesis|right ventricular compact myocardium morphogenesis|DNA binding|DNA helicase activity|helicase activity|protein binding|ATP binding|nucl…
Chd8	1900.99	0.237087	5.32071	2.3974	1.26147	1.03365e-07	1.10889e-06	Up	4.94644	5.22662	18.1746	11.791	67772	chromodomain helicase DNA binding protein 8	GO:0000122,GO:0000166,GO:0001701,GO:0001964,GO:0002039,GO:0003677,GO:0003678,GO:0003682,GO:0004386,GO:0005515,GO:0005524,GO:0005634,GO:0005654,GO:0006325,GO:0007420,GO:0007616,GO:0008013,GO:0008094,GO:0010468,GO:0016055,GO:0016787,GO:0030178,GO:0032991,GO:0035064,GO:0035176,GO:0042393,GO:0043044,GO:0043066,GO:0045892,GO:0045893,GO:0045944,GO:0045945,GO:0048565,GO:0060134,GO:0070016,GO:0071339,GO:…	negative regulation of transcription by RNA polymerase II|nucleotide binding|in utero embryonic development|startle response|p53 binding|DNA binding|DNA helicase activity|chromatin binding|helicase activity|protein binding|ATP binding|nucleus|nucleoplasm|chromatin organization|brain development|long-term memory|beta-catenin binding|ATPase, acting on DNA|regulation of gene expression|Wnt signaling…	mmu04310	Wnt signaling pathway
Chd9	786.344	0.304871	3.85947	2.2605	1.17664	0.000113631	0.000457856	Up	0.553071	0.70461	2.34697	1.16168	109151	chromodomain helicase DNA binding protein 9	GO:0000166,GO:0003677,GO:0003678,GO:0004386,GO:0005524,GO:0005634,GO:0005654,GO:0005737,GO:0005829,GO:0006325,GO:0016787	nucleotide binding|DNA binding|DNA helicase activity|helicase activity|ATP binding|nucleus|nucleoplasm|cytoplasm|cytosol|chromatin organization|hydrolase activity
Chek1	168.393	0.349364	6.35676	4.66158	2.22082	2.06057e-10	5.31492e-09	Up	0.627698	0.676305	4.26049	3.19181	12649	checkpoint kinase 1	GO:0000077,GO:0000086,GO:0000166,GO:0000781,GO:0000785,GO:0000794,GO:0001833,GO:0004672,GO:0004674,GO:0005515,GO:0005524,GO:0005634,GO:0005654,GO:0005657,GO:0005694,GO:0005737,GO:0005813,GO:0005856,GO:0006281,GO:0006468,GO:0006915,GO:0006974,GO:0006975,GO:0006997,GO:0007049,GO:0007093,GO:0007095,GO:0010468,GO:0010569,GO:0010767,GO:0010972,GO:0016301,GO:0016310,GO:0016740,GO:0018107,GO:0019904,GO:…	DNA damage checkpoint signaling|G2/M transition of mitotic cell cycle|nucleotide binding|chromosome, telomeric region|chromatin|condensed nuclear chromosome|inner cell mass cell proliferation|protein kinase activity|protein serine/threonine kinase activity|protein binding|ATP binding|nucleus|nucleoplasm|replication fork|chromosome|cytoplasm|centrosome|cytoskeleton|DNA repair|protein phosphorylati…	mmu04110,mmu04115,mmu04218,mmu05166,mmu05170,mmu05203	Cell cycle|p53 signaling pathway|Cellular senescence|Human T-cell leukemia virus 1 infection|Human immunodeficiency virus 1 infection|Viral carcinogenesis
Chm	401.211	0.357432	6.67579	5.22758	2.38614	2.45911e-11	8.92272e-10	Up	0.995473	1.30478	10.3887	4.47699	12662	choroidermia (RAB escort protein 1)	GO:0001568,GO:0005092,GO:0005096,GO:0005634,GO:0005737,GO:0005829,GO:0005968,GO:0006612,GO:0006886,GO:0007264,GO:0016192,GO:0018344,GO:0031267,GO:0044877	blood vessel development|GDP-dissociation inhibitor activity|GTPase activator activity|nucleus|cytoplasm|cytosol|Rab-protein geranylgeranyltransferase complex|protein targeting to membrane|intracellular protein transport|small GTPase mediated signal transduction|vesicle-mediated transport|protein geranylgeranylation|small GTPase binding|protein-containing complex binding
Chml	88.4834	0.471103	4.74436	4.7079	2.23508	2.09166e-06	1.49864e-05	Up	0.262177	0.198012	1.71872	0.942955	12663	choroideremia-like	GO:0005092,GO:0005096,GO:0005634,GO:0005654,GO:0005737,GO:0005829,GO:0005968,GO:0006886,GO:0007264,GO:0016192,GO:0018344,GO:0031267	GDP-dissociation inhibitor activity|GTPase activator activity|nucleus|nucleoplasm|cytoplasm|cytosol|Rab-protein geranylgeranyltransferase complex|intracellular protein transport|small GTPase mediated signal transduction|vesicle-mediated transport|protein geranylgeranylation|small GTPase binding
Chmp1b	754.579	0.273798	5.88833	3.0572	1.61221	3.90119e-09	6.60315e-08	Up	6.39733	6.92621	31.6392	18.4784	67064	charged multivesicular body protein 1B	GO:0000815,GO:0005654,GO:0005737,GO:0005768,GO:0005771,GO:0006997,GO:0007034,GO:0007049,GO:0007080,GO:0010008,GO:0010824,GO:0015031,GO:0016020,GO:0019904,GO:0030117,GO:0030496,GO:0032509,GO:0039702,GO:0042802,GO:0045184,GO:0045324,GO:0051301,GO:0061952,GO:1901673	ESCRT III complex|nucleoplasm|cytoplasm|endosome|multivesicular body|nucleus organization|vacuolar transport|cell cycle|mitotic metaphase plate congression|endosome membrane|regulation of centrosome duplication|protein transport|membrane|protein domain specific binding|membrane coat|midbody|endosome transport via multivesicular body sorting pathway|viral budding via host ESCRT complex|identical p…	mmu04144,mmu04217	Endocytosis|Necroptosis
Chmp5	671.89	0.240392	4.21293	2.01776	1.01275	2.52079e-05	0.000127179	Up	15.402	14.0234	41.1452	31.5698	76959	charged multivesicular body protein 5	GO:0001919,GO:0005634,GO:0005737,GO:0005768,GO:0005771,GO:0005829,GO:0006900,GO:0006997,GO:0007034,GO:0007040,GO:0007080,GO:0008333,GO:0010824,GO:0015031,GO:0016020,GO:0032511,GO:0046755,GO:0061763,GO:0061952,GO:0071222,GO:0071225,GO:0071985,GO:1901673	regulation of receptor recycling|nucleus|cytoplasm|endosome|multivesicular body|cytosol|vesicle budding from membrane|nucleus organization|vacuolar transport|lysosome organization|mitotic metaphase plate congression|endosome to lysosome transport|regulation of centrosome duplication|protein transport|membrane|late endosome to vacuole transport via multivesicular body sorting pathway|viral budding…	mmu04144,mmu04217	Endocytosis|Necroptosis
Chn2	121.164	0.380934	-5.68456	0.222914	-2.16544	1.3115e-08	1.87481e-07	Down	0.65997	0.669063	0.184033	0.177921	69993	chimerin 2	GO:0005096,GO:0007165,GO:0016020,GO:0035556,GO:0043087,GO:0043547,GO:0045202,GO:0046872	GTPase activator activity|signal transduction|membrane|intracellular signal transduction|regulation of GTPase activity|positive regulation of GTPase activity|synapse|metal ion binding
Chordc1	678.969	0.297094	5.8623	3.34419	1.74166	4.5649e-09	7.55404e-08	Up	5.62601	7.20447	34.3153	18.5777	66917	cysteine and histidine-rich domain (CHORD)-containing, zinc-binding protein 1	GO:0005509,GO:0005515,GO:0005524,GO:0008270,GO:0010824,GO:0043531,GO:0046872,GO:0051298,GO:0051879,GO:0061077,GO:1900034,GO:2000299	calcium ion binding|protein binding|ATP binding|zinc ion binding|regulation of centrosome duplication|ADP binding|metal ion binding|centrosome duplication|Hsp90 protein binding|chaperone-mediated protein folding|regulation of cellular response to heat|negative regulation of Rho-dependent protein serine/threonine kinase activity
Chst2	217.961	0.32159	-7.86437	0.173247	-2.5291	3.7097e-15	8.30484e-13	Down	2.67506	2.71665	0.514416	0.624604	54371	carbohydrate sulfotransferase 2	GO:0000139,GO:0001517,GO:0005654,GO:0005794,GO:0005802,GO:0005829,GO:0005975,GO:0006044,GO:0006790,GO:0006954,GO:0008146,GO:0016020,GO:0016021,GO:0016740	Golgi membrane|N-acetylglucosamine 6-O-sulfotransferase activity|nucleoplasm|Golgi apparatus|trans-Golgi network|cytosol|carbohydrate metabolic process|N-acetylglucosamine metabolic process|sulfur compound metabolic process|inflammatory response|sulfotransferase activity|membrane|integral component of membrane|transferase activity	mmu00533	Glycosaminoglycan biosynthesis - keratan sulfate
Chuk	699.997	0.265056	7.23928	3.78112	1.91882	4.51083e-13	3.45297e-11	Up	2.54609	2.75679	15.0649	9.57755	12675	conserved helix-loop-helix ubiquitous kinase	GO:0000166,GO:0002011,GO:0004672,GO:0004674,GO:0005515,GO:0005524,GO:0005634,GO:0005654,GO:0005737,GO:0005829,GO:0006468,GO:0007249,GO:0007252,GO:0007266,GO:0007595,GO:0008384,GO:0008385,GO:0009898,GO:0010033,GO:0016301,GO:0016310,GO:0016740,GO:0018105,GO:0030316,GO:0032088,GO:0032496,GO:0032727,GO:0033209,GO:0033598,GO:0034614,GO:0035631,GO:0035994,GO:0038061,GO:0042475,GO:0042803,GO:0043123,GO:…	nucleotide binding|morphogenesis of an epithelial sheet|protein kinase activity|protein serine/threonine kinase activity|protein binding|ATP binding|nucleus|nucleoplasm|cytoplasm|cytosol|protein phosphorylation|I-kappaB kinase/NF-kappaB signaling|I-kappaB phosphorylation|Rho protein signal transduction|lactation|IkappaB kinase activity|IkappaB kinase complex|cytoplasmic side of plasma membrane|re…	mmu01523,mmu04010,mmu04014,mmu04062,mmu04064,mmu04068,mmu04150,mmu04151,mmu04210,mmu04380,mmu04620,mmu04621,mmu04622,mmu04623,mmu04625,mmu04657,mmu04658,mmu04659,mmu04660,mmu04662,mmu04668,mmu04920,mmu05010,mmu05132,mmu05135,mmu05142,mmu05145,mmu05160,mmu05161,mmu05162,mmu05163,mmu05164,mmu05165,mmu05166,mmu05167,mmu05168,mmu05169,mmu05170,mmu05171,mmu05200,mmu05212,mmu05215,mmu05220,mmu05221,mmu…	Antifolate resistance|MAPK signaling pathway|Ras signaling pathway|Chemokine signaling pathway|NF-kappa B signaling pathway|FoxO signaling pathway|mTOR signaling pathway|PI3K-Akt signaling pathway|Apoptosis|Osteoclast differentiation|Toll-like receptor signaling pathway|NOD-like receptor signaling pathway|RIG-I-like receptor signaling pathway|Cytosolic DNA-sensing pathway|C-type lectin receptor s…
Cibar1	267.993	0.324483	3.5891	2.24171	1.1646	0.000331816	0.00114215	Up	3.73761	2.21487	9.17201	7.13093	68099	CBY1 interacting BAR domain containing 1	GO:0005515,GO:0005543,GO:0005634,GO:0005737,GO:0005743,GO:0005814,GO:0005856,GO:0005929,GO:0007007,GO:0030030,GO:0035108,GO:0035869,GO:0036064,GO:0042995,GO:0045880,GO:0060271,GO:0061024,GO:0097546	protein binding|phospholipid binding|nucleus|cytoplasm|mitochondrial inner membrane|centriole|cytoskeleton|cilium|inner mitochondrial membrane organization|cell projection organization|limb morphogenesis|ciliary transition zone|ciliary basal body|cell projection|positive regulation of smoothened signaling pathway|cilium assembly|membrane organization|ciliary base
Cip2a	428.761	0.338546	6.91839	5.07072	2.34219	4.56805e-12	2.26778e-10	Up	1.42258	1.76498	13.593	6.36315	224171	cell proliferation regulating inhibitor of protein phosphatase 2A	GO:0005737,GO:0005829,GO:0005886,GO:0007283,GO:0016020,GO:0016021,GO:0042803,GO:2000179	cytoplasm|cytosol|plasma membrane|spermatogenesis|membrane|integral component of membrane|protein homodimerization activity|positive regulation of neural precursor cell proliferation
Cir1	151.052	0.414877	3.51273	2.74604	1.45735	0.000443526	0.00145331	Up	1.91585	1.84428	8.89351	3.84427	66935	corepressor interacting with RBPJ, 1	GO:0000122,GO:0001701,GO:0003714,GO:0005515,GO:0005634,GO:0005737,GO:0005813,GO:0005856,GO:0006397,GO:0008380,GO:0016607,GO:0019901,GO:0032991,GO:0042826,GO:0044877,GO:0045892	negative regulation of transcription by RNA polymerase II|in utero embryonic development|transcription corepressor activity|protein binding|nucleus|cytoplasm|centrosome|cytoskeleton|mRNA processing|RNA splicing|nuclear speck|protein kinase binding|protein-containing complex|histone deacetylase binding|protein-containing complex binding|negative regulation of transcription, DNA-templated	mmu04330,mmu05169	Notch signaling pathway|Epstein-Barr virus infection
Ckap2	336.338	0.319911	5.35154	3.27618	1.71202	8.72091e-08	9.56318e-07	Up	2.1507	2.76781	12.5942	7.25019	80986	cytoskeleton associated protein 2	GO:0000281,GO:0005737,GO:0005813,GO:0005829,GO:0005856,GO:0005874,GO:0006915,GO:0007026,GO:0007049,GO:0015630,GO:0045944	mitotic cytokinesis|cytoplasm|centrosome|cytosol|cytoskeleton|microtubule|apoptotic process|negative regulation of microtubule depolymerization|cell cycle|microtubule cytoskeleton|positive regulation of transcription by RNA polymerase II
Ckap2l	496.741	0.2858	5.02513	2.70603	1.43618	5.03104e-07	4.36674e-06	Up	3.28408	4.19074	15.2211	9.65817	70466	cytoskeleton associated protein 2-like	GO:0005737,GO:0005813,GO:0005829,GO:0005856,GO:0072686	cytoplasm|centrosome|cytosol|cytoskeleton|mitotic spindle
Ckap5	1029.97	0.310807	7.23458	4.75208	2.24856	4.66964e-13	3.55162e-11	Up	0.823052	1.01942	7.40909	3.40591	75786	cytoskeleton associated protein 5	GO:0000775,GO:0000776,GO:0000922,GO:0000930,GO:0002181,GO:0005694,GO:0005730,GO:0005737,GO:0005813,GO:0005856,GO:0005886,GO:0007049,GO:0007051,GO:0007052,GO:0007098,GO:0007626,GO:0008017,GO:0008542,GO:0010609,GO:0022618,GO:0030425,GO:0030951,GO:0032289,GO:0032991,GO:0035371,GO:0043021,GO:0043204,GO:0045807,GO:0046785,GO:0046959,GO:0051298,GO:0051301,GO:0060079,GO:0060291,GO:0061863,GO:0071598,GO:…	chromosome, centromeric region|kinetochore|spindle pole|gamma-tubulin complex|cytoplasmic translation|chromosome|nucleolus|cytoplasm|centrosome|cytoskeleton|plasma membrane|cell cycle|spindle organization|mitotic spindle organization|centrosome cycle|locomotory behavior|microtubule binding|visual learning|mRNA localization resulting in posttranscriptional regulation of gene expression|ribonucleop…
Clasp2	647.331	0.249877	6.81561	3.25592	1.70307	9.3863e-12	3.92142e-10	Up	0.842992	0.903438	4.03712	2.93796	76499	CLIP associating protein 2	GO:0000226,GO:0000775,GO:0000776,GO:0002162,GO:0005515,GO:0005694,GO:0005737,GO:0005794,GO:0005802,GO:0005815,GO:0005829,GO:0005856,GO:0005874,GO:0005876,GO:0005881,GO:0005886,GO:0005925,GO:0005938,GO:0006903,GO:0007020,GO:0007026,GO:0007030,GO:0007049,GO:0007052,GO:0007163,GO:0008017,GO:0010458,GO:0010470,GO:0010634,GO:0010717,GO:0015630,GO:0016020,GO:0016477,GO:0030516,GO:0031023,GO:0031110,GO:…	microtubule cytoskeleton organization|chromosome, centromeric region|kinetochore|dystroglycan binding|protein binding|chromosome|cytoplasm|Golgi apparatus|trans-Golgi network|microtubule organizing center|cytosol|cytoskeleton|microtubule|spindle microtubule|cytoplasmic microtubule|plasma membrane|focal adhesion|cell cortex|vesicle targeting|microtubule nucleation|negative regulation of microtubul…
Clcn3	1317.91	0.289371	6.1884	3.45994	1.79075	6.0776e-10	1.33292e-08	Up	2.86429	2.36956	14.9055	7.39358	12725	chloride channel, voltage-sensitive 3	GO:0000166,GO:0005216,GO:0005244,GO:0005247,GO:0005254,GO:0005524,GO:0005764,GO:0005765,GO:0005768,GO:0005769,GO:0005770,GO:0005794,GO:0005886,GO:0005887,GO:0006811,GO:0006821,GO:0006911,GO:0008021,GO:0008344,GO:0009897,GO:0010008,GO:0012506,GO:0015297,GO:0015299,GO:0016020,GO:0016021,GO:0016324,GO:0030141,GO:0030165,GO:0030285,GO:0031410,GO:0031901,GO:0031902,GO:0035249,GO:0042581,GO:0043231,GO:…	nucleotide binding|ion channel activity|voltage-gated ion channel activity|voltage-gated chloride channel activity|chloride channel activity|ATP binding|lysosome|lysosomal membrane|endosome|early endosome|late endosome|Golgi apparatus|plasma membrane|integral component of plasma membrane|ion transport|chloride transport|phagocytosis, engulfment|synaptic vesicle|adult locomotory behavior|external …	mmu04613	Neutrophil extracellular trap formation
Clcn4	859.375	0.264905	4.47245	2.27328	1.18478	7.73281e-06	4.65972e-05	Up	4.46842	4.70984	16.0676	9.59343	12727	chloride channel, voltage-sensitive 4	GO:0000166,GO:0005247,GO:0005524,GO:0005764,GO:0005765,GO:0005768,GO:0005769,GO:0005783,GO:0005789,GO:0005794,GO:0005887,GO:0006811,GO:0006821,GO:0008021,GO:0010008,GO:0015297,GO:0015299,GO:0016020,GO:0016021,GO:0055037,GO:0055085,GO:0097546,GO:1905515	nucleotide binding|voltage-gated chloride channel activity|ATP binding|lysosome|lysosomal membrane|endosome|early endosome|endoplasmic reticulum|endoplasmic reticulum membrane|Golgi apparatus|integral component of plasma membrane|ion transport|chloride transport|synaptic vesicle|endosome membrane|antiporter activity|solute:proton antiporter activity|membrane|integral component of membrane|recycli…	mmu04613	Neutrophil extracellular trap formation
Clcn5	359.908	0.278877	4.68165	2.47187	1.3056	2.84581e-06	1.97344e-05	Up	1.09335	0.897404	3.4534	2.57204	12728	chloride channel, voltage-sensitive 5	GO:0000166,GO:0005247,GO:0005254,GO:0005524,GO:0005768,GO:0005769,GO:0005794,GO:0005829,GO:0005886,GO:0005887,GO:0006811,GO:0006821,GO:0006897,GO:0008021,GO:0015297,GO:0015299,GO:0016020,GO:0016021,GO:0042802,GO:0045177,GO:0055085	nucleotide binding|voltage-gated chloride channel activity|chloride channel activity|ATP binding|endosome|early endosome|Golgi apparatus|cytosol|plasma membrane|integral component of plasma membrane|ion transport|chloride transport|endocytosis|synaptic vesicle|antiporter activity|solute:proton antiporter activity|membrane|integral component of membrane|identical protein binding|apical part of cel…	mmu04613	Neutrophil extracellular trap formation
Clec2i	225.864	0.365454	5.05561	3.59899	1.84759	4.29014e-07	3.81007e-06	Up	1.96946	1.75063	11.0932	5.39654	93675	C-type lectin domain family 2, member i	GO:0001765,GO:0004888,GO:0005515,GO:0005886,GO:0009897,GO:0009986,GO:0016020,GO:0016021,GO:0030246,GO:0030833,GO:0032663,GO:0042129,GO:0043113,GO:0045671,GO:0046703,GO:0050852,GO:2000522	membrane raft assembly|transmembrane signaling receptor activity|protein binding|plasma membrane|external side of plasma membrane|cell surface|membrane|integral component of membrane|carbohydrate binding|regulation of actin filament polymerization|regulation of interleukin-2 production|regulation of T cell proliferation|receptor clustering|negative regulation of osteoclast differentiation|natural…
Clgn	158.917	0.351691	4.53209	3.01863	1.59389	5.84038e-06	3.67619e-05	Up	1.16709	0.828888	3.97388	3.38532	12745	calmegin	GO:0005509,GO:0005515,GO:0005635,GO:0005783,GO:0005789,GO:0006457,GO:0007275,GO:0007283,GO:0007338,GO:0007339,GO:0016020,GO:0016021,GO:0030154,GO:0030968,GO:0044183,GO:0051082,GO:0051321,GO:0065003	calcium ion binding|protein binding|nuclear envelope|endoplasmic reticulum|endoplasmic reticulum membrane|protein folding|multicellular organism development|spermatogenesis|single fertilization|binding of sperm to zona pellucida|membrane|integral component of membrane|cell differentiation|endoplasmic reticulum unfolded protein response|protein folding chaperone|unfolded protein binding|meiotic ce…
Clip1	1173.02	0.301753	4.60057	2.61758	1.38823	4.2134e-06	2.78662e-05	Up	2.97902	3.79746	14.8177	7.08529	56430	CAP-GLY domain containing linker protein 1	GO:0001578,GO:0005515,GO:0005634,GO:0005635,GO:0005737,GO:0005813,GO:0005856,GO:0005874,GO:0008017,GO:0008270,GO:0015630,GO:0015631,GO:0016020,GO:0031116,GO:0031122,GO:0031410,GO:0035371,GO:0042802,GO:0042995,GO:0044354,GO:0044861,GO:0046872,GO:0051010	microtubule bundle formation|protein binding|nucleus|nuclear envelope|cytoplasm|centrosome|cytoskeleton|microtubule|microtubule binding|zinc ion binding|microtubule cytoskeleton|tubulin binding|membrane|positive regulation of microtubule polymerization|cytoplasmic microtubule organization|cytoplasmic vesicle|microtubule plus-end|identical protein binding|cell projection|macropinosome|protein tran…	mmu04150	mTOR signaling pathway
Clip3	371.911	0.271321	-3.98985	0.4722	-1.08253	6.61162e-05	0.0002899	Down	7.58519	6.06258	3.74776	4.10341	76686	CAP-GLY domain containing linker protein 3	GO:0001934,GO:0005515,GO:0005634,GO:0005737,GO:0005794,GO:0005802,GO:0005886,GO:0008017,GO:0010828,GO:0016020,GO:0018230,GO:0031115,GO:0031122,GO:0031901,GO:0032588,GO:0035371,GO:0035594,GO:0043065,GO:0044091,GO:0045121,GO:0045444,GO:0045807,GO:0051010,GO:0055038,GO:0098840,GO:1903078	positive regulation of protein phosphorylation|protein binding|nucleus|cytoplasm|Golgi apparatus|trans-Golgi network|plasma membrane|microtubule binding|positive regulation of glucose transmembrane transport|membrane|peptidyl-L-cysteine S-palmitoylation|negative regulation of microtubule polymerization|cytoplasmic microtubule organization|early endosome membrane|trans-Golgi network membrane|micro…
Clk1	697.992	0.34214	6.85026	5.07619	2.34375	7.37176e-12	3.3131e-10	Up	5.15505	6.21148	50.9128	20.4584	12747	CDC-like kinase 1	GO:0000166,GO:0004672,GO:0004674,GO:0004712,GO:0004713,GO:0005515,GO:0005524,GO:0005634,GO:0005737,GO:0006468,GO:0016301,GO:0016310,GO:0016740,GO:0018105,GO:0018107,GO:0018108,GO:0043484,GO:0046777	nucleotide binding|protein kinase activity|protein serine/threonine kinase activity|protein serine/threonine/tyrosine kinase activity|protein tyrosine kinase activity|protein binding|ATP binding|nucleus|cytoplasm|protein phosphorylation|kinase activity|phosphorylation|transferase activity|peptidyl-serine phosphorylation|peptidyl-threonine phosphorylation|peptidyl-tyrosine phosphorylation|regulati…	mmu05134	Legionellosis
Clk4	335.076	0.337095	6.84064	4.9449	2.30594	7.8841e-12	3.46462e-10	Up	1.20306	1.14538	9.54403	4.76155	12750	CDC like kinase 4	GO:0000166,GO:0004672,GO:0004674,GO:0004712,GO:0004713,GO:0005524,GO:0005634,GO:0006468,GO:0016301,GO:0016310,GO:0016740,GO:0018108,GO:0043484,GO:0046777	nucleotide binding|protein kinase activity|protein serine/threonine kinase activity|protein serine/threonine/tyrosine kinase activity|protein tyrosine kinase activity|ATP binding|nucleus|protein phosphorylation|kinase activity|phosphorylation|transferase activity|peptidyl-tyrosine phosphorylation|regulation of RNA splicing|protein autophosphorylation	mmu05134	Legionellosis
Cln6	1715.18	0.21833	-4.65897	0.494076	-1.01719	3.17802e-06	2.1727e-05	Down	49.3047	47.8258	26.5479	31.8901	76524	ceroid-lipofuscinosis, neuronal 6	GO:0001573,GO:0005730,GO:0005769,GO:0005783,GO:0005788,GO:0007040,GO:0007042,GO:0007601,GO:0008203,GO:0016020,GO:0030203,GO:0031987,GO:0035727,GO:0042803,GO:0043231,GO:0044265,GO:0045121,GO:0045862,GO:0120146	ganglioside metabolic process|nucleolus|early endosome|endoplasmic reticulum|endoplasmic reticulum lumen|lysosome organization|lysosomal lumen acidification|visual perception|cholesterol metabolic process|membrane|glycosaminoglycan metabolic process|locomotion involved in locomotory behavior|lysophosphatidic acid binding|protein homodimerization activity|intracellular membrane-bounded organelle|c…
Clnk	398.992	0.264445	8.02653	4.35472	2.12258	1.00266e-15	3.21527e-13	Up	0.960738	1.07539	5.68066	5.16513	27278	cytokine-dependent hematopoietic cell linker	GO:0002729,GO:0005515,GO:0005737,GO:0006955,GO:0007169,GO:0010941,GO:0032815,GO:0032991,GO:0035556,GO:0042629,GO:0043303,GO:0044877	positive regulation of natural killer cell cytokine production|protein binding|cytoplasm|immune response|transmembrane receptor protein tyrosine kinase signaling pathway|regulation of cell death|negative regulation of natural killer cell activation|protein-containing complex|intracellular signal transduction|mast cell granule|mast cell degranulation|protein-containing complex binding
Clock	270.823	0.385468	6.52436	5.71571	2.51493	6.82927e-11	2.10069e-09	Up	0.384527	0.351646	3.69557	1.49968	12753	circadian locomotor output cycles kaput	GO:0000077,GO:0000978,GO:0000981,GO:0001228,GO:0003677,GO:0003700,GO:0004402,GO:0005515,GO:0005634,GO:0005654,GO:0005667,GO:0005694,GO:0005726,GO:0005730,GO:0005737,GO:0005791,GO:0005829,GO:0006355,GO:0006357,GO:0006473,GO:0006974,GO:0007283,GO:0007623,GO:0008134,GO:0016740,GO:0016746,GO:0031490,GO:0032922,GO:0033391,GO:0042634,GO:0042752,GO:0043161,GO:0043231,GO:0043565,GO:0045892,GO:0045893,GO:…	DNA damage checkpoint signaling|RNA polymerase II cis-regulatory region sequence-specific DNA binding|DNA-binding transcription factor activity, RNA polymerase II-specific|DNA-binding transcription activator activity, RNA polymerase II-specific|DNA binding|DNA-binding transcription factor activity|histone acetyltransferase activity|protein binding|nucleus|nucleoplasm|transcription regulator compl…	mmu04710,mmu04728	Circadian rhythm|Dopaminergic synapse	bHLH
Clpx	361.386	0.285899	4.48965	2.43443	1.28359	7.13394e-06	4.36535e-05	Up	3.51395	3.09928	11.808	7.93901	270166	caseinolytic mitochondrial matrix peptidase chaperone subunit	GO:0000166,GO:0004176,GO:0005515,GO:0005524,GO:0005654,GO:0005739,GO:0005743,GO:0005759,GO:0005829,GO:0006457,GO:0006508,GO:0008270,GO:0009368,GO:0009841,GO:0016504,GO:0016887,GO:0030163,GO:0042645,GO:0046034,GO:0046872,GO:0046983,GO:0051082,GO:0051603,GO:0140603	nucleotide binding|ATP-dependent peptidase activity|protein binding|ATP binding|nucleoplasm|mitochondrion|mitochondrial inner membrane|mitochondrial matrix|cytosol|protein folding|proteolysis|zinc ion binding|endopeptidase Clp complex|mitochondrial endopeptidase Clp complex|peptidase activator activity|ATPase|protein catabolic process|mitochondrial nucleoid|ATP metabolic process|metal ion binding…
Clspn	819.665	0.262971	6.53856	3.29311	1.71945	6.21158e-11	1.91928e-09	Up	2.8958	3.29363	15.397	9.66447	269582	claspin	GO:0000076,GO:0000077,GO:0000217,GO:0003677,GO:0005634,GO:0005654,GO:0005694,GO:0005794,GO:0006281,GO:0006974,GO:0007049,GO:0007095,GO:0010997,GO:0018105,GO:0032147,GO:0033314	DNA replication checkpoint signaling|DNA damage checkpoint signaling|DNA secondary structure binding|DNA binding|nucleus|nucleoplasm|chromosome|Golgi apparatus|DNA repair|cellular response to DNA damage stimulus|cell cycle|mitotic G2 DNA damage checkpoint signaling|anaphase-promoting complex binding|peptidyl-serine phosphorylation|activation of protein kinase activity|mitotic DNA replication chec…
Cltc	3086.49	0.225772	7.98945	3.49138	1.8038	1.35544e-15	3.88181e-13	Up	9.35313	8.99741	47.0215	31.6214	67300	clathrin, heavy polypeptide (Hc)	GO:0000278,GO:0003725,GO:0005198,GO:0005515,GO:0005737,GO:0005739,GO:0005764,GO:0005768,GO:0005819,GO:0005856,GO:0005905,GO:0006886,GO:0006898,GO:0006914,GO:0007030,GO:0007049,GO:0008022,GO:0016020,GO:0016192,GO:0019901,GO:0030117,GO:0030118,GO:0030130,GO:0030132,GO:0030136,GO:0030315,GO:0030506,GO:0031072,GO:0031410,GO:0031523,GO:0031623,GO:0032051,GO:0032991,GO:0033572,GO:0042147,GO:0042277,GO:…	mitotic cell cycle|double-stranded RNA binding|structural molecule activity|protein binding|cytoplasm|mitochondrion|lysosome|endosome|spindle|cytoskeleton|clathrin-coated pit|intracellular protein transport|receptor-mediated endocytosis|autophagy|Golgi organization|cell cycle|protein C-terminus binding|membrane|vesicle-mediated transport|protein kinase binding|membrane coat|clathrin coat|clathrin…	mmu04142,mmu04144,mmu04721,mmu04961,mmu05016,mmu05100	Lysosome|Endocytosis|Synaptic vesicle cycle|Endocrine and other factor-regulated calcium reabsorption|Huntington disease|Bacterial invasion of epithelial cells
Cmah	164.409	0.39758	4.59023	3.54303	1.82498	4.42764e-06	2.90243e-05	Up	0.334463	0.321027	1.94478	0.917423	12763	cytidine monophospho-N-acetylneuraminic acid hydroxylase	GO:0005737,GO:0005783,GO:0016491,GO:0030338,GO:0046381,GO:0046872,GO:0051536,GO:0051537	cytoplasm|endoplasmic reticulum|oxidoreductase activity|CMP-N-acetylneuraminate monooxygenase activity|CMP-N-acetylneuraminate metabolic process|metal ion binding|iron-sulfur cluster binding|2 iron, 2 sulfur cluster binding	mmu00520	Amino sugar and nucleotide sugar metabolism
Cnep1r1	228.881	0.326028	4.42812	2.72016	1.44369	9.50589e-06	5.53694e-05	Up	1.91965	1.68529	7.36035	4.67492	382030	CTD nuclear envelope phosphatase 1 regulatory subunit 1	GO:0005634,GO:0005737,GO:0005829,GO:0006629,GO:0010867,GO:0016020,GO:0016021,GO:0031965,GO:0034504,GO:0035307,GO:0071595	nucleus|cytoplasm|cytosol|lipid metabolic process|positive regulation of triglyceride biosynthetic process|membrane|integral component of membrane|nuclear membrane|protein localization to nucleus|positive regulation of protein dephosphorylation|Nem1-Spo7 phosphatase complex
Cnot1	4389.4	0.230804	6.13938	2.67029	1.41699	8.28448e-10	1.72146e-08	Up	10.0372	12.5533	43.7421	30.3771	234594	CCR4-NOT transcription complex, subunit 1	GO:0000122,GO:0000288,GO:0000932,GO:0001829,GO:0004535,GO:0005515,GO:0005634,GO:0005737,GO:0005829,GO:0006417,GO:0007275,GO:0010606,GO:0017148,GO:0019904,GO:0030014,GO:0030015,GO:0030331,GO:0031047,GO:0033147,GO:0035195,GO:0042974,GO:0048387,GO:0060090,GO:0060213,GO:0061014,GO:0070016,GO:1900153,GO:2000036	negative regulation of transcription by RNA polymerase II|nuclear-transcribed mRNA catabolic process, deadenylation-dependent decay|P-body|trophectodermal cell differentiation|poly(A)-specific ribonuclease activity|protein binding|nucleus|cytoplasm|cytosol|regulation of translation|multicellular organism development|positive regulation of cytoplasmic mRNA processing body assembly|negative regulat…	mmu03018	RNA degradation
Cnot2	921.889	0.286297	5.58619	3.02998	1.59931	2.32103e-08	3.00644e-07	Up	4.8218	6.14404	26.4711	14.4835	72068	CCR4-NOT transcription complex, subunit 2	GO:0000122,GO:0000289,GO:0000932,GO:0001222,GO:0001829,GO:0004535,GO:0005634,GO:0005654,GO:0005737,GO:0005829,GO:0005886,GO:0006355,GO:0006417,GO:0007275,GO:0010606,GO:0030014,GO:0030015,GO:0031047,GO:0033147,GO:2000036	negative regulation of transcription by RNA polymerase II|nuclear-transcribed mRNA poly(A) tail shortening|P-body|transcription corepressor binding|trophectodermal cell differentiation|poly(A)-specific ribonuclease activity|nucleus|nucleoplasm|cytoplasm|cytosol|plasma membrane|regulation of transcription, DNA-templated|regulation of translation|multicellular organism development|positive regulati…	mmu03018	RNA degradation
Cnot4	329.88	0.308341	5.33463	3.12723	1.64489	9.57377e-08	1.04118e-06	Up	0.291782	0.334528	1.50103	0.90796	53621	CCR4-NOT transcription complex, subunit 4	GO:0003676,GO:0003723,GO:0004842,GO:0005634,GO:0005737,GO:0006511,GO:0016567,GO:0016740,GO:0030014,GO:0045652,GO:0046872,GO:0051865	nucleic acid binding|RNA binding|ubiquitin-protein transferase activity|nucleus|cytoplasm|ubiquitin-dependent protein catabolic process|protein ubiquitination|transferase activity|CCR4-NOT complex|regulation of megakaryocyte differentiation|metal ion binding|protein autoubiquitination	mmu03018	RNA degradation
Cnot6	2104.12	0.266628	6.91044	3.58635	1.84252	4.83162e-12	2.36889e-10	Up	6.01962	7.16539	37.5273	20.7358	104625	CCR4-NOT transcription complex, subunit 6	GO:0000175,GO:0000289,GO:0003723,GO:0004518,GO:0004527,GO:0004532,GO:0004535,GO:0005634,GO:0005737,GO:0006417,GO:0008284,GO:0010606,GO:0016787,GO:0030014,GO:0030374,GO:0031047,GO:0043928,GO:0046872,GO:0070966	3'-5'-exoribonuclease activity|nuclear-transcribed mRNA poly(A) tail shortening|RNA binding|nuclease activity|exonuclease activity|exoribonuclease activity|poly(A)-specific ribonuclease activity|nucleus|cytoplasm|regulation of translation|positive regulation of cell population proliferation|positive regulation of cytoplasmic mRNA processing body assembly|hydrolase activity|CCR4-NOT complex|nuclea…	mmu03018	RNA degradation
Cnot6l	1222.64	0.26741	5.94768	3.01147	1.59047	2.71964e-09	4.8744e-08	Up	2.82219	3.28195	14.3823	8.25158	231464	CCR4-NOT transcription complex, subunit 6-like	GO:0000175,GO:0000288,GO:0000289,GO:0004518,GO:0004527,GO:0004535,GO:0005515,GO:0005634,GO:0005737,GO:0005829,GO:0006397,GO:0006417,GO:0008284,GO:0010606,GO:0016787,GO:0030014,GO:0031047,GO:0046872,GO:0061157	3'-5'-exoribonuclease activity|nuclear-transcribed mRNA catabolic process, deadenylation-dependent decay|nuclear-transcribed mRNA poly(A) tail shortening|nuclease activity|exonuclease activity|poly(A)-specific ribonuclease activity|protein binding|nucleus|cytoplasm|cytosol|mRNA processing|regulation of translation|positive regulation of cell population proliferation|positive regulation of cytopla…	mmu03018	RNA degradation
Cnot7	777.236	0.27187	5.57983	2.86193	1.51699	2.40753e-08	3.10155e-07	Up	3.50456	3.85631	16.3118	9.6076	18983	CCR4-NOT transcription complex, subunit 7	GO:0000175,GO:0000289,GO:0000290,GO:0000932,GO:0003676,GO:0003714,GO:0003723,GO:0004518,GO:0004527,GO:0004532,GO:0004535,GO:0005515,GO:0005634,GO:0005737,GO:0006417,GO:0008134,GO:0008284,GO:0008285,GO:0010629,GO:0016604,GO:0016607,GO:0016787,GO:0017148,GO:0030014,GO:0030015,GO:0031047,GO:0033962,GO:0042509,GO:0043928,GO:0045070,GO:0045892,GO:0045944,GO:0046872,GO:0051607,GO:0060213,GO:0060339,GO:…	3'-5'-exoribonuclease activity|nuclear-transcribed mRNA poly(A) tail shortening|deadenylation-dependent decapping of nuclear-transcribed mRNA|P-body|nucleic acid binding|transcription corepressor activity|RNA binding|nuclease activity|exonuclease activity|exoribonuclease activity|poly(A)-specific ribonuclease activity|protein binding|nucleus|cytoplasm|regulation of translation|transcription facto…	mmu03018	RNA degradation
Cnr2	520.988	0.269032	-3.81139	0.491278	-1.02539	0.000138186	0.000539691	Down	8.10253	6.50938	3.76156	4.96274	12802	cannabinoid receptor 2 (macrophage)	GO:0004930,GO:0004949,GO:0005737,GO:0005783,GO:0005886,GO:0006954,GO:0007165,GO:0007186,GO:0007189,GO:0016020,GO:0016021,GO:0019222,GO:0019233,GO:0030425,GO:0030595,GO:0031234,GO:0032229,GO:0032496,GO:0033004,GO:0038171,GO:0042995,GO:0043005,GO:0043025,GO:0045759,GO:0050728,GO:0051001	G protein-coupled receptor activity|cannabinoid receptor activity|cytoplasm|endoplasmic reticulum|plasma membrane|inflammatory response|signal transduction|G protein-coupled receptor signaling pathway|adenylate cyclase-activating G protein-coupled receptor signaling pathway|membrane|integral component of membrane|regulation of metabolic process|sensory perception of pain|dendrite|leukocyte chemot…	mmu04080	Neuroactive ligand-receptor interaction
Cntln	89.0077	0.495582	5.15638	5.87834	2.55541	2.51775e-07	2.38603e-06	Up	0.0863616	0.165573	1.17134	0.655735	338349	centlein, centrosomal protein	GO:0005654,GO:0005737,GO:0005813,GO:0005814,GO:0005829,GO:0005856,GO:0010457,GO:0019901,GO:0019904,GO:0030674,GO:0033365	nucleoplasm|cytoplasm|centrosome|centriole|cytosol|cytoskeleton|centriole-centriole cohesion|protein kinase binding|protein domain specific binding|protein-macromolecule adaptor activity|protein localization to organelle
Cntnap1	117.884	0.374693	-3.18553	0.437211	-1.1936	0.00144488	0.00399244	Down	0.997747	1.11108	0.573485	0.553489	53321	contactin associated protein-like 1	GO:0002175,GO:0005886,GO:0005918,GO:0007010,GO:0007155,GO:0016020,GO:0016021,GO:0017124,GO:0019227,GO:0022010,GO:0022011,GO:0030054,GO:0030424,GO:0030913,GO:0031175,GO:0033270,GO:0043209,GO:0048787,GO:0048812,GO:0050884,GO:0050885,GO:0071205	protein localization to paranode region of axon|plasma membrane|septate junction|cytoskeleton organization|cell adhesion|membrane|integral component of membrane|SH3 domain binding|neuronal action potential propagation|central nervous system myelination|myelination in peripheral nervous system|cell junction|axon|paranodal junction assembly|neuron projection development|paranode region of axon|myel…	mmu04514	Cell adhesion molecules
Cntrl	1448.17	0.30332	7.27905	4.61997	2.20788	3.36182e-13	2.78138e-11	Up	2.57698	2.91815	21.599	9.7534	26920	centriolin	GO:0001822,GO:0003279,GO:0003281,GO:0005737,GO:0005813,GO:0005815,GO:0005829,GO:0005856,GO:0007049,GO:0008092,GO:0035904,GO:0048132,GO:0048471,GO:0051301,GO:0051493,GO:0060976,GO:0072687,GO:0090619,GO:0097431,GO:0120103	kidney development|cardiac septum development|ventricular septum development|cytoplasm|centrosome|microtubule organizing center|cytosol|cytoskeleton|cell cycle|cytoskeletal protein binding|aorta development|female germ-line stem cell asymmetric division|perinuclear region of cytoplasm|cell division|regulation of cytoskeleton organization|coronary vasculature development|meiotic spindle|meiotic sp…
Coa3	1200.91	0.242113	-4.24766	0.49025	-1.02841	2.16018e-05	0.000111534	Down	102.221	101.153	51.0688	70.1444	52469	cytochrome C oxidase assembly factor 3	GO:0005739,GO:0005743,GO:0016020,GO:0016021,GO:0031305,GO:0033617,GO:0070131	mitochondrion|mitochondrial inner membrane|membrane|integral component of membrane|integral component of mitochondrial inner membrane|mitochondrial cytochrome c oxidase assembly|positive regulation of mitochondrial translation	mmu04714	Thermogenesis
Cobll1	208.896	0.346064	4.30268	2.80695	1.489	1.68744e-05	9.01464e-05	Up	0.622416	0.955423	3.20292	2.2416	319876	Cobl-like 1	GO:0003785	actin monomer binding
Cog3	552.607	0.273037	4.96545	2.5593	1.35575	6.85432e-07	5.72319e-06	Up	2.80791	3.55354	11.9452	8.06317	338337	component of oligomeric golgi complex 3	GO:0005794,GO:0005801,GO:0005829,GO:0005886,GO:0006486,GO:0006886,GO:0006888,GO:0006890,GO:0006891,GO:0007030,GO:0015031,GO:0016020,GO:0017119,GO:0033365,GO:0050821	Golgi apparatus|cis-Golgi network|cytosol|plasma membrane|protein glycosylation|intracellular protein transport|endoplasmic reticulum to Golgi vesicle-mediated transport|retrograde vesicle-mediated transport, Golgi to endoplasmic reticulum|intra-Golgi vesicle-mediated transport|Golgi organization|protein transport|membrane|Golgi transport complex|protein localization to organelle|protein stabiliz…
Cog5	690.107	0.257222	7.04947	3.51441	1.81328	1.79606e-12	1.09847e-10	Up	1.4117	1.48689	7.48994	5.01887	238123	component of oligomeric golgi complex 5	GO:0005654,GO:0005737,GO:0005794,GO:0006891,GO:0015031,GO:0016020,GO:0017119,GO:0048219	nucleoplasm|cytoplasm|Golgi apparatus|intra-Golgi vesicle-mediated transport|protein transport|membrane|Golgi transport complex|inter-Golgi cisterna vesicle-mediated transport
Col6a2	19.9756	0.931218	-2.31809	0.223967	-2.15864	0.0204446	0.0395073	Down	0.258824	0.232388	0.0172232	0.115448	12834	collagen, type VI, alpha 2	GO:0005518,GO:0005576,GO:0005581,GO:0005615,GO:0007155,GO:0016020,GO:0030020,GO:0031012,GO:0032991,GO:0042383,GO:0062023	collagen binding|extracellular region|collagen trimer|extracellular space|cell adhesion|membrane|extracellular matrix structural constituent conferring tensile strength|extracellular matrix|protein-containing complex|sarcolemma|collagen-containing extracellular matrix	mmu04151,mmu04510,mmu04512,mmu04974,mmu05165	PI3K-Akt signaling pathway|Focal adhesion|ECM-receptor interaction|Protein digestion and absorption|Human papillomavirus infection
Commd5	429.348	0.269224	-3.82294	0.489973	-1.02923	0.000131872	0.00051793	Down	21.7673	19.7223	10.8187	13.9141	66398	COMM domain containing 5	GO:0005634,GO:0005654,GO:0005737,GO:0005829	nucleus|nucleoplasm|cytoplasm|cytosol
Commd8	455.998	0.294074	4.7393	2.62752	1.3937	2.14454e-06	1.53283e-05	Up	2.58873	2.82239	11.0864	6.40793	27784	COMM domain containing 8	GO:0005634,GO:0005654,GO:0005737,GO:0005829	nucleus|nucleoplasm|cytoplasm|cytosol
Cop1	400.523	0.274301	4.36983	2.29524	1.19865	1.24344e-05	6.95184e-05	Up	0.880362	0.869489	2.90808	2.01907	26374	COP1, E3 ubiquitin ligase	GO:0000139,GO:0005515,GO:0005634,GO:0005737,GO:0010212,GO:0016567,GO:0016740,GO:0031464,GO:0032436,GO:0043161,GO:0046872,GO:0061630	Golgi membrane|protein binding|nucleus|cytoplasm|response to ionizing radiation|protein ubiquitination|transferase activity|Cul4A-RING E3 ubiquitin ligase complex|positive regulation of proteasomal ubiquitin-dependent protein catabolic process|proteasome-mediated ubiquitin-dependent protein catabolic process|metal ion binding|ubiquitin protein ligase activity	mmu04115,mmu04120	p53 signaling pathway|Ubiquitin mediated proteolysis
Copb1	1849.65	0.218146	6.32904	2.60386	1.38065	2.46698e-10	6.20881e-09	Up	13.6597	14.3904	51.1652	38.3925	70349	coatomer protein complex, subunit beta 1	GO:0005198,GO:0005737,GO:0005794,GO:0005798,GO:0005829,GO:0005886,GO:0006886,GO:0006888,GO:0006891,GO:0015031,GO:0016020,GO:0016192,GO:0030117,GO:0030126,GO:0030137,GO:0031410,GO:0043231	structural molecule activity|cytoplasm|Golgi apparatus|Golgi-associated vesicle|cytosol|plasma membrane|intracellular protein transport|endoplasmic reticulum to Golgi vesicle-mediated transport|intra-Golgi vesicle-mediated transport|protein transport|membrane|vesicle-mediated transport|membrane coat|COPI vesicle coat|COPI-coated vesicle|cytoplasmic vesicle|intracellular membrane-bounded organelle
Coprs	79.9541	0.439215	-2.28004	0.499506	-1.00143	0.0226054	0.043142	Down	2.2627	2.82414	1.52886	1.57662	66423	coordinator of PRMT5, differentiation stimulator	GO:0001835,GO:0005515,GO:0005634,GO:0005654,GO:0005829,GO:0005886,GO:0006325,GO:0007517,GO:0042393,GO:0043985	blastocyst hatching|protein binding|nucleus|nucleoplasm|cytosol|plasma membrane|chromatin organization|muscle organ development|histone binding|histone H4-R3 methylation
Cops2	796.6	0.314572	6.57357	4.19265	2.06786	4.91221e-11	1.57523e-09	Up	3.85594	4.4038	29.359	13.3996	12848	COP9 signalosome subunit 2	GO:0000122,GO:0000338,GO:0001833,GO:0003714,GO:0005515,GO:0005634,GO:0005737,GO:0008180,GO:0008283,GO:0019784,GO:0030182,GO:0035914,GO:0045892,GO:1903507	negative regulation of transcription by RNA polymerase II|protein deneddylation|inner cell mass cell proliferation|transcription corepressor activity|protein binding|nucleus|cytoplasm|COP9 signalosome|cell population proliferation|NEDD8-specific protease activity|neuron differentiation|skeletal muscle cell differentiation|negative regulation of transcription, DNA-templated|negative regulation of …
Coq10b	154.056	0.351382	3.69639	2.46032	1.29884	0.000218688	0.000796176	Up	1.98691	2.6613	7.05277	6.93409	67876	coenzyme Q10B	GO:0005739,GO:0005743,GO:0006744,GO:0016020,GO:0045333,GO:0048039	mitochondrion|mitochondrial inner membrane|ubiquinone biosynthetic process|membrane|cellular respiration|ubiquinone binding
Coq8a	783.733	0.225092	-5.43773	0.428097	-1.22399	5.39623e-08	6.22218e-07	Down	11.4377	10.3968	5.77339	5.6373	67426	coenzyme Q8A	GO:0000166,GO:0005524,GO:0005739,GO:0006744,GO:0016020,GO:0016021,GO:0016301,GO:0016310,GO:0016740,GO:0031314,GO:0043531	nucleotide binding|ATP binding|mitochondrion|ubiquinone biosynthetic process|membrane|integral component of membrane|kinase activity|phosphorylation|transferase activity|extrinsic component of mitochondrial inner membrane|ADP binding
Coq8b	799.123	0.233667	-4.43738	0.487385	-1.03687	9.10617e-06	5.34345e-05	Down	8.4596	8.0782	4.51228	5.30632	76889	coenzyme Q8B	GO:0000166,GO:0005524,GO:0005737,GO:0005739,GO:0005886,GO:0006744,GO:0016020,GO:0016021,GO:0016301,GO:0016310,GO:0016740,GO:0021692,GO:0031314	nucleotide binding|ATP binding|cytoplasm|mitochondrion|plasma membrane|ubiquinone biosynthetic process|membrane|integral component of membrane|kinase activity|phosphorylation|transferase activity|cerebellar Purkinje cell layer morphogenesis|extrinsic component of mitochondrial inner membrane
Coro1a	66588.6	0.223034	-5.12956	0.452483	-1.14406	2.9042e-07	2.70686e-06	Down	1844.12	2053.9	913.353	1232.14	12721	coronin, actin binding protein 1A	GO:0001772,GO:0001845,GO:0001891,GO:0003779,GO:0003785,GO:0005515,GO:0005737,GO:0005769,GO:0005856,GO:0005884,GO:0005886,GO:0005911,GO:0006816,GO:0006909,GO:0007015,GO:0008022,GO:0008064,GO:0008092,GO:0008360,GO:0015629,GO:0016020,GO:0016477,GO:0030027,GO:0030036,GO:0030335,GO:0030424,GO:0030595,GO:0030833,GO:0030864,GO:0031252,GO:0031339,GO:0031410,GO:0031589,GO:0032036,GO:0032426,GO:0032796,GO:…	immunological synapse|phagolysosome assembly|phagocytic cup|actin binding|actin monomer binding|protein binding|cytoplasm|early endosome|cytoskeleton|actin filament|plasma membrane|cell-cell junction|calcium ion transport|phagocytosis|actin filament organization|protein C-terminus binding|regulation of actin polymerization or depolymerization|cytoskeletal protein binding|regulation of cell shape|…	mmu04145,mmu05152	Phagosome|Tuberculosis
Cotl1	25584.8	0.21836	-5.74695	0.419022	-1.2549	9.08671e-09	1.37869e-07	Down	976.757	1016.25	436.471	579.243	72042	coactosin-like 1 (Dictyostelium)	GO:0003779,GO:0005515,GO:0005634,GO:0005737,GO:0005829,GO:0005856,GO:0005884,GO:0005886,GO:0019899,GO:0030833,GO:0030864,GO:0050832,GO:0051015	actin binding|protein binding|nucleus|cytoplasm|cytosol|cytoskeleton|actin filament|plasma membrane|enzyme binding|regulation of actin filament polymerization|cortical actin cytoskeleton|defense response to fungus|actin filament binding
Cox19	463.973	0.28633	-3.67352	0.482353	-1.05184	0.000239235	0.000860993	Down	32.2929	42.1173	18.3749	25.3354	68033	cytochrome c oxidase assembly protein 19	GO:0005737,GO:0005739,GO:0005758,GO:0005829,GO:0006878,GO:0033617	cytoplasm|mitochondrion|mitochondrial intermembrane space|cytosol|cellular copper ion homeostasis|mitochondrial cytochrome c oxidase assembly	mmu04714	Thermogenesis
Cox4i1	15065	0.222018	-5.50438	0.428666	-1.22207	3.70472e-08	4.45806e-07	Down	1182.8	1316.85	559.997	743.726	12857	cytochrome c oxidase subunit 4I1	GO:0004129,GO:0005515,GO:0005654,GO:0005739,GO:0005743,GO:0005751,GO:0005829,GO:0006123,GO:0016020,GO:0016021,GO:0016491,GO:0031966	cytochrome-c oxidase activity|protein binding|nucleoplasm|mitochondrion|mitochondrial inner membrane|mitochondrial respiratory chain complex IV|cytosol|mitochondrial electron transport, cytochrome c to oxygen|membrane|integral component of membrane|oxidoreductase activity|mitochondrial membrane	mmu00190,mmu04260,mmu04714,mmu04932,mmu05010,mmu05012,mmu05014,mmu05016,mmu05020,mmu05022,mmu05415	Oxidative phosphorylation|Cardiac muscle contraction|Thermogenesis|Non-alcoholic fatty liver disease|Alzheimer disease|Parkinson disease|Amyotrophic lateral sclerosis|Huntington disease|Prion disease|Pathways of neurodegeneration - multiple diseases|Diabetic cardiomyopathy
Cox6b2	180.055	0.371815	-4.31006	0.329295	-1.60255	1.63207e-05	8.76223e-05	Down	16.8126	23.6006	6.23874	9.9589	333182	cytochrome c oxidase subunit 6B2	GO:0005739,GO:0005743,GO:0016020,GO:0030061,GO:0045277	mitochondrion|mitochondrial inner membrane|membrane|mitochondrial crista|respiratory chain complex IV	mmu00190,mmu04260,mmu04714,mmu04932,mmu05010,mmu05012,mmu05014,mmu05016,mmu05020,mmu05022,mmu05415	Oxidative phosphorylation|Cardiac muscle contraction|Thermogenesis|Non-alcoholic fatty liver disease|Alzheimer disease|Parkinson disease|Amyotrophic lateral sclerosis|Huntington disease|Prion disease|Pathways of neurodegeneration - multiple diseases|Diabetic cardiomyopathy
Cpa3	96.1419	0.537819	2.65129	2.68685	1.42591	0.00801853	0.0175115	Up	1.97465	1.22678	8.25284	2.3801	12873	carboxypeptidase A3, mast cell	GO:0002002,GO:0004180,GO:0004181,GO:0005615,GO:0006508,GO:0008233,GO:0008237,GO:0008270,GO:0016787,GO:0031410,GO:0046872	regulation of angiotensin levels in blood|carboxypeptidase activity|metallocarboxypeptidase activity|extracellular space|proteolysis|peptidase activity|metallopeptidase activity|zinc ion binding|hydrolase activity|cytoplasmic vesicle|metal ion binding	mmu04614,mmu04972,mmu04974	Renin-angiotensin system|Pancreatic secretion|Protein digestion and absorption
Cpd	3387.92	0.217207	5.18565	2.18308	1.12636	2.15259e-07	2.08324e-06	Up	10.1017	10.9644	32.7989	23.6344	12874	carboxypeptidase D	GO:0004180,GO:0004181,GO:0005615,GO:0005634,GO:0005802,GO:0005886,GO:0006508,GO:0006518,GO:0008233,GO:0008237,GO:0008270,GO:0016020,GO:0016021,GO:0016485,GO:0016787,GO:0043231,GO:0044877,GO:0046872,GO:0048471,GO:0051721	carboxypeptidase activity|metallocarboxypeptidase activity|extracellular space|nucleus|trans-Golgi network|plasma membrane|proteolysis|peptide metabolic process|peptidase activity|metallopeptidase activity|zinc ion binding|membrane|integral component of membrane|protein processing|hydrolase activity|intracellular membrane-bounded organelle|protein-containing complex binding|metal ion binding|peri…
Cpeb2	148.044	0.412373	2.47429	2.02838	1.02033	0.0133502	0.0272217	Up	0.258528	0.333181	1.01773	0.464075	231207	cytoplasmic polyadenylation element binding protein 2	GO:0000900,GO:0003676,GO:0003723,GO:0003730,GO:0005095,GO:0005515,GO:0005634,GO:0005737,GO:0005844,GO:0006417,GO:0008135,GO:0008187,GO:0032869,GO:0034260,GO:0034599,GO:0035925,GO:0043005,GO:0043022,GO:0043023,GO:0043024,GO:0045182,GO:0045202,GO:0045900,GO:0071243,GO:0071456,GO:1990124,GO:2000766	translation repressor activity, mRNA regulatory element binding|nucleic acid binding|RNA binding|mRNA 3'-UTR binding|GTPase inhibitor activity|protein binding|nucleus|cytoplasm|polysome|regulation of translation|translation factor activity, RNA binding|poly-pyrimidine tract binding|cellular response to insulin stimulus|negative regulation of GTPase activity|cellular response to oxidative stress|m…	mmu04114,mmu04914	Oocyte meiosis|Progesterone-mediated oocyte maturation
Cpeb4	274.131	0.381473	5.17821	3.93222	1.97535	2.24026e-07	2.16513e-06	Up	0.682623	0.631676	4.5578	1.82436	67579	cytoplasmic polyadenylation element binding protein 4	GO:0000900,GO:0002931,GO:0003676,GO:0003723,GO:0003730,GO:0005634,GO:0005737,GO:0005783,GO:0006417,GO:0008135,GO:0014069,GO:0030054,GO:0030425,GO:0035235,GO:0036294,GO:0042149,GO:0042995,GO:0043005,GO:0043022,GO:0043524,GO:0045182,GO:0045202,GO:0046872,GO:0071230,GO:0098794,GO:1990124,GO:2000766	translation repressor activity, mRNA regulatory element binding|response to ischemia|nucleic acid binding|RNA binding|mRNA 3'-UTR binding|nucleus|cytoplasm|endoplasmic reticulum|regulation of translation|translation factor activity, RNA binding|postsynaptic density|cell junction|dendrite|ionotropic glutamate receptor signaling pathway|cellular response to decreased oxygen levels|cellular response…	mmu04114,mmu04914	Oocyte meiosis|Progesterone-mediated oocyte maturation
Cplane1	398.953	0.315948	4.91437	2.93362	1.55268	8.90684e-07	7.16472e-06	Up	0.763649	0.964697	4.04122	2.2069	73692	ciliogenesis and planar polarity effector 1	GO:0001736,GO:0001822,GO:0003279,GO:0003281,GO:0005515,GO:0007507,GO:0016020,GO:0016021,GO:0021549,GO:0030030,GO:0035869,GO:0042733,GO:0042995,GO:0060021,GO:0060271,GO:0060976,GO:1904491	establishment of planar polarity|kidney development|cardiac septum development|ventricular septum development|protein binding|heart development|membrane|integral component of membrane|cerebellum development|cell projection organization|ciliary transition zone|embryonic digit morphogenesis|cell projection|roof of mouth development|cilium assembly|coronary vasculature development|protein localizati…
Cpne3	490.296	0.28791	6.17339	3.42804	1.77738	6.68398e-10	1.44454e-08	Up	1.61963	1.91135	9.24725	5.64267	70568	copine III	GO:0004674,GO:0005544,GO:0005634,GO:0005654,GO:0005730,GO:0005737,GO:0005739,GO:0005829,GO:0005886,GO:0005925,GO:0016020,GO:0030054,GO:0030335,GO:0030971,GO:0038128,GO:0046872,GO:0048306,GO:0071277,GO:0071363	protein serine/threonine kinase activity|calcium-dependent phospholipid binding|nucleus|nucleoplasm|nucleolus|cytoplasm|mitochondrion|cytosol|plasma membrane|focal adhesion|membrane|cell junction|positive regulation of cell migration|receptor tyrosine kinase binding|ERBB2 signaling pathway|metal ion binding|calcium-dependent protein binding|cellular response to calcium ion|cellular response to gr…
Cpsf2	1063.61	0.238523	5.7345	2.58079	1.36781	9.77991e-09	1.46144e-07	Up	3.48563	4.07089	13.8898	10.0468	51786	cleavage and polyadenylation specific factor 2	GO:0003723,GO:0005634,GO:0005847,GO:0006378,GO:0006379,GO:0006397,GO:0006398,GO:0098789	RNA binding|nucleus|mRNA cleavage and polyadenylation specificity factor complex|mRNA polyadenylation|mRNA cleavage|mRNA processing|mRNA 3'-end processing by stem-loop binding and cleavage|pre-mRNA cleavage required for polyadenylation	mmu03015	mRNA surveillance pathway
[truncated: 2,625 more rows]
