# Supplementary material for: IL-27 disturbs lipid metabolism and restrains mitochondrial activity to inhibit γδ T17 cell-mediated skin inflammation
Source: Cell Death Dis. 2024 Jul 9;15(7):491. doi: 10.1038/s41419-024-06887-0 (PMC11233514; doi:10.1038/s41419-024-06887-0)
Supplement: Supplementary file 4 — Supplementary Table 3 [file 41419_2024_6887_MOESM4_ESM.xlsx]

## Sheet: Sheet1
Table S3. Lipidomic analysis of in vitro differentiated γδ T17 cells from the spleen of Cd2-Cre Il27raflox/flox or Cd2-Cre mice (Refer to Figure 2) Lipidomic analysis was performed using in vitro differentiated γδ T17 cells that were isolated from the spleen of Cd2-Cre Il27raflox/flox or Cd2-Cre (n = 6) mice. The significantly altered lipids that were involved in different pathways were presented…
PE-heatmap
Lipid	WT6	WT5	WT4	WT3	WT2	WT1	CKO6	CKO5	CKO4	CKO3	CKO2	CKO1
PE(16:0p/22:6)	115.687	115.043	110.924	110.779	107.111	111.836	144.271	143.274	144.523	143.885	135.544	148.638
PE(16:0p/18:1)	57.8434	57.8986	61.9061	58.1847	56.6302	58.1356	82.9219	84.0105	83.2507	83.3016	83.5171	84.1843
PE(16:0p/20:4)	153.945	150.876	154.237	149.085	141.823	153.293	173.26	171.929	175.825	169.357	171.142	173.63
PE(18:0p/22:6)	49.4629	49.4119	52.9265	49.7986	47.1092	50.0371	70.1128	70.3344	73.2606	70.2212	71.1949	70.3728
PE(18:0p/20:4)	74.6043	72.5147	78.9144	73.9215	70.0191	76.068	91.686	93.7792	95.2388	99.1358	95.8393	96.0227
PE(18:0/18:1)	114.776	112.214	115.149	112.849	113.062	115.693	131.462	133.505	127.873	134.935	131.437	130.223
PE(18:0p/18:1)	37.9853	49.6004	37.7141	36.9607	36.398	25.8381	55.5509	55.6814	55.4783	56.5212	54.56	55.3117
PE(18:0/20:4)	183.095	167.849	183.817	184.286	172.568	186.073	161.125	164.114	169.165	169.357	162.242	157.846
PE(18:1/18:1)	30.8225	31.7809	30.7126	30.499	31.167	30.0225	45.9326	43.4624	40.266	41.5398	43.209	42.8873
PE(41:5)	22.2813	23.357	22.5226	21.13	24.2835	30.5371	35.1561	34.3859	33.7825	33.9711	34.3909	33.6144
PE(16:0/18:1)	20.0532	20.2938	18.2786	18.8177	18.3943	19.0428	28.9729	29.324	26.2753	28.5146	28.2181	27.9844
PE(18:1/20:4)	66.5882	69.4029	72.8928	71.3332	9.82812	71.2475	59.0566	59.3935	60.4067	61.478	60.2419	56.1667
PE(18:0/22:6)	19.8675	18.8771	16.0822	17.8609	17.878	17.4988	27.7362	26.7058	23.5454	26.5784	25.5727	25.8317
PE(18:0p/22:4)	17.5807	18.1051	17.6422	17.1862	16.4634	17.6432	22.2473	24.7473	24.1094	24.0955	24.7813	23.6111
PE(18:1p/22:6)	30.5158	28.3835	28.312	27.6429	27.2737	29.5017	34.7193	35.4277	33.2337	35.2483	34.9814	34.8576
PE(18:0/22:4)	36.619	36.3988	36.6577	37.2713	34.8112	35.8648	43.416	41.6145	39.6273	42.89	43.3331	43.5391
PE(18:0/22:5)	9.87804	9.76401	10.2003	9.60819	9.57955	9.09252	16.5357	16.7391	14.7585	14.2573	15.4318	15.4659
PE(18:1p/18:1)	25.2325	24.0458	23.9807	24.4334	23.1083	24.3919	29.1912	29.306	27.3062	29.6719	29.0256	28.478
PE(16:1/18:1)	10.8993	11.1999	11.0007	11.0434	10.3635	11.1855	15.5641	15.0635	14.2808	15.067	16.2607	15.499
PE(16:0/16:1)	20.5868	20.0854	21.5509	21.1204	20.6288	21.2103	24.4046	25.0729	23.9762	25.0593	24.8498	24.9922
PE(16:0p/20:1)	10.3794	11.8317	7.0732	5.40212	6.76878	6.94805	14.7161	15.0809	13.4789	7.02304	14.4265	14.2571
PE(44:2p)	9.35814	8.95991	8.80427	8.53176	7.49538	5.02662	12.4018	11.782	11.6362	10.9658	11.8869	11.9555
PE(38:4p)	5.58889	5.76268	5.15599	5.18284	5.23912	5.04377	8.49753	9.00666	8.15557	7.6391	9.02981	8.72649
PE(18:1/22:6)	16.3055	15.842	17.3252	15.9438	14.8766	16.0042	19.281	16.0206	19.9802	20.9287	18.6887	21.8353
PC-heatmap
Lipid	WT6	WT5	WT4	WT3	WT2	WT1	CKO6	CKO5	CKO4	CKO3	CKO2	CKO1
PC(30:0)	70.3718	69.1138	64.2172	68.3736	67.3054	72.397	93.8085	94.4303	81.5557	88.8881	89.4162	92.7293
PC(30:0e)	4.28915	4.30765	4.00194	4.42535	4.3978	4.35755	7.73787	7.31355	7.02949	7.33987	8.0069	7.56737
PC(31:0)	10.6579	10.9701	10.1445	11.0235	10.7077	11.2541	15.3874	14.9413	11.9433	14.0989	15.1143	14.2075
PC(31:2)	10.8993	11.1999	11.0007	11.0434	10.3635	11.1855	15.5641	15.0635	14.2808	15.067	16.2607	15.499
PC(16:0/16:0)+CH3COO	231.374	219.713	227.13	226.734	231.083	223.673	169.215	166.067	169.831	176.93	173.195	162.449
PC(32:0e)	16.2839	16.3882	15.3749	15.8077	17.4765	17.3272	24.2029	23.0403	20.8155	21.2979	22.5745	22.6856
PC(18:0p/14:0)+CH3COO	17.0342	17.6336	17.6422	17.7039	18.2486	18.2216	23.3934	22.4028	23.177	18.4503	23.8914	23.5453
PC(16:0p/16:0)	13.7401	14.244	9.04625	10.3458	9.78988	10.0704	17.843	17.0009	21.3273	15.8591	18.8709	16.7244
PC(32:1)	204.245	164.839	145.373	205.32	159.277	173.272	213.763	190.257	191.093	200.658	202.818	225.2
PC(16:0/16:1)	13.5359	15.4118	13.2902	12.698	13.8817	19.5575	24.0263	20.4221	20.133	21.65	26.9836	27.322
PC(16:0e/16:1)+CH3COO	17.1253	16.1249	17.6422	17.7039	18.2486	18.1252	23.4608	22.4028	23.177	24.0955	23.9598	23.5453
PC(32:1e)	9.91518	10.6064	9.17654	10.0069	9.82812	10.0532	17.5427	16.2329	21.1567	15.9999	23.8091	16.89
PC(17:1/16:0)+CH3COO	26.2345	26.4033	23.4525	29.1959	28.563	23.9098	32.9665	31.4551	32.0349	32.9764	30.737	32.0953
PC(33:1)	18.9391	18.2453	18.3531	18.5586	18.2031	19.0428	29.1495	27.2294	25.934	27.2825	27.6891	27.8188
PC(18:0/16:0)+CH3COO	42.7221	42.1509	45.4259	42.862	44.0347	45.2166	31.3485	31.3249	30.5031	32.0814	31.8324	31.9637
PC(18:0p/16:0)+CH3COO	64.5842	67.7056	70.6743	68.2272	68.3331	68.3552	73.4836	70.9856	73.9266	73.6634	73.9332	74.319
PC(16:0p/18:0)	2.89657	2.87177	2.92235	3.10971	3.05934	3.70563	6.27156	6.56299	5.34036	5.4917	6.24326	6.57385
PC(16:0/18:1)+CH3COO	470.945	480.917	511.306	491.775	497.869	489.766	434.834	425.263	438.898	444.046	449.076	441.968
PC(34:1)	430.772	438.423	418.808	436.555	434.043	447.764	581.224	555.062	547.686	575.573	567.89	572.935
PC(16:0e/18:1)+CH3COO	64.5842	67.7056	70.78	68.2272	68.3331	68.3552	73.4836	70.9856	73.9266	73.6634	73.9332	74.319
PC(34:1e)	52.9181	53.032	51.9322	54.8185	54.6857	57.3	79.322	79.4192	71.8304	73.3987	80.2453	78.8199
PC(16:1p/18:0)	6.05309	6.68164	5.91915	6.43868	6.40549	6.51916	10.3525	10.1412	9.29871	9.94491	10.2291	10.3824
PC(16:1/18:1)+CH3COO	169.431	167.849	184.873	177.039	176.535	178.36	161.125	162.16	167.833	170.045	162.242	165.738
PC(34:2)	118.277	123.103	116.335	123.591	120.461	126.609	161.294	157.268	148.779	152.43	162.607	160.786
PC(34:2e)	6.10879	6.8348	6.06806	6.53835	6.40549	5.55844	10.4055	10.211	9.31577	10.3145	10.6876	10.548
PC(18:1/18:1)+CH3COO	229.552	233.858	248.258	246.405	245.959	242.955	217.08	213.608	219.116	221.679	221.115	218.353
PC(36:2)	204.245	210.596	201.028	199.141	206.505	219.593	268.529	272.294	257.634	258.744	271.6	271.564
PC(18:1/18:1)	22.2813	23.7399	22.1503	20.7314	23.5187	30.5371	33.3894	34.0368	31.2232	32.563	33.1563	32.7864
PC(36:2e)	11.1778	11.2573	10.5912	11.4621	11.2239	11.5801	17.2954	16.4773	15.7993	16.1407	17.072	17.2212
PC(18:1/18:2)+CH3COO	70.6873	73.3634	81.0272	84.1711	78.2508	78.4783	62.5622	63.4312	71.2626	64.576	67.9775	74.319
PC(36:3)	58.117	58.2011	59.0054	56.6126	43.0219	56.2707	72.6088	67.3754	65.1763	75.1589	71.0744	68.3879
PC(36:4)	42.8915	44.2252	41.8808	44.2535	43.4043	44.4332	58.299	57.0771	57.4985	56.6772	57.4945	58.287
PC(36:4e)	8.11411	10.5872	9.13932	10.2261	9.46482	9.07536	13.2321	13.4402	11.9774	12.902	12.5923	13.9094
PC(37:4)	8.41119	8.65359	9.43714	7.83407	8.01164	7.3941	11.9601	12.2707	10.9367	11.4586	11.7634	11.1441
PC(18:0/19:5)	9.87804	9.76401	10.2003	9.60819	9.57955	9.09252	16.6771	16.1457	14.7585	14.2573	15.4318	15.4659
PC(38:2)	22.0956	23.9314	22.3364	22.3261	21.7978	23.3317	28.9729	28.1022	27.299	28.8666	28.7472	29.1435
PC(18:0/20:4)+CH3COO	29.8782	32.2497	33.4884	32.6124	31.8359	32.876	26.1575	25.3334	23.7764	27.1247	26.1505	26.2418
PC(38:5)	8.02127	8.90248	7.94804	8.8507	8.64263	7.94308	11.8188	12.0962	10.6466	10.8954	11.2696	12.0051
PC(38:6)	12.8303	13.5356	12.5456	13.9937	14.1877	13.7932	19.7863	18.153	17.7443	18.4817	18.8709	20.0362
PI-heatmap
Lipid	CKO6	CKO5	CKO4	CKO3	CKO2	CKO1	WT6	WT5	WT4	WT3	WT2	WT1
PI(16:0/18:1)	54.4048	57.57	63.2039	57.0031	52.9855	54.7856	46.548	48.7518	50.9193	41.9302	43.3404	43.9633
PI(16:0/20:3)	9.03377	10.4199	10.4563	8.399	8.35171	8.61574	6.18186	7.93106	8.32329	5.49603	6.28372	4.75421
PI(16:0/20:4)	20.2923	23.7053	22.3112	18.4503	18.8256	15.5873	16.2144	15.9363	16.3745	12.2167	12.5955	10.8944
PI(16:0/22:6)	3.83363	3.00894	4.33936	2.4636	2.49749	2.56474	1.97505	1.8342	1.88412	1.32308	1.46997	1.11444
PI(16:1/18:1)	7.34836	8.72667	8.85787	6.82433	6.98258	7.23459	6.32082	6.53039	6.92963	0.978896	5.48622	4.98627
PI(18:0/18:0)	0.284649	0.358695	0.280948	0.22109	0.287161	0.26869	0.230898	0.205698	0.222645	0.116181	0.192733	0.1274
PI(18:0/18:1)	34.4497	40.1167	39.3609	30.7734	30.9424	31.5034	33.2486	32.0611	28.8402	23.6052	25.191	20.5355
PI(18:0/18:2)	4.78321	5.00442	5.23428	4.43497	3.68307	4.66699	3.76135	3.66859	3.97398	2.71095	3.424	2.75069
PI(18:0/19:3)	0.83744	1.74242	1.31368	1.28879	0.625193	1.27803	1.15022	1.35088	0.933974	0.779656	0.826889	0.611967
PI(18:0/20:2)	4.88937	6.34405	7.39266	4.75312	5.54257	5.03749	3.846	4.78815	5.58004	4.44265	4.2009	3.46628
PI(18:0/20:3)	36.1351	44.6754	42.4912	33.6649	33.5438	34.7918	37.4388	35.4558	35.9182	27.1252	27.4721	19.957
PI(18:0/20:4)	294.609	354.277	338.997	270.558	9.82812	274.257	266.899	278.177	287.346	212.24	207.28	181.252
PI(18:0/22:3)	1.94837	2.43111	2.74535	4.20936	0.0443736	4.15186	4.01666	5.84603	5.25903	4.41781	0.0545981	3.8813
PI(18:0/22:4)	16.3821	19.863	18.1154	13.9754	17.1826	16.3765	16.5787	15.0876	16.4801	0.234132	12.0996	9.83389
PI(18:0/22:5)	24.135	28.4594	27.9722	22.2367	21.0847	22.493	20.769	21.4055	21.3396	15.8403	15.9675	13.2083
PI(18:0/22:6)	13.6855	17.3231	16.1173	13.3558	12.596	12.825	11.933	11.2214	11.9375	8.50639	8.66642	7.05038
PI(18:0e/20:4)	0.0634939	2.2347	0.900863	1.47261	1.58864	1.64919	0.747122	0.81676	0.611036	0.493003	0.109082	0.459535
PI(18:0p/20:4)	2.47104	3.43743	3.07687	2.32013	2.35746	2.64485	1.73099	1.72544	1.71163	1.37887	1.28325	1.13416
PI(18:1/18:1)	67.4162	79.4518	78.5887	63.681	63.5278	64.7167	56.8414	59.5017	63.4907	44.8291	44.8281	36.3468
PI(18:1/18:2)	2.63858	3.71728	3.01606	2.34466	3.1347	2.3349	1.70828	2.07281	2.01519	1.26981	1.58356	1.15325
PI(18:1/20:3)	15.1686	17.8441	19.847	12.7362	15.8135	13.1538	13.7549	11.9758	13.8391	8.84709	9.04582	10.9908
PI(18:1/20:4)	61.8206	72.9394	73.9266	57.6915	56.7506	59.6525	58.0256	60.2561	65.2866	44.9327	47.1092	38.3715
PI(18:1/22:5)	4.17388	4.34708	4.41604	3.88185	3.70904	3.78294	3.33246	3.72491	4.19576	2.47395	3.11597	1.96889
PI(18:1/22:6)	3.56143	4.17699	3.63784	3.14219	3.21474	3.10456	3.11372	3.05359	2.98401	1.95797	1.93022	1.82656
PI(19:1/20:4)	1.3329	1.75307	1.76634	1.23512	0.573474	1.36038	1.07629	0.989475	0.0680794	0.699217	0.647793	0.337041
PI(34:1)	6.74856	6.5979	7.38778	6.86463	6.6489	6.83879	4.93902	5.57123	4.95124	4.96357	5.18175	4.87222
PI(34:2)	0.796317	0.672843	0.554646	0.640898	0.662672	0.716515	0.53478	0.462045	0.345751	0.370786	0.31987	0.277821
PI(35:1)	1.56419	1.71006	1.47971	1.40688	0.438963	1.53419	1.26822	0.311037	1.36941	0.922723	1.04191	0.168297
PI(36:3)	0.613955	1.01037	0.861307	0.688772	0.574587	0.814965	0.251699	0.661077	0.610217	0.458473	0.44124	0.345425
PI(38:3)	0.348011	0.47572	0.367709	0.300002	0.319242	0.354338	0.307633	0.343269	0.319489	0.237314	0.2331	0.196192
PI(38:4)	0.751652	0.875465	0.869328	0.80306	0.739185	0.766985	0.780588	0.585942	0.633113	0.4554	0.259376	0.354241
PI(40:3)	0.0622997	0.0752853	0.0478215	0.0442671	0.0529825	0.0331703	0.0710634	0.0519354	0.0395368	0.0241483	0.0239586	0.0160122
PI(40:4)	1.31726	1.5435	1.32072	1.02704	1.10005	1.04752	0.754926	0.883247	0.710518	0.502358	0.460725	0.116651
PI(40:6)	0.433587	0.329414	0.281081	0.305417	0.393352	0.352623	0.299529	0.306761	0.258168	0.19372	0.190012	0.153963
CL-heatmap
Lipid	CKO6	CKO5	CKO4	CKO3	CKO2	CKO1	WT6	WT5	WT4	WT3	WT2	WT1
CL(18:2/16:1/16:1/18:2)	0.5323	0.505827	0.786022	0.0939005	0.229537	0.324293	0.206333	5.44391e-05	0.174006	5.44391e-05	5.44391e-05	5.44391e-05
CL(18:2/16:1/18:2/18:1)	1.08654	1.34499	1.51365	0.444766	0.585801	0.4561	0.867191	0.161847	0.504682	0.0648954	0.0176903	0.0715621
CL(18:2/18:1/16:1/18:1)	1.2902	1.51542	1.61044	0.38559	0.734328	0.770279	0.956461	0.229539	0.780366	0.0600196	0.0509459	0.0439437
CL(18:2/18:1/18:1/18:1)	0.489945	0.540416	0.479853	0.0466623	0.124373	0.173342	0.13747	0.0252431	0.0805085	5.44391e-05	5.44391e-05	0.0128818
CL(18:2/18:1/18:2/18:1)	0.900845	1.12891	0.769953	0.291193	0.39985	0.579793	0.597035	0.0354315	0.353127	0.0233488	0.0161893	0.0278287
CL(18:2/18:2/18:2/16:1)	0.36129	0.568154	0.637376	0.156036	0.277679	0.116516	0.14359	0.0389051	0.194534	5.44391e-05	0.0165838	0.0388041
CL(20:4/16:1/18:1/18:2)	0.344666	0.457339	0.454584	0.0302127	0.0522678	0.135879	0.0542554	5.44391e-05	0.0251023	0.0145674	5.44391e-05	5.44391e-05
CL(75:6)	0.218046	0.162443	0.165487	0.161911	0.205174	0.277954	0.0255069	0.0427466	5.44391e-05	0.0252032	0.0181804	0.0666718
Regulation of lipolysis in adipocytes(mmu04923)
id	CKO6	CKO5	CKO4	CKO3	CKO2	CKO1	WT6	WT5	WT4	WT3	WT2	WT1
TG(60:0)	2.43796	2.63567	3.0882	2.99227	2.89236	2.78188	1.80817	2.10596	2.34532	2.8705	3.04022	2.2474
TG(16:0/18:2/18:2)	0.531169	0.458933	0.460647	0.469213	0.411015	0.439662	0.422791	0.216284	0.524466	0.527218	0.512814	0.590055
TG(16:1/16:1/20:4)	0.0751966	0.0961706	0.133307	0.417742	0.0828314	0.351624	0.15117	0.233295	0.262962	0.184373	0.206497	0.240096
TG(18:0/18:0/18:0)	1.5449	1.83275	2.2351	2.39382	2.31036	1.9705	1.29429	1.77839	2.34532	2.89043	2.96373	2.7106
TG(18:0/18:1/20:0)	18.903	20.2475	24.5691	23.5862	21.34	20.6985	22.0956	28.5262	27.7344	23.1235	26.7692	17.8419
TG(60:3)	0.835583	0.728808	0.814356	1.13239	0.939907	0.902706	1.07171	1.23928	0.620338	1.65733	1.26017	0.61481
TG(58:1)	7.19021	8.39575	10.203	9.48727	8.60653	8.31252	8.78254	10.6447	12.0058	11.2826	11.1283	8.78371
TG(18:0/18:1/20:1)	9.34551	10.019	13.4959	10.7898	9.68235	11.6077	16.024	0.260921	20.1028	18.0403	18.8723	22.9886
TG(16:0/16:0/16:1)	10.5822	10.6649	14.3149	13.1836	10.2996	12.4191	15.0399	18.9154	17.1432	14.5718	13.1169	11.2541
TG(18:0/16:1/16:1)	18.903	16.966	25.7634	22.8821	17.8127	21.8576	26.7376	30.8236	30.1542	26.1136	24.4747	19.3859
TG(56:7)	2.68529	2.11203	3.60005	2.81626	9.82812	2.96403	3.49074	3.7333	4.26253	3.24924	3.55648	2.50473
DG(16:0/20:1)	4.13393	4.08442	2.32041	3.06268	4.7089	3.5767	5.31038	4.78628	3.23878	4.46522	5.46857	5.12955
DG(18:0/16:0)	2.70296	2.28658	2.04742	2.62264	2.80418	2.43414	3.34219	3.17809	2.77344	3.06984	3.42263	3.20811
TG(20:0/18:1/18:1)	33.7428	29.6731	39.4129	37.6674	29.2763	34.9391	46.048	50.3516	48.0233	48.2403	39.9626	32.4243
TG(58:3)	6.83689	6.42336	8.275	8.00873	5.92581	7.21964	10.3051	9.95546	10.5726	10.585	8.03076	6.60494
TG(18:1/20:4/20:4)	0.798941	0.756252	1.11179	0.744375	0.781712	0.851556	0.461278	1.40237	1.37595	1.27684	1.28245	1.74988
TG(16:1/18:1/18:2)	4.80525	4.41606	5.95459	5.26288	3.80945	4.91797	7.22285	7.46659	9.9397	7.59486	7.34241	21.2731
DG(16:1/18:2)	0.489148	0.310283	0.168363	0.410534	0.317453	0.542063	0.830798	0.634715	0.319322	0.591472	0.717749	0.685195
TG(16:1/16:1/18:2)	0.824145	0.784315	0.996804	0.94421	0.617556	0.63694	0.954365	1.18568	1.09212	0.969968	1.05159	1.483
TG(16:0/16:0/18:1)	163.414	158.315	192.799	183.057	159.433	173.867	217.243	256.544	251.285	253.162	248.571	279.638
TG(52:6)	1.14395	1.01453	1.45873	1.38719	0.967721	1.24276	1.60752	1.71571	1.93582	1.91864	1.75722	1.85281
TG(18:1/18:1/20:4)	13.3558	6.52809	8.46268	13.3948	11.058	12.684	10.2865	21.2511	23.4532	19.1965	20.2681	17.8419
DG(16:1/18:1)	3.97493	4.3986	2.74696	3.57313	4.69127	3.97411	6.3316	6.16473	4.09501	5.60146	7.38065	6.39907
TG(18:1/18:1/18:2)	11.0945	10.595	14.2296	13.1484	9.59417	11.9223	17.4165	20.6767	21.778	19.4357	18.7193	34.3114
TG(16:0/18:1/18:1)	140.978	124.802	179.15	160.527	131.567	153.666	213.529	233.57	255.007	249.175	231.362	277.922
TG(18:0/18:1/18:1)	49.2892	45.0333	60.7402	57.3812	43.9145	55.6376	79.8413	88.6419	88.6011	90.8991	82.2197	107.395
TG(16:0/16:1/18:1)	72.0788	65.6299	98.4469	88.7121	67.0181	83.7876	119.948	134.59	157.286	134.355	128.875	154.401
TG(16:1/16:1/18:1)	12.2605	11.5202	16.4135	14.0813	10.9169	14.4558	19.8675	23.1656	26.8037	22.7248	21.989	31.738
TG(16:1/18:1/18:1)	41.1627	38.9241	53.233	46.9963	37.2127	47.027	67.4009	82.7069	88.415	76.1479	72.0856	106.537
Glycerophospholipid metabolism(mmu00564)
id	CKO6	CKO5	CKO4	CKO3	CKO2	CKO1	WT6	WT5	WT4	WT3	WT2	WT1
PE(34:3)	0.0950438	0.099491	0.0950643	0.102035	0.090405	0.101513	0.060391	0.0419507	0.037512	0.0352083	0.0384636	0.0264018
PE(42:4)	0.106154	0.0952045	0.0983846	0.0953658	0.0898808	0.0814164	0.0415805	0.0445775	0.0522918	0.0503249	0.043761	0.0492168
PE(30:1)	0.183923	0.183292	0.19384	0.180287	0.225696	0.239823	0.102042	0.117581	0.0943594	0.120264	0.10904	0.116588
PE(18:1/20:3)	4.34593	4.67788	3.51474	3.92516	4.72654	4.81861	2.65519	2.37399	2.73621	2.47182	2.14154	2.19593
PE(38:1)	0.593572	0.415426	0.58425	0.41028	0.620678	0.482307	0.298096	0.275184	0.294304	0.384827	0.219663	0.281282
PE(42:1)	0.123743	0.142002	0.087544	0.111411	0.117384	0.107834	0.0736091	0.0731236	0.0481262	0.0697738	0.0692317	0.0683743
PC(31:1)	4.94659	4.92225	4.53845	3.60833	3.75654	5.71279	2.45094	3.08236	2.40116	2.41202	2.44747	3.34536
PC(18:4/16:0)	0.688976	0.643994	0.662562	0.645295	0.646882	0.621081	0.334881	0.40392	0.354539	0.377895	0.471814	0.386368
PC(44:11)	0.171761	0.302241	0.258311	0.249535	0.225695	0.226578	0.154643	0.194489	0.146804	0.125457	0.138014	0.103065
PC(36:6)	1.26186	1.21107	1.3095	1.1043	1.1617	1.30064	0.823435	0.721988	0.741751	0.770675	0.724981	0.754372
PE(18:0/22:5)	16.5357	16.7391	14.7585	14.2573	9.82812	15.4659	9.87804	9.76401	10.2003	9.60819	9.57955	9.09252
PC(42:10)	2.17296	2.3913	2.21804	1.95378	2.01054	2.00362	1.54296	1.5626	1.44875	1.226	1.06569	1.16328
PC(16:0/16:1)	24.0263	20.4221	20.133	21.65	26.9836	27.322	13.5359	15.4118	13.2902	12.698	13.8817	19.5575
PC(20:1/18:1)	2.59696	2.63567	2.64459	2.58744	2.55727	2.88123	1.58336	1.77198	1.59031	1.37985	1.88092	1.85281
PC(37:6)	0.143154	0.130425	0.10538	0.174971	0.196966	0.192984	0.0984827	0.0852631	0.0742661	0.111968	0.111167	0.0891022
PC(42:6)	0.544892	0.425508	0.409897	0.412404	0.434194	0.464249	0.316647	0.284159	0.241739	0.372134	0.320835	0.205716
PE(40:5)	1.2874	1.33639	1.21153	1.1236	1.45477	1.25621	0.780978	0.865028	0.949381	0.755634	0.912931	0.851164
PC(37:5)	1.08992	0.804711	1.09269	0.966418	1.44539	1.18396	0.0707425	0.69155	0.791767	0.589164	0.78581	0.725134
PC(33:1)	29.1495	27.2294	25.934	27.2825	27.6891	27.8188	18.9391	18.2453	18.3531	18.5586	18.2031	19.0428
PC(30:1)	0.677549	0.714483	0.541473	0.796472	0.805544	0.819317	0.418812	0.386593	0.48386	0.516868	0.531624	0.602918
PE(16:0/18:1)	28.9729	29.324	26.2753	28.5146	28.2181	27.9844	20.0532	20.2938	18.2786	18.8177	18.3943	19.0428
PE(36:2)	3.60394	3.2815	3.03701	3.02748	3.298	3.0965	1.48922	2.41228	2.43839	2.55155	2.58132	1.74988
PS(38:4)	0.627566	0.41753	0.766646	0.631364	0.496009	0.698273	0.31064	0.400807	0.484503	0.397205	0.386062	0.496971
PE(18:1/14:0)	0.195285	0.163989	0.172193	0.137985	0.169571	0.212592	0.127686	0.12917	0.117589	0.139503	0.0964646	0.1315
PC(16:0/22:6)	0.97587	0.918541	0.902162	0.98613	0.95653	1.03857	0.649954	0.670466	0.630284	0.665971	0.675919	0.811325
PE(18:0/14:1)	0.0916299	0.136885	0.0516187	0.117789	0.143962	0.0743927	0.0768414	0.0448725	0.0481007	0.0761945	0.0430826	0.0635033
PC(16:0/20:4)	5.51191	5.51571	5.6816	5.91414	6.10217	5.29882	3.52787	3.94389	3.10848	4.16621	4.35956	5.07808
PC(18:1/22:6)	1.05237	1.03364	0.952905	0.994815	1.11003	1.2258	0.803405	0.787856	0.67801	0.666063	0.663812	0.930212
PC(33:0)	4.39893	3.94478	3.77067	4.59402	3.79181	3.39456	2.71089	3.29296	2.53146	2.8107	2.54307	3.13949
PC(33:2)	2.47329	2.42621	2.35454	2.37622	2.36327	2.69909	1.7271	1.75211	1.83138	1.75309	1.71357	1.70927
PC(38:6)	19.7863	18.153	17.7443	18.4817	18.8709	20.0362	12.8303	13.5356	12.5456	13.9937	14.1877	13.7932
PC(37:4)	11.9601	12.2707	10.9367	11.4586	11.7634	11.1441	8.41119	8.65359	9.43714	7.83407	8.01164	7.3941
PE(36:3)	0.293638	0.377729	0.339981	0.310325	0.382616	0.337059	0.260405	0.235372	0.282444	0.230545	0.246261	0.205876
PE(16:1/18:1)	15.5641	15.0635	14.2808	15.067	16.2607	15.499	10.8993	11.1999	11.0007	11.0434	10.3635	11.1855
PE(40:1)	0.0686134	0.0491177	0.069234	0.0615202	0.0539256	0.0230781	0.0172578	0.052373	0.00558559	0.0463976	0.00398797	0.00927645
PE(18:1/18:1)	45.9326	43.4624	40.266	41.5398	43.209	42.8873	30.8225	31.7809	30.7126	30.499	31.167	30.0225
PE(40:2)	0.267205	0.413704	0.552716	0.250364	0.336001	0.275386	0.198774	0.29141	0.241981	0.23231	0.109104	0.121604
PC(18:1/18:1)	33.3894	34.0368	31.2232	32.563	33.1563	32.7864	22.2813	23.7399	22.1503	20.7314	23.5187	30.5371
PS(18:0/22:6)	13.2144	12.6722	15.0656	13.7997	13.1038	13.926	9.32101	10.7787	9.41852	9.76766	10.0385	10.0189
PE(37:0)	0.308009	0.300244	0.327599	0.294782	0.305995	0.295044	0.221941	0.17222	0.209517	0.261814	0.286755	0.177313
PC(38:5)	11.8188	12.0962	10.6466	10.8954	11.2696	12.0051	8.02127	8.90248	7.94804	8.8507	8.64263	7.94308
PC(18:1/22:5)	0.360751	0.198797	0.278046	0.320049	0.471502	0.387049	0.253867	0.156998	0.284444	0.246753	0.211289	0.216379
PC(35:0)	0.543201	0.506931	0.474815	0.505165	0.492713	0.545753	0.419774	0.331825	0.372703	0.374484	0.355908	0.395962
PS(40:6)	1.22492	1.19921	1.40003	1.2611	1.13819	1.33013	0.836408	1.01107	0.913056	0.940987	0.883218	0.961418
PE(36:0)	4.36359	3.89241	3.78773	3.36191	3.89763	3.64294	2.72946	3.08236	2.49423	2.85056	2.54307	3.1738
PC(35:3)	8.46219	8.16883	7.11479	8.50158	8.69472	8.59402	6.3316	6.12643	5.62133	6.39882	6.27164	5.69569
PE(30:0)	0.329794	0.333899	0.28724	0.321086	0.275617	0.338684	0.239064	0.261192	0.221103	0.2109	0.231584	0.226778
PE(38:3)	1.38215	1.34569	1.25299	1.27586	1.20552	1.4356	0.991399	0.947491	0.957244	0.906588	1.07688	0.94603
PC(37:2)	6.73089	6.77245	6.10815	6.10776	6.75472	6.62352	4.79048	4.74799	4.78372	5.00344	4.89494	5.04377
PE(16:1/24:0)	0.377764	0.161938	0.103267	0.307839	0.196448	0.170761	0.127894	0.168725	0.0810561	0.0619355	0.164834	0.0980267
PC(31:0)	15.3874	14.9413	11.9433	14.0989	15.1143	14.2075	10.6579	10.9701	10.1445	11.0235	10.7077	11.2541
PC(36:4)	58.299	57.0771	57.4985	56.6772	57.4945	58.287	42.8915	44.2252	41.8808	44.2535	43.4043	44.4332
PC(30:0)	93.8085	94.4303	81.5557	88.8881	89.4162	92.7293	70.3718	69.1138	64.2172	68.3736	67.3054	72.397
PE(35:2)	1.36143	1.10167	0.93851	0.875351	0.947647	1.06266	0.871818	0.778243	0.580764	0.572812	0.759207	1.09754
PE(34:1)	1.90797	1.76293	1.80856	1.93618	1.94	1.90426	1.51413	1.2857	1.22661	1.32809	1.62719	1.63475
PC(34:1)	581.224	555.062	547.686	575.573	567.89	572.935	430.772	438.423	418.808	436.555	434.043	447.764
PC(40:3)	2.73829	2.40876	2.33747	2.35862	2.57491	2.58317	1.96818	2.04853	1.91721	2.15287	0.872901	2.19593
PC(34:2)	161.294	157.268	148.779	152.43	162.607	160.786	118.277	123.103	116.335	123.591	120.461	126.609
PC(18:4/18:0)	0.944754	0.720161	0.864898	0.866062	0.892113	0.669101	0.643542	0.53266	0.638284	0.727874	0.732541	0.557534
PE(18:0/18:0)	1.42465	1.3165	1.27606	1.28803	1.20552	1.45754	1.09585	1.03677	1.05111	0.972521	1.07627	0.94603
PC(36:2)	268.529	272.294	257.634	258.744	271.6	271.564	204.245	210.596	201.028	199.141	206.505	219.593
PE(40:4)	0.894307	0.894831	0.907053	0.807568	1.07493	0.867443	0.712991	0.764778	0.640023	0.690534	0.768078	0.656162
PC(16:1/18:1)	15.7584	14.9587	14.5879	11.6875	16.1549	12.9821	9.98945	10.9701	10.4981	11.2029	10.7077	13.6045
PS(40:5)	0.564186	0.616409	0.682945	0.681205	0.662925	0.596238	0.40066	0.590319	0.476127	0.47844	0.536405	0.488626
PC(34:3)	6.32456	6.98191	6.67119	6.98784	7.14272	6.07708	5.16183	5.11174	5.77024	4.94363	5.00966	5.43835
PC(36:3)	72.6088	67.3754	65.1763	75.1589	71.0744	68.3879	58.117	58.2011	59.0054	56.6126	43.0219	56.2707
PC(18:4/18:1)	0.579168	0.523162	0.483008	0.563951	0.524638	0.532913	0.464824	0.497671	0.361487	0.386449	0.486126	0.341317
PC(38:2)	28.9729	28.1022	27.299	28.8666	28.7472	29.1435	22.0956	23.9314	22.3364	22.3261	21.7978	23.3317
PE(33:1)	0.733684	0.80504	0.729352	0.841503	0.0579006	0.817735	0.479352	0.410544	0.439464	0.508683	0.414047	0.426324
PC(30:2)	0.241543	0.199443	0.214437	0.222102	0.22864	0.848294	0.149919	0.140228	0.141115	0.219203	0.159382	0.178965
PE(38:5)	1.08264	1.47971	1.03206	1.46273	1.46799	1.15198	0.994443	1.0434	0.972836	0.953459	1.03008	1.15864
PE(40:6)	0.174068	0.149769	0.192087	0.141089	0.0633118	0.197351	0.163626	0.095035	0.0912918	0.10657	0.0920843	0.121585
PE(20:1/20:3)	0.244104	0.337807	0.456918	0.243671	0.314113	0.318322	0.154675	0.285348	0.321912	0.189381	0.185717	0.30571
PC(42:2)	1.08179	1.14326	1.02942	1.1192	1.15569	1.11145	0.918973	0.943977	0.8383	0.899768	0.890809	0.949424
PE(18:1/22:4)	14.1574	13.2203	13.7197	17.6241	12.1168	12.1015	11.4776	11.0328	10.515	11.5955	12.893	10.6052
PE(18:1/22:6)	19.281	16.0206	19.9802	20.9287	18.6887	21.8353	16.3055	15.842	17.3252	15.9438	14.8766	16.0042
PC(40:4)	2.96795	2.82767	2.71284	3.09788	2.99818	2.98058	2.3024	2.20169	2.51285	2.67116	2.33274	2.48758
PC(38:3)	14.7338	15.0635	14.1784	14.6621	15.326	15.201	12.2361	12.4635	10.8704	12.3392	12.7536	13.1584
PC(18:1/20:4)	1.85497	1.19742	0.945953	0.917308	2.134	1.08121	0.545122	0.73235	1.45133	1.43461	0.584242	0.882673
PC(16:1/22:4)	2.87962	1.92003	1.72325	1.88337	1.90472	1.77179	1.98675	1.75877	1.58215	1.66384	1.60918	1.44368
PS(32:0)	0.0463536	0.0516307	0.0210665	0.0313524	0.0479898	0.0988692	0.0159863	0.0316494	0.0146504	0.0329083	0.0255453	0.0607893
PC(33:4)	0.784586	0.464795	0.542492	0.576768	0.567373	0.568955	0.448558	0.563974	0.50953	0.3728	0.346485	0.64823
PC(40:7)	11.7481	10.7172	10.476	11.0538	11.3931	13.4954	9.98945	9.89802	8.65536	9.44872	9.69428	10.0704
PC(44:4)	0.148647	0.290893	0.168429	0.140846	0.182774	0.127057	0.1148	0.154062	0.140735	0.140374	0.122552	0.157781
PE(16:0/16:1)	24.4046	25.0729	23.9762	25.0593	24.8498	24.9922	20.5868	20.0854	21.5509	21.1204	20.6288	21.2103
PC(38:7)	2.3143	2.1993	2.20098	2.32341	2.328	2.38447	2.00532	2.04853	1.80009	1.70117	2.02681	2.02437
PE(40:7)	0.143471	0.238741	0.164988	0.192091	0.253468	0.26138	0.0748431	0.110417	0.121573	0.123078	0.189391	0.303298
PC(29:0)	2.34963	2.21676	2.13273	0.08353	2.25745	2.40103	1.35413	1.45291	1.34118	1.43173	1.44118	1.45323
PC(32:2)	20.1397	12.4627	18.768	19.8898	19.9291	21.1953	15.3927	16.2542	15.3563	15.7877	16.0424	16.4523
PC(35:1)	12.0838	10.5252	11.1926	10.6666	10.2996	10.7798	7.44567	7.02626	7.66884	11.9604	12.7154	7.15392
PC(44:6)	0.0918894	0.0609945	0.091818	0.102366	0.0747031	0.0507747	0.0554849	0.0974829	0.0274873	0.0786252	0.0167332	0.0751136
PE(18:0/22:4)	43.416	41.6145	39.6273	42.89	43.3331	43.5391	36.619	36.3988	36.6577	37.2713	34.8112	35.8648
PC(32:1)	213.763	190.257	191.093	200.658	202.818	225.2	204.245	164.839	145.373	205.32	159.277	173.272
PC(42:0)	0.21738	0.195021	0.148302	0.198595	0.190005	0.194419	0.166575	0.180471	0.0852454	0.150838	0.214421	0.168174
PC(46:5)	0.139859	0.120973	0.108631	0.129913	0.0399352	0.171809	0.0998482	0.0705108	0.09704	0.0658633	0.11324	0.121442
PE(18:0/18:1)	131.462	133.505	127.873	134.935	131.437	130.223	114.776	112.214	115.149	112.849	113.062	115.693
PE(18:1/24:0)	0.463983	0.0970001	0.145917	0.459273	0.251234	0.425902	0.365253	0.194857	0.166845	0.19959	0.278307	0.0717855
PC(44:7)	0.0092286	0.00572998	0.000207218	0.00017382	0.0110135	0.0217031	5.44491e-05	0.000108888	5.44491e-05	5.44491e-05	0.0116251	0.0079158
PC(38:1)	6.62489	6.38845	5.92046	6.33658	6.6489	6.44138	5.29181	5.76268	5.65856	5.44198	5.20087	6.00449
PC(16:0/22:4)	0.836634	0.893485	0.700313	0.724032	0.791679	0.953681	0.653117	0.717016	0.662967	0.730612	0.795307	0.724619
PC(36:7)	0.11527	0.107363	0.101843	0.119127	0.0574676	0.117665	0.0668638	0.0723568	0.089801	0.0745101	0.0852859	0.137907
PC(40:2)	4.18693	4.13678	4.16309	4.20678	4.23272	4.80205	3.73212	4.09705	3.74135	3.60806	3.97714	3.63701
PC(42:5)	0.561747	0.50412	0.523229	0.551848	0.553306	0.6247	0.501833	0.460755	0.431274	0.530312	0.467849	0.56649
PE(18:1/22:5)	14.2248	15.1089	16.7833	17.0045	14.992	16.4423	13.3905	14.4275	15.2124	12.8379	14.4799	14.6544
PC(40:0)	0.245199	0.232977	0.238715	0.274989	0.244906	0.266151	0.165577	0.242308	0.198442	0.261844	0.248006	0.242644
PC(44:5)	0.261914	0.193315	0.227388	0.234666	0.251112	0.281304	0.201095	0.233738	0.207174	0.214183	0.273166	0.208565
PC(14:0/20:4)	0.120616	0.121902	0.0988648	0.141118	0.0629636	0.130598	0.0788269	0.110837	0.092248	0.0813229	0.0912619	0.156178
PC(42:1)	0.478299	0.679183	0.501766	0.570153	0.594101	0.676232	0.527778	0.528459	0.545752	0.53447	0.559328	0.565764
PE(38:2)	0.258031	0.239612	0.218464	0.287285	0.250839	0.221184	0.222871	0.231769	0.228284	0.226502	0.287479	0.190716
PE(16:0/16:0)	0.920363	0.889438	0.816512	0.952858	1.09385	0.902922	0.947836	0.933439	0.875776	0.901719	0.807411	0.855809
PE(24:0/20:4)	0.0736024	0.0601467	0.0560423	0.0698519	0.0662655	0.0677582	0.0688894	0.0969077	0.0628752	0.0432878	0.0456974	0.0531917
PC(42:8)	0.0649402	0.130087	0.0981736	0.0929074	0.0898754	0.109983	0.0879328	0.105525	0.0768224	0.0721956	0.12378	0.0927112
PS(18:0/22:5)	30.135	28.9804	34.8321	32.9076	30.1894	31.1745	27.783	29.798	31.5869	29.5065	31.6375	29.8873
PC(36:5)	7.70254	5.09679	6.87593	4.43561	4.93817	5.19946	4.75334	6.6625	4.56035	5.68119	4.83758	6.41623
PC(16:0/16:0)	21.1997	20.9457	19.1093	19.8898	21.8691	20.2017	18.512	19.528	18.4089	19.8742	20.6505	22.8171
PC(18:0/16:0)	2.1023	2.33894	1.92799	1.90097	1.95763	2.10297	2.00532	1.9528	1.95444	2.01333	1.96945	2.09299
PC(32:0)	178.43	173.151	159.87	166.863	176.187	172.212	164.139	170.966	158.03	171.432	173.044	165.552
PC(18:0/22:6)	1.09303	0.950729	1.09871	1.11677	1.00166	1.02909	0.960651	1.1603	0.95107	0.939193	0.956406	1.17985
PC(40:8)	0.674833	0.636333	0.702315	0.623007	0.661676	0.684263	0.479901	0.621794	0.67661	0.593649	0.890801	0.646772
PE(35:0)	178.43	171.755	158.505	166.687	175.482	170.556	164.696	171.732	156.541	172.03	172.279	167.268
PC(18:1/18:3)	53.3525	51.6661	53.0624	53.3329	55.0254	51.0011	51.0613	52.4576	47.2787	52.8251	50.4791	58.844
PE(16:0/20:4)	57.9779	56.9188	57.5429	62.786	57.5036	59.5867	56.5681	56.4842	59.5819	59.9447	57.9195	57.2679
PE(42:2)	0.115166	0.13465	0.101931	0.105846	0.126522	0.114239	0.0923074	0.109824	0.100304	0.096215	0.161682	0.133749
PC(42:9)	0.539691	0.527255	0.521199	0.499928	0.525162	0.55411	0.511353	0.48455	0.479166	0.48624	0.683239	0.529721
PS(36:1)	24.8091	24.0309	24.3758	26.2297	24.9182	25.6499	24.5037	24.3287	26.3048	25.2617	25.2902	24.874
PE(36:4)	0.784586	0.0539347	0.502167	0.7467	0.440786	0.535655	0.470777	0.603922	0.426156	0.371354	0.398876	0.816413
PE(36:5)	0.099417	0.109209	0.106377	0.112223	0.164624	0.0865036	0.105817	0.101675	0.126385	0.120348	0.102295	0.128994
PE(16:0/20:3)	1.22957	1.37895	1.23859	1.38437	1.59728	1.51661	1.32603	2.7294	1.42846	1.28665	0.0855066	1.68145
PC(16:0/18:1)	53.8824	51.6661	53.0624	52.8048	55.0254	51.0011	51.0613	53.9892	49.3263	52.8251	52.5824	61.5889
PE(18:1/18:2)	38.9665	38.4234	38.4951	41.1	40.8002	42.0264	42.9954	36.1159	41.4116	37.0643	42.0511	43.2884
PC(46:4)	0.113241	0.0872474	0.0712533	0.0908384	0.0706307	0.0596782	0.0703882	0.0961231	0.0607218	0.106626	0.139741	0.0408666
PE(18:1/22:1)	1.12935	1.26802	0.876309	1.28796	1.27238	1.12351	1.21021	1.22586	0.949366	1.11597	1.21353	1.5098
PE(16:1/18:2)	3.62593	3.74311	3.57421	3.74397	3.70927	3.74466	3.8471	3.79224	4.22152	3.81983	3.71413	3.72716
LPC(14:0)	4.78759	5.02697	5.05031	4.68203	6.24326	5.49752	5.58889	5.43721	4.72787	5.26258	5.96571	5.76431
PC(36:0)	1.37719	1.38924	1.2649	1.1932	1.32873	1.31547	1.37003	1.3957	1.32049	1.32388	1.36767	1.47963
LPC(16:0)	2.22596	2.68804	2.91758	2.41142	3.24509	2.89779	3.17508	0.574622	2.82928	3.02997	4.05362	4.2203
PC(34:0)	31.0928	31.5931	29.0052	29.0427	29.1	31.6273	33.7933	32.1638	30.3403	31.6951	31.9318	31.9096
PC(40:5)	3.74527	8.84957	6.99536	3.41471	7.95399	3.75885	5.92311	6.20302	8.37616	11.1232	3.63296	3.99728
PE(18:0/20:4)	161.125	164.114	169.165	169.357	162.242	157.846	183.095	167.849	183.817	184.286	172.568	186.073
LPC(20:0)	0.13578	0.117147	0.137476	0.0689115	0.15048	0.183252	0.203315	0.12987	0.119331	0.142735	0.1489	0.146056
PC(40:1)	0.71627	0.718399	0.641448	0.630456	0.715003	0.728344	0.622401	1.01401	0.602979	0.963022	0.755395	0.689906
LPC(17:0)	181.964	181.53	174.031	184.817	188.709	182.147	202.388	197.195	201.028	207.314	212.242	200.722
PS(38:0)	433.486	423.96	438.232	444.046	450.445	441.968	470.034	480.917	511.306	491.775	497.869	488.802
PE(37:2)	1.79634	1.32685	1.69164	1.44289	1.5694	0.904078	1.72076	1.67433	1.36833	1.79639	1.5765	1.72251
LPC(24:0)	0.0832089	0.0769212	0.0577385	0.0669109	0.0642186	0.0766417	0.100865	0.0615554	0.0824978	0.0664256	0.0860451	0.0836755
PE(16:1/20:4)	8.49444	8.01031	7.19286	8.46785	8.694	8.74728	9.38247	9.27787	9.96043	9.01743	9.12627	9.73748
PE(18:0/16:0)	0.82284	0.754604	0.688341	0.706254	0.766092	0.769508	0.85368	0.893399	0.996615	0.860661	0.866825	0.742267
PE(18:1/20:4)	59.0566	59.3935	60.4067	61.478	60.2419	56.1667	66.5882	69.4029	72.8928	71.3332	64.0684	71.2475
PC(38:0)	0.245045	0.191961	0.192215	0.201942	0.230489	0.199747	0.331565	0.222487	0.231203	0.21782	0.21866	0.248748
PS(18:0/20:4)	18.8091	17.5185	21.9782	20.5844	17.9356	18.6126	20.9511	24.6116	22.396	18.6357	23.4058	25.0668
LPC(22:6)	2.77362	2.79276	2.45691	2.37622	3.17454	2.78188	3.26792	3.23552	3.33185	3.20938	3.49912	3.3282
LPC(20:2)	1.08084	1.19469	1.06224	1.09073	1.40349	1.19442	1.40712	1.41	1.29413	1.40942	1.70932	1.42193
LPC(18:1)	3.00328	3.50841	3.0882	2.83386	4.23272	3.51047	3.9735	3.75244	3.29462	3.70773	5.18175	5.5756
LPC(22:4)	0.967151	1.06685	1.0038	0.937446	1.21662	1.10361	1.39807	1.33822	1.10072	1.28388	1.50594	1.40518
LPC(16:1)	15.7584	17.3326	16.277	16.4575	21.1636	19.0426	23.024	22.7827	20.2889	22.3261	24.2835	24.8758
LPC(22:5)	1.50403	1.47491	1.70619	1.39758	1.83418	1.65452	2.17243	2.01024	2.19641	2.03327	2.25626	2.09299
LPC(18:2)	5.38824	6.09172	5.45979	5.72052	7.40726	6.45793	8.22551	8.0218	7.79913	8.13308	8.62351	8.69793
LPC(20:3)	2.11997	2.30403	1.66812	1.95378	2.48672	2.35135	3.08225	3.08236	2.82928	1.82925	3.46088	3.63701
LPC(20:5)	0.176341	0.13842	0.0803025	0.181821	0.181729	0.214743	0.447509	0.342433	0.228451	0.158234	0.222914	0.283986
LPC(20:4)	0.010151	5.93462	5.49392	5.70292	7.21326	6.14332	8.85681	8.73017	7.68745	8.57162	9.21625	9.34985
PS(18:0/18:1)	43.416	56.8536	45.688	62.0287	43.8807	42.3552	63.5822	75.8151	65.8148	67.1919	74.5812	78.9603
Arachidonic acid metabolism(mmu00590)
id	CKO6	CKO5	CKO4	CKO3	CKO2	CKO1	WT6	WT5	WT4	WT3	WT2	WT1
PC(31:1)	4.94659	4.92225	4.53845	3.60833	3.75654	5.71279	2.45094	3.08236	2.40116	2.41202	2.44747	3.34536
PC(18:4/16:0)	0.688976	0.643994	0.662562	0.645295	0.646882	0.621081	0.334881	0.40392	0.354539	0.377895	0.471814	0.386368
PC(44:11)	0.171761	0.302241	0.258311	0.249535	0.225695	0.226578	0.154643	0.194489	0.146804	0.125457	0.138014	0.103065
PC(36:6)	1.26186	1.21107	1.3095	1.1043	1.1617	1.30064	0.823435	0.721988	0.741751	0.770675	0.724981	0.754372
PC(42:10)	2.17296	2.3913	2.21804	1.95378	2.01054	2.00362	1.54296	1.5626	1.44875	1.226	1.06569	1.16328
PC(16:0/16:1)	24.0263	20.4221	20.133	21.65	26.9836	27.322	13.5359	15.4118	13.2902	12.698	13.8817	19.5575
PC(20:1/18:1)	2.59696	2.63567	2.64459	2.58744	2.55727	2.88123	1.58336	1.77198	1.59031	1.37985	1.88092	1.85281
PC(37:6)	0.143154	0.130425	0.10538	0.174971	0.196966	0.192984	0.0984827	0.0852631	0.0742661	0.111968	0.111167	0.0891022
PC(42:6)	0.544892	0.425508	0.409897	0.412404	0.434194	0.464249	0.316647	0.284159	0.241739	0.372134	0.320835	0.205716
PC(37:5)	1.08992	0.804711	1.09269	0.966418	1.44539	1.18396	0.0707425	0.69155	0.791767	0.589164	0.78581	0.725134
PC(33:1)	29.1495	27.2294	25.934	27.2825	27.6891	27.8188	18.9391	18.2453	18.3531	18.5586	18.2031	19.0428
PC(30:1)	0.677549	0.714483	0.541473	0.796472	0.805544	0.819317	0.418812	0.386593	0.48386	0.516868	0.531624	0.602918
PC(16:0/22:6)	0.97587	0.918541	0.902162	0.98613	0.95653	1.03857	0.649954	0.670466	0.630284	0.665971	0.675919	0.811325
PC(16:0/20:4)	5.51191	5.51571	5.6816	5.91414	6.10217	5.29882	3.52787	3.94389	3.10848	4.16621	4.35956	5.07808
PC(18:1/22:6)	1.05237	1.03364	0.952905	0.994815	1.11003	1.2258	0.803405	0.787856	0.67801	0.666063	0.663812	0.930212
PC(33:0)	4.39893	3.94478	3.77067	4.59402	3.79181	3.39456	2.71089	3.29296	2.53146	2.8107	2.54307	3.13949
PC(33:2)	2.47329	2.42621	2.35454	2.37622	2.36327	2.69909	1.7271	1.75211	1.83138	1.75309	1.71357	1.70927
PC(38:6)	19.7863	18.153	17.7443	18.4817	18.8709	20.0362	12.8303	13.5356	12.5456	13.9937	14.1877	13.7932
PC(37:4)	11.9601	12.2707	10.9367	11.4586	11.7634	11.1441	8.41119	8.65359	9.43714	7.83407	8.01164	7.3941
PC(18:1/18:1)	33.3894	34.0368	31.2232	32.563	33.1563	32.7864	22.2813	23.7399	22.1503	20.7314	23.5187	30.5371
PC(38:5)	11.8188	12.0962	10.6466	10.8954	11.2696	12.0051	8.02127	8.90248	7.94804	8.8507	8.64263	7.94308
PC(18:1/22:5)	0.360751	0.198797	0.278046	0.320049	0.471502	0.387049	0.253867	0.156998	0.284444	0.246753	0.211289	0.216379
PC(35:0)	0.543201	0.506931	0.474815	0.505165	0.492713	0.545753	0.419774	0.331825	0.372703	0.374484	0.355908	0.395962
PC(35:3)	8.46219	8.16883	7.11479	8.50158	8.69472	8.59402	6.3316	6.12643	5.62133	6.39882	6.27164	5.69569
PC(37:2)	6.73089	6.77245	6.10815	6.10776	6.75472	6.62352	4.79048	4.74799	4.78372	5.00344	4.89494	5.04377
PC(31:0)	15.3874	14.9413	11.9433	14.0989	15.1143	14.2075	10.6579	10.9701	10.1445	11.0235	10.7077	11.2541
PC(36:4)	58.299	57.0771	57.4985	56.6772	57.4945	58.287	42.8915	44.2252	41.8808	44.2535	43.4043	44.4332
PC(30:0)	93.8085	94.4303	81.5557	88.8881	89.4162	92.7293	70.3718	69.1138	64.2172	68.3736	67.3054	72.397
PC(34:1)	581.224	555.062	547.686	575.573	567.89	572.935	430.772	438.423	418.808	436.555	434.043	447.764
PC(40:3)	2.73829	2.40876	2.33747	2.35862	2.57491	2.58317	1.96818	2.04853	1.91721	2.15287	0.872901	2.19593
PC(34:2)	161.294	157.268	148.779	152.43	162.607	160.786	118.277	123.103	116.335	123.591	120.461	126.609
PC(18:4/18:0)	0.944754	0.720161	0.864898	0.866062	0.892113	0.669101	0.643542	0.53266	0.638284	0.727874	0.732541	0.557534
PC(36:2)	268.529	272.294	257.634	258.744	271.6	271.564	204.245	210.596	201.028	199.141	206.505	219.593
PC(16:1/18:1)	15.7584	14.9587	14.5879	11.6875	16.1549	12.9821	9.98945	10.9701	10.4981	11.2029	10.7077	13.6045
PC(34:3)	6.32456	6.98191	6.67119	6.98784	7.14272	6.07708	5.16183	5.11174	5.77024	4.94363	5.00966	5.43835
PC(36:3)	72.6088	67.3754	65.1763	75.1589	71.0744	68.3879	58.117	58.2011	59.0054	56.6126	43.0219	56.2707
PC(18:4/18:1)	0.579168	0.523162	0.483008	0.563951	0.524638	0.532913	0.464824	0.497671	0.361487	0.386449	0.486126	0.341317
PC(38:2)	28.9729	28.1022	27.299	28.8666	28.7472	29.1435	22.0956	23.9314	22.3364	22.3261	21.7978	23.3317
PC(30:2)	0.241543	0.199443	0.214437	0.222102	0.22864	0.848294	0.149919	0.140228	0.141115	0.219203	0.159382	0.178965
PC(42:2)	1.08179	1.14326	1.02942	1.1192	1.15569	1.11145	0.918973	0.943977	0.8383	0.899768	0.890809	0.949424
PC(40:4)	2.96795	2.82767	2.71284	3.09788	2.99818	2.98058	2.3024	2.20169	2.51285	2.67116	2.33274	2.48758
PC(38:3)	14.7338	15.0635	14.1784	14.6621	15.326	15.201	12.2361	12.4635	10.8704	12.3392	12.7536	13.1584
PC(18:1/20:4)	1.85497	1.19742	0.945953	0.917308	2.134	1.08121	0.545122	0.73235	1.45133	1.43461	0.584242	0.882673
PC(16:1/22:4)	2.87962	1.92003	1.72325	1.88337	1.90472	1.77179	1.98675	1.75877	1.58215	1.66384	1.60918	1.44368
PC(33:4)	0.784586	0.464795	0.542492	0.576768	0.567373	0.568955	0.448558	0.563974	0.50953	0.3728	0.346485	0.64823
PC(40:7)	11.7481	10.7172	10.476	11.0538	11.3931	13.4954	9.98945	9.89802	8.65536	9.44872	9.69428	10.0704
PC(44:4)	0.148647	0.290893	0.168429	0.140846	0.182774	0.127057	0.1148	0.154062	0.140735	0.140374	0.122552	0.157781
PC(38:7)	2.3143	2.1993	2.20098	2.32341	2.328	2.38447	2.00532	2.04853	1.80009	1.70117	2.02681	2.02437
PC(29:0)	2.34963	2.21676	2.13273	0.08353	2.25745	2.40103	1.35413	1.45291	1.34118	1.43173	1.44118	1.45323
PC(32:2)	20.1397	12.4627	18.768	19.8898	19.9291	21.1953	15.3927	16.2542	15.3563	15.7877	16.0424	16.4523
PC(35:1)	12.0838	10.5252	11.1926	10.6666	10.2996	10.7798	7.44567	7.02626	7.66884	11.9604	12.7154	7.15392
PC(44:6)	0.0918894	0.0609945	0.091818	0.102366	0.0747031	0.0507747	0.0554849	0.0974829	0.0274873	0.0786252	0.0167332	0.0751136
PC(32:1)	213.763	190.257	191.093	200.658	202.818	225.2	204.245	164.839	145.373	205.32	159.277	173.272
PC(42:0)	0.21738	0.195021	0.148302	0.198595	0.190005	0.194419	0.166575	0.180471	0.0852454	0.150838	0.214421	0.168174
PC(46:5)	0.139859	0.120973	0.108631	0.129913	0.0399352	0.171809	0.0998482	0.0705108	0.09704	0.0658633	0.11324	0.121442
PC(44:7)	0.0092286	0.00572998	0.000207218	0.00017382	0.0110135	0.0217031	5.44491e-05	0.000108888	5.44491e-05	5.44491e-05	0.0116251	0.0079158
PC(38:1)	6.62489	6.38845	5.92046	6.33658	6.6489	6.44138	5.29181	5.76268	5.65856	5.44198	5.20087	6.00449
PC(16:0/22:4)	0.836634	0.893485	0.700313	0.724032	0.791679	0.953681	0.653117	0.717016	0.662967	0.730612	0.795307	0.724619
PC(36:7)	0.11527	0.107363	0.101843	0.119127	0.0574676	0.117665	0.0668638	0.0723568	0.089801	0.0745101	0.0852859	0.137907
PC(40:2)	4.18693	4.13678	4.16309	4.20678	4.23272	4.80205	3.73212	4.09705	3.74135	3.60806	3.97714	3.63701
PC(42:5)	0.561747	0.50412	0.523229	0.551848	0.553306	0.6247	0.501833	0.460755	0.431274	0.530312	0.467849	0.56649
PC(40:0)	0.245199	0.232977	0.238715	0.274989	0.244906	0.266151	0.165577	0.242308	0.198442	0.261844	0.248006	0.242644
PC(44:5)	0.261914	0.193315	0.227388	0.234666	0.251112	0.281304	0.201095	0.233738	0.207174	0.214183	0.273166	0.208565
PC(14:0/20:4)	0.120616	0.121902	0.0988648	0.141118	0.0629636	0.130598	0.0788269	0.110837	0.092248	0.0813229	0.0912619	0.156178
PC(42:1)	0.478299	0.679183	0.501766	0.570153	0.594101	0.676232	0.527778	0.528459	0.545752	0.53447	0.559328	0.565764
PC(42:8)	0.0649402	0.130087	0.0981736	0.0929074	0.0898754	0.109983	0.0879328	0.105525	0.0768224	0.0721956	0.12378	0.0927112
PC(36:5)	7.70254	5.09679	6.87593	4.43561	4.93817	5.19946	4.75334	6.6625	4.56035	5.68119	4.83758	6.41623
PC(16:0/16:0)	21.1997	20.9457	19.1093	19.8898	21.8691	20.2017	18.512	19.528	18.4089	19.8742	20.6505	22.8171
PC(18:0/16:0)	2.1023	2.33894	1.92799	1.90097	1.95763	2.10297	2.00532	1.9528	1.95444	2.01333	1.96945	2.09299
PC(32:0)	178.43	173.151	159.87	166.863	176.187	172.212	164.139	170.966	158.03	171.432	173.044	165.552
PC(18:0/22:6)	1.09303	0.950729	1.09871	1.11677	1.00166	1.02909	0.960651	1.1603	0.95107	0.939193	0.956406	1.17985
PC(40:8)	0.674833	0.636333	0.702315	0.623007	0.661676	0.684263	0.479901	0.621794	0.67661	0.593649	0.890801	0.646772
PC(18:1/18:3)	53.3525	51.6661	53.0624	53.3329	55.0254	51.0011	51.0613	52.4576	47.2787	52.8251	50.4791	58.844
PC(42:9)	0.539691	0.527255	0.521199	0.499928	0.525162	0.55411	0.511353	0.48455	0.479166	0.48624	0.683239	0.529721
PC(16:0/18:1)	53.8824	51.6661	53.0624	52.8048	55.0254	51.0011	51.0613	53.9892	49.3263	52.8251	52.5824	61.5889
PC(46:4)	0.113241	0.0872474	0.0712533	0.0908384	0.0706307	0.0596782	0.0703882	0.0961231	0.0607218	0.106626	0.139741	0.0408666
PC(36:0)	1.37719	1.38924	1.2649	1.1932	1.32873	1.31547	1.37003	1.3957	1.32049	1.32388	1.36767	1.47963
PC(34:0)	31.0928	31.5931	29.0052	29.0427	29.1	31.6273	33.7933	32.1638	30.3403	31.6951	31.9318	31.9096
PC(40:5)	3.74527	8.84957	6.99536	3.41471	7.95399	3.75885	5.92311	6.20302	8.37616	11.1232	3.63296	3.99728
PC(40:1)	0.71627	0.718399	0.641448	0.630456	0.715003	0.728344	0.622401	1.01401	0.602979	0.963022	0.755395	0.689906
PC(38:0)	0.245045	0.191961	0.192215	0.201942	0.230489	0.199747	0.331565	0.222487	0.231203	0.21782	0.21866	0.248748
Linoleic acid metabolism(mmu00591)
id	CKO6	CKO5	CKO4	CKO3	CKO2	CKO1	WT6	WT5	WT4	WT3	WT2	WT1
PC(31:1)	4.94659	4.92225	4.53845	3.60833	3.75654	5.71279	2.45094	3.08236	2.40116	2.41202	2.44747	3.34536
PC(18:4/16:0)	0.688976	0.643994	0.662562	0.645295	0.646882	0.621081	0.334881	0.40392	0.354539	0.377895	0.471814	0.386368
PC(44:11)	0.171761	0.302241	0.258311	0.249535	0.225695	0.226578	0.154643	0.194489	0.146804	0.125457	0.138014	0.103065
PC(36:6)	1.26186	1.21107	1.3095	1.1043	1.1617	1.30064	0.823435	0.721988	0.741751	0.770675	0.724981	0.754372
PC(42:10)	2.17296	2.3913	2.21804	1.95378	2.01054	2.00362	1.54296	1.5626	1.44875	1.226	1.06569	1.16328
PC(16:0/16:1)	24.0263	20.4221	20.133	21.65	26.9836	27.322	13.5359	15.4118	13.2902	12.698	13.8817	19.5575
PC(20:1/18:1)	2.59696	2.63567	2.64459	2.58744	2.55727	2.88123	1.58336	1.77198	1.59031	1.37985	1.88092	1.85281
PC(37:6)	0.143154	0.130425	0.10538	0.174971	0.196966	0.192984	0.0984827	0.0852631	0.0742661	0.111968	0.111167	0.0891022
PC(42:6)	0.544892	0.425508	0.409897	0.412404	0.434194	0.464249	0.316647	0.284159	0.241739	0.372134	0.320835	0.205716
PC(37:5)	1.08992	0.804711	1.09269	0.966418	1.44539	1.18396	0.0707425	0.69155	0.791767	0.589164	0.78581	0.725134
PC(33:1)	29.1495	27.2294	25.934	27.2825	27.6891	27.8188	18.9391	18.2453	18.3531	18.5586	18.2031	19.0428
PC(30:1)	0.677549	0.714483	0.541473	0.796472	0.805544	0.819317	0.418812	0.386593	0.48386	0.516868	0.531624	0.602918
PC(16:0/22:6)	0.97587	0.918541	0.902162	0.98613	0.95653	1.03857	0.649954	0.670466	0.630284	0.665971	0.675919	0.811325
PC(16:0/20:4)	5.51191	5.51571	5.6816	5.91414	6.10217	5.29882	3.52787	3.94389	3.10848	4.16621	4.35956	5.07808
PC(18:1/22:6)	1.05237	1.03364	0.952905	0.994815	1.11003	1.2258	0.803405	0.787856	0.67801	0.666063	0.663812	0.930212
PC(33:0)	4.39893	3.94478	3.77067	4.59402	3.79181	3.39456	2.71089	3.29296	2.53146	2.8107	2.54307	3.13949
PC(33:2)	2.47329	2.42621	2.35454	2.37622	2.36327	2.69909	1.7271	1.75211	1.83138	1.75309	1.71357	1.70927
PC(38:6)	19.7863	18.153	17.7443	18.4817	18.8709	20.0362	12.8303	13.5356	12.5456	13.9937	14.1877	13.7932
PC(37:4)	11.9601	12.2707	10.9367	11.4586	11.7634	11.1441	8.41119	8.65359	9.43714	7.83407	8.01164	7.3941
PC(18:1/18:1)	33.3894	34.0368	31.2232	32.563	33.1563	32.7864	22.2813	23.7399	22.1503	20.7314	23.5187	30.5371
PC(38:5)	11.8188	12.0962	10.6466	10.8954	11.2696	12.0051	8.02127	8.90248	7.94804	8.8507	8.64263	7.94308
PC(18:1/22:5)	0.360751	0.198797	0.278046	0.320049	0.471502	0.387049	0.253867	0.156998	0.284444	0.246753	0.211289	0.216379
PC(35:0)	0.543201	0.506931	0.474815	0.505165	0.492713	0.545753	0.419774	0.331825	0.372703	0.374484	0.355908	0.395962
PC(35:3)	8.46219	8.16883	7.11479	8.50158	8.69472	8.59402	6.3316	6.12643	5.62133	6.39882	6.27164	5.69569
PC(37:2)	6.73089	6.77245	6.10815	6.10776	6.75472	6.62352	4.79048	4.74799	4.78372	5.00344	4.89494	5.04377
PC(31:0)	15.3874	14.9413	11.9433	14.0989	15.1143	14.2075	10.6579	10.9701	10.1445	11.0235	10.7077	11.2541
PC(36:4)	58.299	57.0771	57.4985	56.6772	57.4945	58.287	42.8915	44.2252	41.8808	44.2535	43.4043	44.4332
PC(30:0)	93.8085	94.4303	81.5557	88.8881	89.4162	92.7293	70.3718	69.1138	64.2172	68.3736	67.3054	72.397
PC(34:1)	581.224	555.062	547.686	575.573	567.89	572.935	430.772	438.423	418.808	436.555	434.043	447.764
PC(40:3)	2.73829	2.40876	2.33747	2.35862	2.57491	2.58317	1.96818	2.04853	1.91721	2.15287	0.872901	2.19593
PC(34:2)	161.294	157.268	148.779	152.43	162.607	160.786	118.277	123.103	116.335	123.591	120.461	126.609
PC(18:4/18:0)	0.944754	0.720161	0.864898	0.866062	0.892113	0.669101	0.643542	0.53266	0.638284	0.727874	0.732541	0.557534
PC(36:2)	268.529	272.294	257.634	258.744	271.6	271.564	204.245	210.596	201.028	199.141	206.505	219.593
PC(16:1/18:1)	15.7584	14.9587	14.5879	11.6875	16.1549	12.9821	9.98945	10.9701	10.4981	11.2029	10.7077	13.6045
PC(34:3)	6.32456	6.98191	6.67119	6.98784	7.14272	6.07708	5.16183	5.11174	5.77024	4.94363	5.00966	5.43835
PC(36:3)	72.6088	67.3754	65.1763	75.1589	71.0744	68.3879	58.117	58.2011	59.0054	56.6126	43.0219	56.2707
PC(18:4/18:1)	0.579168	0.523162	0.483008	0.563951	0.524638	0.532913	0.464824	0.497671	0.361487	0.386449	0.486126	0.341317
PC(38:2)	28.9729	28.1022	27.299	28.8666	28.7472	29.1435	22.0956	23.9314	22.3364	22.3261	21.7978	23.3317
PC(30:2)	0.241543	0.199443	0.214437	0.222102	0.22864	0.848294	0.149919	0.140228	0.141115	0.219203	0.159382	0.178965
PC(42:2)	1.08179	1.14326	1.02942	1.1192	1.15569	1.11145	0.918973	0.943977	0.8383	0.899768	0.890809	0.949424
PC(40:4)	2.96795	2.82767	2.71284	3.09788	2.99818	2.98058	2.3024	2.20169	2.51285	2.67116	2.33274	2.48758
PC(38:3)	14.7338	15.0635	14.1784	14.6621	15.326	15.201	12.2361	12.4635	10.8704	12.3392	12.7536	13.1584
PC(18:1/20:4)	1.85497	1.19742	0.945953	0.917308	2.134	1.08121	0.545122	0.73235	1.45133	1.43461	0.584242	0.882673
PC(16:1/22:4)	2.87962	1.92003	1.72325	1.88337	1.90472	1.77179	1.98675	1.75877	1.58215	1.66384	1.60918	1.44368
PC(33:4)	0.784586	0.464795	0.542492	0.576768	0.567373	0.568955	0.448558	0.563974	0.50953	0.3728	0.346485	0.64823
PC(40:7)	11.7481	10.7172	10.476	11.0538	11.3931	13.4954	9.98945	9.89802	8.65536	9.44872	9.69428	10.0704
PC(44:4)	0.148647	0.290893	0.168429	0.140846	0.182774	0.127057	0.1148	0.154062	0.140735	0.140374	0.122552	0.157781
PC(38:7)	2.3143	2.1993	2.20098	2.32341	2.328	2.38447	2.00532	2.04853	1.80009	1.70117	2.02681	2.02437
PC(29:0)	2.34963	2.21676	2.13273	0.08353	2.25745	2.40103	1.35413	1.45291	1.34118	1.43173	1.44118	1.45323
PC(32:2)	20.1397	12.4627	18.768	19.8898	19.9291	21.1953	15.3927	16.2542	15.3563	15.7877	16.0424	16.4523
PC(35:1)	12.0838	10.5252	11.1926	10.6666	10.2996	10.7798	7.44567	7.02626	7.66884	11.9604	12.7154	7.15392
PC(44:6)	0.0918894	0.0609945	0.091818	0.102366	0.0747031	0.0507747	0.0554849	0.0974829	0.0274873	0.0786252	0.0167332	0.0751136
PC(32:1)	213.763	190.257	191.093	200.658	202.818	225.2	204.245	164.839	145.373	205.32	159.277	173.272
PC(42:0)	0.21738	0.195021	0.148302	0.198595	0.190005	0.194419	0.166575	0.180471	0.0852454	0.150838	0.214421	0.168174
PC(46:5)	0.139859	0.120973	0.108631	0.129913	0.0399352	0.171809	0.0998482	0.0705108	0.09704	0.0658633	0.11324	0.121442
PC(44:7)	0.0092286	0.00572998	0.000207218	0.00017382	0.0110135	0.0217031	5.44491e-05	0.000108888	5.44491e-05	5.44491e-05	0.0116251	0.0079158
PC(38:1)	6.62489	6.38845	5.92046	6.33658	6.6489	6.44138	5.29181	5.76268	5.65856	5.44198	5.20087	6.00449
PC(16:0/22:4)	0.836634	0.893485	0.700313	0.724032	0.791679	0.953681	0.653117	0.717016	0.662967	0.730612	0.795307	0.724619
PC(36:7)	0.11527	0.107363	0.101843	0.119127	0.0574676	0.117665	0.0668638	0.0723568	0.089801	0.0745101	0.0852859	0.137907
PC(40:2)	4.18693	4.13678	4.16309	4.20678	4.23272	4.80205	3.73212	4.09705	3.74135	3.60806	3.97714	3.63701
PC(42:5)	0.561747	0.50412	0.523229	0.551848	0.553306	0.6247	0.501833	0.460755	0.431274	0.530312	0.467849	0.56649
PC(40:0)	0.245199	0.232977	0.238715	0.274989	0.244906	0.266151	0.165577	0.242308	0.198442	0.261844	0.248006	0.242644
PC(44:5)	0.261914	0.193315	0.227388	0.234666	0.251112	0.281304	0.201095	0.233738	0.207174	0.214183	0.273166	0.208565
PC(14:0/20:4)	0.120616	0.121902	0.0988648	0.141118	0.0629636	0.130598	0.0788269	0.110837	0.092248	0.0813229	0.0912619	0.156178
PC(42:1)	0.478299	0.679183	0.501766	0.570153	0.594101	0.676232	0.527778	0.528459	0.545752	0.53447	0.559328	0.565764
PC(42:8)	0.0649402	0.130087	0.0981736	0.0929074	0.0898754	0.109983	0.0879328	0.105525	0.0768224	0.0721956	0.12378	0.0927112
PC(36:5)	7.70254	5.09679	6.87593	4.43561	4.93817	5.19946	4.75334	6.6625	4.56035	5.68119	4.83758	6.41623
PC(16:0/16:0)	21.1997	20.9457	19.1093	19.8898	21.8691	20.2017	18.512	19.528	18.4089	19.8742	20.6505	22.8171
PC(18:0/16:0)	2.1023	2.33894	1.92799	1.90097	1.95763	2.10297	2.00532	1.9528	1.95444	2.01333	1.96945	2.09299
PC(32:0)	178.43	173.151	159.87	166.863	176.187	172.212	164.139	170.966	158.03	171.432	173.044	165.552
PC(18:0/22:6)	1.09303	0.950729	1.09871	1.11677	1.00166	1.02909	0.960651	1.1603	0.95107	0.939193	0.956406	1.17985
PC(40:8)	0.674833	0.636333	0.702315	0.623007	0.661676	0.684263	0.479901	0.621794	0.67661	0.593649	0.890801	0.646772
PC(18:1/18:3)	53.3525	51.6661	53.0624	53.3329	55.0254	51.0011	51.0613	52.4576	47.2787	52.8251	50.4791	58.844
PC(42:9)	0.539691	0.527255	0.521199	0.499928	0.525162	0.55411	0.511353	0.48455	0.479166	0.48624	0.683239	0.529721
PC(16:0/18:1)	53.8824	51.6661	53.0624	52.8048	55.0254	51.0011	51.0613	53.9892	49.3263	52.8251	52.5824	61.5889
PC(46:4)	0.113241	0.0872474	0.0712533	0.0908384	0.0706307	0.0596782	0.0703882	0.0961231	0.0607218	0.106626	0.139741	0.0408666
PC(36:0)	1.37719	1.38924	1.2649	1.1932	1.32873	1.31547	1.37003	1.3957	1.32049	1.32388	1.36767	1.47963
PC(34:0)	31.0928	31.5931	29.0052	29.0427	29.1	31.6273	33.7933	32.1638	30.3403	31.6951	31.9318	31.9096
PC(40:5)	3.74527	8.84957	6.99536	3.41471	7.95399	3.75885	5.92311	6.20302	8.37616	11.1232	3.63296	3.99728
PC(40:1)	0.71627	0.718399	0.641448	0.630456	0.715003	0.728344	0.622401	1.01401	0.602979	0.963022	0.755395	0.689906
PC(38:0)	0.245045	0.191961	0.192215	0.201942	0.230489	0.199747	0.331565	0.222487	0.231203	0.21782	0.21866	0.248748
Glycerolipid metabolism(mmu00561)
id	CKO6	CKO5	CKO4	CKO3	CKO2	CKO1	WT6	WT5	WT4	WT3	WT2	WT1
TG(60:0)	2.43796	2.63567	3.0882	2.99227	2.89236	2.78188	1.80817	2.10596	2.34532	2.8705	3.04022	2.2474
TG(16:0/18:2/18:2)	0.531169	0.458933	0.460647	0.469213	0.411015	0.439662	0.422791	0.216284	0.524466	0.527218	0.512814	0.590055
TG(16:1/16:1/20:4)	0.0751966	0.0961706	0.133307	0.417742	0.0828314	0.351624	0.15117	0.233295	0.262962	0.184373	0.206497	0.240096
TG(18:0/18:0/18:0)	1.5449	1.83275	2.2351	2.39382	2.31036	1.9705	1.29429	1.77839	2.34532	2.89043	2.96373	2.7106
TG(18:0/18:1/20:0)	18.903	20.2475	24.5691	23.5862	21.34	20.6985	22.0956	28.5262	27.7344	23.1235	26.7692	17.8419
TG(60:3)	0.835583	0.728808	0.814356	1.13239	0.939907	0.902706	1.07171	1.23928	0.620338	1.65733	1.26017	0.61481
TG(58:1)	7.19021	8.39575	10.203	9.48727	8.60653	8.31252	8.78254	10.6447	12.0058	11.2826	11.1283	8.78371
TG(18:0/18:1/20:1)	9.34551	10.019	13.4959	10.7898	9.68235	11.6077	16.024	0.260921	20.1028	18.0403	18.8723	22.9886
TG(16:0/16:0/16:1)	10.5822	10.6649	14.3149	13.1836	10.2996	12.4191	15.0399	18.9154	17.1432	14.5718	13.1169	11.2541
TG(18:0/16:1/16:1)	18.903	16.966	25.7634	22.8821	17.8127	21.8576	26.7376	30.8236	30.1542	26.1136	24.4747	19.3859
TG(56:7)	2.68529	2.11203	3.60005	2.81626	2.18691	2.96403	3.49074	3.7333	4.26253	3.24924	3.55648	2.50473
TG(20:0/18:1/18:1)	33.7428	29.6731	39.4129	37.6674	29.2763	34.9391	46.048	50.3516	48.0233	48.2403	39.9626	32.4243
TG(58:3)	6.83689	6.42336	8.275	8.00873	5.92581	7.21964	10.3051	9.95546	10.5726	10.585	8.03076	6.60494
TG(18:1/20:4/20:4)	0.798941	0.756252	1.11179	0.744375	0.781712	0.851556	0.461278	1.40237	1.37595	1.27684	1.28245	1.74988
TG(16:1/18:1/18:2)	4.80525	4.41606	5.95459	5.26288	3.80945	4.91797	7.22285	7.46659	9.9397	7.59486	7.34241	21.2731
TG(16:1/16:1/18:2)	0.824145	0.784315	0.996804	0.94421	0.617556	0.63694	0.954365	1.18568	1.09212	0.969968	1.05159	1.483
TG(16:0/16:0/18:1)	163.414	158.315	192.799	183.057	159.433	173.867	217.243	256.544	251.285	253.162	248.571	279.638
TG(52:6)	1.14395	1.01453	1.45873	1.38719	0.967721	1.24276	1.60752	1.71571	1.93582	1.91864	1.75722	1.85281
TG(18:1/18:1/20:4)	13.3558	6.52809	8.46268	13.3948	11.058	12.684	10.2865	21.2511	23.4532	19.1965	20.2681	17.8419
TG(18:1/18:1/18:2)	11.0945	10.595	14.2296	13.1484	9.59417	11.9223	17.4165	20.6767	21.778	19.4357	18.7193	34.3114
TG(16:0/18:1/18:1)	140.978	124.802	179.15	160.527	131.567	153.666	213.529	233.57	255.007	249.175	231.362	277.922
TG(18:0/18:1/18:1)	49.2892	45.0333	60.7402	57.3812	43.9145	55.6376	79.8413	88.6419	88.6011	90.8991	82.2197	107.395
TG(16:0/16:1/18:1)	72.0788	65.6299	98.4469	88.7121	67.0181	83.7876	119.948	134.59	157.286	134.355	128.875	154.401
TG(16:1/16:1/18:1)	12.2605	11.5202	16.4135	14.0813	10.9169	14.4558	19.8675	23.1656	26.8037	22.7248	21.989	31.738
TG(16:1/18:1/18:1)	41.1627	38.9241	53.233	46.9963	37.2127	47.027	67.4009	82.7069	88.415	76.1479	72.0856	106.537
